# Supplementary material for: Intermolecular Sp3C─H Metalation of Non‐Nucleophilic Brønsted Bases Using Simple Lewis Acids
Source: Angew Chem Int Ed Engl. 2025 Jul 16;64(35):e202512254. doi: 10.1002/anie.202512254 (PMC12377440; doi:10.1002/anie.202512254)
Supplement: Supplementary file 2 — Supporting Information [file ANIE-64-e202512254-s001.zip]

Archive with 22 entries (21 files):
- xyz_files/
- xyz_files/2-AlCl3.xyz
- xyz_files/2.xyz
- xyz_files/8-GaCl3.xyz
- xyz_files/8.xyz
- xyz_files/Al2Cl6.xyz
- xyz_files/AlCl4.xyz
- xyz_files/BCl3.xyz
- xyz_files/C-B-product.xyz
- xyz_files/DBMPy.xyz
- xyz_files/DBMPyH.xyz
- xyz_files/F.xyz
- xyz_files/G.xyz
- xyz_files/Ga2Cl6.xyz
- xyz_files/GaCl4.xyz
- xyz_files/H-Al.xyz
- xyz_files/H-Ga.xyz
- xyz_files/TS-Al1.xyz
- xyz_files/TS-Al2.xyz
- xyz_files/TS-B.xyz
- xyz_files/TS-Ga1.xyz
- xyz_files/TS-Ga2.xyz
