# Supplementary material for: Intermolecular Sp3C─H Metalation of Non‐Nucleophilic Brønsted Bases Using Simple Lewis Acids
Source: Angew Chem Int Ed Engl. 2025 Jul 16;64(35):e202512254. doi: 10.1002/anie.202512254 (PMC12377440; doi:10.1002/anie.202512254)
Supplement: Supplementary file 2 — Supporting Information [file ANIE-64-e202512254-s001.zip › xyz_files/2-AlCl3.xyz]

42
AlC14NH23Cl3
C        3.043970000      3.619648000      0.693204000
C        2.619291000      2.243747000      0.294300000
C        1.354041000      1.999778000     -0.222684000
C        0.967913000      0.705012000     -0.583974000
N        1.892776000     -0.262798000     -0.434272000
C        3.137123000     -0.111028000      0.080915000
C        3.512993000      1.160689000      0.451324000
C        3.977161000     -1.370762000      0.197303000
C        4.133080000     -2.001164000     -1.196088000
C        3.261366000     -2.350144000      1.142846000
C        5.360948000     -1.051768000      0.759362000
C       -0.413443000      0.297758000     -1.014674000
C       -1.136627000      1.459176000     -1.698494000
C       -0.375230000     -0.906082000     -1.960731000
C       -1.092793000     -0.089534000      0.320876000
H        3.968509000      3.908497000      0.169803000
H        3.261296000      3.652606000      1.772571000
H        2.269430000      4.365475000      0.474894000
H        0.636046000      2.810079000     -0.341985000
H        4.505337000      1.332010000      0.864993000
H        4.750324000     -2.908578000     -1.124032000
H        4.623657000     -1.307408000     -1.895027000
H        3.169929000     -2.302931000     -1.636877000
H        3.124776000     -1.910464000      2.141809000
H        3.859673000     -3.266904000      1.249518000
H        2.269476000     -2.650685000      0.770778000
H        5.301771000     -0.619115000      1.769091000
H        5.947674000     -1.978600000      0.831817000
H        5.915799000     -0.357351000      0.110820000
H       -0.558078000      1.857679000     -2.547522000
H       -2.102571000      1.095250000     -2.076028000
H       -1.368064000      2.271795000     -0.995514000
H        0.180997000     -0.689349000     -2.886956000
H        0.043073000     -1.814331000     -1.489840000
H       -1.410874000     -1.170135000     -2.217876000
H       -0.912600000      0.695239000      1.078165000
H       -0.643734000     -1.016726000      0.719720000
Cl      -3.863786000      1.735060000      0.705165000
Al      -3.100457000     -0.261056000      0.372951000
Cl      -3.527630000     -1.589674000      2.011261000
H        1.596611000     -1.195145000     -0.717981000
Cl      -3.871567000     -1.039477000     -1.505468000
