# Supplementary material for: Intermolecular Sp3C─H Metalation of Non‐Nucleophilic Brønsted Bases Using Simple Lewis Acids
Source: Angew Chem Int Ed Engl. 2025 Jul 16;64(35):e202512254. doi: 10.1002/anie.202512254 (PMC12377440; doi:10.1002/anie.202512254)
Supplement: Supplementary file 2 — Supporting Information [file ANIE-64-e202512254-s001.zip › xyz_files/2.xyz]

46
Al2C14NH23Cl6
C       -0.014373000     -3.411580000      2.141034000
C        0.742239000     -2.274836000      1.544889000
C        0.729239000     -1.023750000      2.171155000
C        1.370241000      0.062624000      1.604773000
N        2.036876000     -0.147159000      0.445535000
C        2.125184000     -1.328648000     -0.202424000
C        1.458152000     -2.409356000      0.352065000
C        2.921723000     -1.397408000     -1.496346000
C        1.960028000     -1.157246000     -2.673186000
C        3.558721000     -2.785026000     -1.634994000
C        4.033411000     -0.341213000     -1.511798000
C        1.317349000      1.470230000      2.172418000
C        1.155580000      1.406459000      3.696663000
C        2.614007000      2.231475000      1.864377000
C        0.094038000      2.188184000      1.553578000
H        0.276511000     -3.563478000      3.191567000
H        0.133246000     -4.344489000      1.583995000
H       -1.088158000     -3.166573000      2.125961000
H        0.176502000     -0.890885000      3.097895000
H        1.483371000     -3.371336000     -0.155742000
H        2.504090000     -1.296400000     -3.619864000
H        1.553581000     -0.137010000     -2.656610000
H        1.115597000     -1.861831000     -2.648373000
H        4.186761000     -3.035416000     -0.766334000
H        4.195194000     -2.800518000     -2.531464000
H        2.806969000     -3.576804000     -1.762323000
H        3.638799000      0.686196000     -1.540607000
H        4.712117000     -0.447500000     -0.650919000
H        4.631170000     -0.463108000     -2.426073000
H        0.190619000      0.969884000      3.989955000
H        1.965857000      0.834602000      4.176744000
H        1.176091000      2.429872000      4.097552000
H        2.751447000      2.432247000      0.791640000
H        2.571236000      3.215713000      2.351961000
H        3.498238000      1.702267000      2.253381000
H        0.084850000      3.223475000      1.942287000
H       -0.828362000      1.721630000      1.944131000
Cl      -1.728808000      3.704176000     -0.947331000
Al      -0.211375000      2.349918000     -0.380094000
Cl       1.602295000      2.509180000     -1.576730000
Al      -2.590122000     -0.935816000     -0.262474000
Cl      -2.540763000     -0.544808000      1.839287000
Cl      -1.917230000     -2.904742000     -0.740772000
Cl      -0.859486000      0.262736000     -1.172365000
Cl      -4.345420000     -0.300809000     -1.227861000
H        2.452360000      0.669331000     -0.009239000
