# Supplementary material for: Intermolecular Sp3C─H Metalation of Non‐Nucleophilic Brønsted Bases Using Simple Lewis Acids
Source: Angew Chem Int Ed Engl. 2025 Jul 16;64(35):e202512254. doi: 10.1002/anie.202512254 (PMC12377440; doi:10.1002/anie.202512254)
Supplement: Supplementary file 2 — Supporting Information [file ANIE-64-e202512254-s001.zip › xyz_files/8-GaCl3.xyz]

42
GaC14NH23Cl3
C       -2.984621000      2.673577000     -2.125648000
C       -2.372950000      1.825458000     -1.060018000
C       -1.294833000      2.292573000     -0.306244000
C       -0.658114000      1.468361000      0.607682000
N       -1.142898000      0.215985000      0.756540000
C       -2.206421000     -0.291335000      0.098667000
C       -2.839042000      0.530733000     -0.819458000
C       -2.629782000     -1.724027000      0.379778000
C       -2.295046000     -2.117584000      1.824358000
C       -1.886942000     -2.648126000     -0.601391000
C       -4.141495000     -1.869813000      0.171912000
C        0.576670000      1.872721000      1.394524000
C        0.548051000      3.382309000      1.668325000
C        0.621125000      1.151775000      2.749115000
C        1.819146000      1.518695000      0.544035000
H       -2.442489000      2.498343000     -3.070197000
H       -2.904207000      3.743920000     -1.892128000
H       -4.039639000      2.419882000     -2.296159000
H       -0.924401000      3.305141000     -0.454652000
H       -3.695752000      0.150139000     -1.372735000
H       -2.684745000     -3.126810000      2.019336000
H       -2.757118000     -1.431729000      2.551885000
H       -1.210636000     -2.164500000      2.003506000
H       -2.210759000     -3.686536000     -0.431183000
H       -0.799244000     -2.591139000     -0.462360000
H       -2.107355000     -2.377633000     -1.644031000
H       -4.443929000     -2.889154000      0.451879000
H       -4.712079000     -1.163014000      0.794185000
H       -4.434999000     -1.728291000     -0.878256000
H        0.607348000      3.976231000      0.745120000
H       -0.352631000      3.685679000      2.226400000
H        1.428316000      3.647187000      2.271190000
H       -0.295240000      1.330175000      3.334004000
H        0.789959000      0.070127000      2.648435000
H        1.470212000      1.542416000      3.327623000
H        2.715670000      1.649096000      1.172715000
H        1.907902000      2.244717000     -0.282274000
Cl       3.969915000     -0.755169000     -1.019354000
Ga       1.955966000     -0.257572000     -0.352155000
Cl       1.263807000     -1.887692000      1.085404000
Cl       0.501957000     -0.332576000     -2.043102000
H       -0.579873000     -0.440887000      1.314772000
