# Supplementary material for: Intermolecular Sp3C─H Metalation of Non‐Nucleophilic Brønsted Bases Using Simple Lewis Acids
Source: Angew Chem Int Ed Engl. 2025 Jul 16;64(35):e202512254. doi: 10.1002/anie.202512254 (PMC12377440; doi:10.1002/anie.202512254)
Supplement: Supplementary file 2 — Supporting Information [file ANIE-64-e202512254-s001.zip › xyz_files/8.xyz]

46
Ga2C14NH23Cl6
C        0.508201000      3.638197000      2.059837000
C       -0.440027000      2.635877000      1.500613000
C       -0.676615000      1.430411000      2.167285000
C       -1.481543000      0.453050000      1.609562000
N       -2.052622000      0.726125000      0.413556000
C       -1.911209000      1.884325000     -0.270234000
C       -1.084633000      2.850466000      0.278523000
C       -2.651833000      2.053200000     -1.588509000
C       -4.000776000      1.322870000     -1.545786000
C       -1.781569000      1.484653000     -2.722396000
C       -2.908535000      3.540934000     -1.852021000
C       -1.725826000     -0.904014000      2.251665000
C       -1.547611000     -0.793710000      3.772397000
C       -3.158364000     -1.383650000      1.979172000
C       -0.683016000     -1.910257000      1.715213000
H        0.253306000      4.660039000      1.748497000
H        1.512614000      3.411378000      1.663334000
H        0.555470000      3.587189000      3.155566000
H       -0.196037000      1.242199000      3.123516000
H       -0.928965000      3.785179000     -0.255758000
H       -4.545061000      1.519801000     -2.480324000
H       -4.627499000      1.672653000     -0.710520000
H       -3.888001000      0.230206000     -1.480938000
H       -0.785247000      1.950575000     -2.729112000
H       -2.270051000      1.686913000     -3.687819000
H       -1.650062000      0.398950000     -2.624792000
H       -1.977418000      4.098017000     -2.029039000
H       -3.519475000      3.642843000     -2.760345000
H       -3.451556000      4.018002000     -1.021709000
H       -1.797237000     -1.761908000      4.229104000
H       -0.508809000     -0.567463000      4.050575000
H       -2.209006000     -0.029650000      4.210515000
H       -3.349686000     -1.595444000      0.917598000
H       -3.324959000     -2.328754000      2.515531000
H       -3.900278000     -0.655603000      2.342454000
H       -0.882989000     -2.890349000      2.180972000
H        0.323918000     -1.606691000      2.045083000
Cl       0.605474000     -4.030325000     -0.817843000
Ga      -0.492228000     -2.277987000     -0.210647000
Cl      -2.343424000     -2.007095000     -1.435818000
Ga       2.588818000      0.483174000     -0.220018000
Cl       2.388281000      0.225945000      1.939020000
Cl       2.308882000      2.562616000     -0.822964000
Cl       0.676088000     -0.436355000     -1.193489000
Cl       4.269452000     -0.532377000     -1.082787000
H       -2.579566000     -0.026848000     -0.042593000
