# Supplementary material for: Intermolecular Sp3C─H Metalation of Non‐Nucleophilic Brønsted Bases Using Simple Lewis Acids
Source: Angew Chem Int Ed Engl. 2025 Jul 16;64(35):e202512254. doi: 10.1002/anie.202512254 (PMC12377440; doi:10.1002/anie.202512254)
Supplement: Supplementary file 2 — Supporting Information [file ANIE-64-e202512254-s001.zip › xyz_files/Al2Cl6.xyz]

8
Al2Cl6
Al      -1.599961000      0.000008000     -0.000014000
Cl      -2.595423000      1.828888000      0.000003000
Cl      -0.000002000      0.000132000     -1.624710000
Cl      -2.595134000     -1.829030000      0.000004000
Al       1.599961000      0.000008000      0.000015000
Cl       2.595422000      1.828888000     -0.000007000
Cl       0.000002000      0.000139000      1.624711000
Cl       2.595135000     -1.829029000     -0.000002000
