# Supplementary material for: Intermolecular Sp3C─H Metalation of Non‐Nucleophilic Brønsted Bases Using Simple Lewis Acids
Source: Angew Chem Int Ed Engl. 2025 Jul 16;64(35):e202512254. doi: 10.1002/anie.202512254 (PMC12377440; doi:10.1002/anie.202512254)
Supplement: Supplementary file 2 — Supporting Information [file ANIE-64-e202512254-s001.zip › xyz_files/AlCl4.xyz]

5
AlCl4
Al       0.000000000      0.000000000      0.000000000
Cl       1.247433000      1.247433000      1.247433000
Cl      -1.247433000     -1.247433000      1.247433000
Cl       1.247433000     -1.247433000     -1.247433000
Cl      -1.247433000      1.247433000     -1.247433000
