# Supplementary material for: Intermolecular Sp3C─H Metalation of Non‐Nucleophilic Brønsted Bases Using Simple Lewis Acids
Source: Angew Chem Int Ed Engl. 2025 Jul 16;64(35):e202512254. doi: 10.1002/anie.202512254 (PMC12377440; doi:10.1002/anie.202512254)
Supplement: Supplementary file 2 — Supporting Information [file ANIE-64-e202512254-s001.zip › xyz_files/BCl3.xyz]

4
BCl3
B        0.000003000     -0.000004000     -0.000168000
Cl      -0.112062000      1.737462000      0.000016000
Cl       1.560730000     -0.771683000      0.000016000
Cl      -1.448670000     -0.965777000      0.000016000
