# Supplementary material for: Intermolecular Sp3C─H Metalation of Non‐Nucleophilic Brønsted Bases Using Simple Lewis Acids
Source: Angew Chem Int Ed Engl. 2025 Jul 16;64(35):e202512254. doi: 10.1002/anie.202512254 (PMC12377440; doi:10.1002/anie.202512254)
Supplement: Supplementary file 2 — Supporting Information [file ANIE-64-e202512254-s001.zip › xyz_files/C-B-product.xyz]

42
BC14NH23Cl3
C        3.017680000      2.947270000     -1.557657000
C        2.236476000      1.958217000     -0.754248000
C        1.003728000      2.305686000     -0.198483000
C        0.247221000      1.368267000      0.489514000
N        0.765813000      0.128823000      0.618203000
C        1.950904000     -0.277005000      0.124528000
C        2.709979000      0.656373000     -0.564544000
C        2.358259000     -1.726615000      0.332021000
C        3.874643000     -1.879147000      0.189027000
C        1.657041000     -2.583914000     -0.736441000
C        1.944831000     -2.198428000      1.733672000
C       -1.104941000      1.638314000      1.119868000
C       -1.119250000      1.054101000      2.544501000
C       -1.333356000      3.148385000      1.240177000
C       -2.255751000      1.039530000      0.261490000
H        4.092984000      2.723279000     -1.546903000
H        2.862219000      3.973717000     -1.197983000
H        2.680959000      2.912166000     -2.607213000
H        0.619174000      3.316518000     -0.317333000
H        3.677715000      0.366308000     -0.969585000
H        4.152279000     -2.920212000      0.407751000
H        4.422182000     -1.229055000      0.889100000
H        4.219385000     -1.664546000     -0.833178000
H        0.563248000     -2.520959000     -0.656490000
H        1.959413000     -3.634815000     -0.608962000
H        1.938597000     -2.260294000     -1.749116000
H        2.373522000     -1.558353000      2.520483000
H        0.852460000     -2.234992000      1.856300000
H        2.313095000     -3.222356000      1.891411000
H       -1.107377000     -0.043493000      2.548187000
H       -0.274995000      1.432920000      3.142489000
H       -2.051415000      1.359153000      3.041413000
H       -1.379896000      3.639754000      0.257274000
H       -2.303909000      3.319437000      1.726860000
H       -0.557396000      3.640562000      1.848814000
H       -2.476792000      1.751490000     -0.552184000
H       -3.150597000      1.038342000      0.906625000
Cl      -3.844685000     -0.844314000     -1.111232000
B       -2.182357000     -0.393099000     -0.475417000
Cl      -0.941666000     -0.369256000     -1.890998000
Cl      -1.632464000     -1.799858000      0.750945000
H        0.121314000     -0.598747000      0.983225000
