# Supplementary material for: Intermolecular Sp3C─H Metalation of Non‐Nucleophilic Brønsted Bases Using Simple Lewis Acids
Source: Angew Chem Int Ed Engl. 2025 Jul 16;64(35):e202512254. doi: 10.1002/anie.202512254 (PMC12377440; doi:10.1002/anie.202512254)
Supplement: Supplementary file 2 — Supporting Information [file ANIE-64-e202512254-s001.zip › xyz_files/DBMPy.xyz]

38
C14NH23
C       -0.000001000      3.686266000      0.009513000
C        0.000000000      2.186837000     -0.012770000
C       -1.192050000      1.461400000     -0.009935000
C       -1.155358000      0.063470000     -0.000023000
N        0.000000000     -0.599501000      0.005029000
C        1.155358000      0.063471000     -0.000022000
C        1.192050000      1.461400000     -0.009935000
C        2.448002000     -0.753748000      0.000952000
C        3.271234000     -0.396436000      1.246292000
C        3.254846000     -0.422865000     -1.262362000
C        2.138370000     -2.249130000      0.018800000
C       -2.448002000     -0.753748000      0.000952000
C       -3.271234000     -0.396436000      1.246292000
C       -3.254845000     -0.422867000     -1.262363000
C       -2.138369000     -2.249131000      0.018802000
H       -0.000025000      4.056719000      1.048103000
H       -0.892010000      4.097304000     -0.484509000
H        0.892030000      4.097305000     -0.484470000
H       -2.147744000      1.991018000     -0.018411000
H        2.147743000      1.991018000     -0.018411000
H        3.549630000      0.668240000      1.264549000
H        4.201833000     -0.985513000      1.270675000
H        2.706558000     -0.613789000      2.165977000
H        3.531994000      0.641386000     -1.306781000
H        2.678250000     -0.659902000     -2.169685000
H        4.185436000     -1.011999000     -1.286342000
H        3.078159000     -2.823323000      0.020419000
H        1.555069000     -2.524866000      0.908178000
H        1.546133000     -2.544110000     -0.858323000
H       -3.549631000      0.668241000      1.264547000
H       -4.201833000     -0.985513000      1.270674000
H       -2.706559000     -0.613787000      2.165976000
H       -4.185434000     -1.012001000     -1.286343000
H       -3.531993000      0.641384000     -1.306783000
H       -2.678248000     -0.659904000     -2.169685000
H       -1.555069000     -2.524866000      0.908181000
H       -3.078158000     -2.823324000      0.020421000
H       -1.546131000     -2.544111000     -0.858320000
