# Supplementary material for: Intermolecular Sp3C─H Metalation of Non‐Nucleophilic Brønsted Bases Using Simple Lewis Acids
Source: Angew Chem Int Ed Engl. 2025 Jul 16;64(35):e202512254. doi: 10.1002/anie.202512254 (PMC12377440; doi:10.1002/anie.202512254)
Supplement: Supplementary file 2 — Supporting Information [file ANIE-64-e202512254-s001.zip › xyz_files/DBMPyH.xyz]

39
C14NH24
C        0.000001000      3.697769000     -0.008074000
C        0.000000000      2.205852000      0.013500000
C        1.202776000      1.486835000      0.010697000
C        1.202231000      0.101405000      0.000922000
N        0.000000000     -0.512633000     -0.004130000
C       -1.202231000      0.101406000      0.000922000
C       -1.202776000      1.486835000      0.010697000
C       -2.461248000     -0.749486000     -0.000860000
C       -3.280921000     -0.399922000     -1.253044000
C       -3.266829000     -0.424536000      1.267140000
C       -2.128516000     -2.243653000     -0.017411000
C        2.461248000     -0.749487000     -0.000860000
C        3.280921000     -0.399923000     -1.253044000
C        3.266828000     -0.424537000      1.267141000
C        2.128516000     -2.243654000     -0.017411000
H        0.000025000      4.050155000     -1.053528000
H        0.894473000      4.110800000      0.476920000
H       -0.894490000      4.110802000      0.476882000
H        2.155056000      2.018363000      0.018887000
H       -2.155056000      2.018363000      0.018887000
H       -3.579656000      0.658060000     -1.266310000
H       -4.200085000     -1.003659000     -1.270780000
H       -2.718190000     -0.609508000     -2.175063000
H       -3.565295000      0.632955000      1.304212000
H       -2.693687000     -0.651680000      2.178528000
H       -4.185634000     -1.028880000      1.283508000
H       -3.061483000     -2.823308000     -0.019785000
H       -1.574580000     -2.542056000     -0.923011000
H       -1.568162000     -2.560720000      0.877882000
H        3.579656000      0.658059000     -1.266309000
H        4.200085000     -1.003660000     -1.270780000
H        2.718190000     -0.609508000     -2.175063000
H        4.185634000     -1.028881000      1.283508000
H        3.565295000      0.632954000      1.304212000
H        2.693686000     -0.651681000      2.178528000
H        1.574579000     -2.542057000     -0.923011000
H        3.061483000     -2.823309000     -0.019785000
H        1.568161000     -2.560721000      0.877882000
H        0.000000000     -1.531880000     -0.009381000
