# Supplementary material for: Intermolecular Sp3C─H Metalation of Non‐Nucleophilic Brønsted Bases Using Simple Lewis Acids
Source: Angew Chem Int Ed Engl. 2025 Jul 16;64(35):e202512254. doi: 10.1002/anie.202512254 (PMC12377440; doi:10.1002/anie.202512254)
Supplement: Supplementary file 2 — Supporting Information [file ANIE-64-e202512254-s001.zip › xyz_files/F.xyz]

40
AlC14NH22Cl2
C       -4.469641000      0.468919000      0.671779000
C       -3.022703000      0.296587000      0.336644000
C       -2.466049000     -0.964020000      0.138630000
C       -1.099552000     -1.096706000     -0.074953000
N       -0.283580000     -0.009538000     -0.085528000
C       -0.813942000      1.241175000     -0.051275000
C       -2.175780000      1.396525000      0.198069000
C        0.041980000      2.452607000     -0.434979000
C        0.457609000      2.245727000     -1.902703000
C        1.285811000      2.630982000      0.440348000
C       -0.767381000      3.751163000     -0.348551000
C       -0.446673000     -2.440653000     -0.393554000
C       -1.361107000     -3.620526000     -0.064592000
C       -0.173227000     -2.426803000     -1.910422000
C        0.882953000     -2.530713000      0.368507000
H       -4.866521000      1.415850000      0.280015000
H       -4.599035000      0.486557000      1.766797000
H       -5.077201000     -0.359676000      0.282386000
H       -3.096215000     -1.851801000      0.159751000
H       -2.595934000      2.396574000      0.273257000
H        1.034416000      3.117769000     -2.247180000
H       -0.425153000      2.140728000     -2.552590000
H        1.093048000      1.357967000     -2.019535000
H        1.040168000      2.637717000      1.510766000
H        1.760441000      3.590555000      0.185292000
H        2.045895000      1.860631000      0.265007000
H       -1.103786000      3.962127000      0.678278000
H       -0.125113000      4.586578000     -0.661553000
H       -1.642960000      3.747989000     -1.014775000
H       -2.274169000     -3.643237000     -0.681399000
H       -0.813714000     -4.554529000     -0.257111000
H       -1.652909000     -3.619370000      0.996814000
H       -1.099398000     -2.272220000     -2.486015000
H        0.541308000     -1.635272000     -2.183219000
H        0.264810000     -3.390427000     -2.211772000
H        1.539776000     -3.281262000     -0.097555000
H        0.699656000     -2.855665000      1.406983000
Cl       3.045798000     -0.179383000     -1.078298000
Al       1.579801000     -0.707168000      0.400058000
Cl       1.987522000      0.002723000      2.382275000
