# Supplementary material for: Intermolecular Sp3C─H Metalation of Non‐Nucleophilic Brønsted Bases Using Simple Lewis Acids
Source: Angew Chem Int Ed Engl. 2025 Jul 16;64(35):e202512254. doi: 10.1002/anie.202512254 (PMC12377440; doi:10.1002/anie.202512254)
Supplement: Supplementary file 2 — Supporting Information [file ANIE-64-e202512254-s001.zip › xyz_files/G.xyz]

40
GaC14NH22Cl2
C       -4.646681000     -0.414581000      0.758614000
C       -3.205523000     -0.285728000      0.379951000
C       -2.409865000     -1.406804000      0.153717000
C       -1.052538000     -1.254600000     -0.101794000
N       -0.481898000     -0.027070000     -0.131034000
C       -1.247435000      1.088456000     -0.063584000
C       -2.605471000      0.964048000      0.229399000
C       -0.659266000      2.447982000     -0.453501000
C       -0.223319000      2.331727000     -1.924755000
C        0.532249000      2.868574000      0.411821000
C       -1.714201000      3.554781000     -0.354330000
C       -0.147482000     -2.436444000     -0.454770000
C       -0.800819000     -3.781517000     -0.138919000
C        0.102531000     -2.341482000     -1.972115000
C        1.181298000     -2.288868000      0.293798000
H       -5.239613000      0.434692000      0.391413000
H       -4.744502000     -0.433108000      1.856851000
H       -5.084829000     -1.346047000      0.374041000
H       -2.846931000     -2.403676000      0.185814000
H       -3.216945000      1.857806000      0.329892000
H        0.162236000      3.302881000     -2.271342000
H       -1.071763000      2.050953000     -2.568344000
H        0.578102000      1.591395000     -2.048345000
H        0.301845000      2.815897000      1.484519000
H        0.799514000      3.906874000      0.163235000
H        1.427768000      2.266192000      0.222511000
H       -2.069527000      3.697188000      0.677955000
H       -1.261234000      4.502547000     -0.678523000
H       -2.582012000      3.369670000     -1.005079000
H       -1.700418000     -3.971044000     -0.745824000
H       -0.083803000     -4.585750000     -0.358915000
H       -1.071551000     -3.858733000      0.925185000
H       -0.843091000     -2.360600000     -2.535800000
H        0.642331000     -1.418545000     -2.232925000
H        0.717029000     -3.194104000     -2.298941000
H        1.969266000     -2.884742000     -0.188960000
H        1.082947000     -2.633376000      1.335420000
Cl       2.861553000      0.520503000     -1.200918000
Cl       1.861694000      0.456829000      2.332045000
Ga       1.567497000     -0.367896000      0.325582000
