# Supplementary material for: Intermolecular Sp3C─H Metalation of Non‐Nucleophilic Brønsted Bases Using Simple Lewis Acids
Source: Angew Chem Int Ed Engl. 2025 Jul 16;64(35):e202512254. doi: 10.1002/anie.202512254 (PMC12377440; doi:10.1002/anie.202512254)
Supplement: Supplementary file 2 — Supporting Information [file ANIE-64-e202512254-s001.zip › xyz_files/Ga2Cl6.xyz]

8
Ga2Cl6
Ga       1.643618000     -0.000069000      0.000055000
Cl       2.637389000     -1.877009000      0.000405000
Cl      -0.000024000     -0.000900000      1.657221000
Cl       2.634662000      1.878316000     -0.000303000
Ga      -1.643610000     -0.000069000     -0.000048000
Cl      -2.634677000      1.878304000     -0.000277000
Cl       0.000032000     -0.001457000     -1.657228000
Cl      -2.637397000     -1.877002000      0.000169000
