# Supplementary material for: Intermolecular Sp3C─H Metalation of Non‐Nucleophilic Brønsted Bases Using Simple Lewis Acids
Source: Angew Chem Int Ed Engl. 2025 Jul 16;64(35):e202512254. doi: 10.1002/anie.202512254 (PMC12377440; doi:10.1002/anie.202512254)
Supplement: Supplementary file 2 — Supporting Information [file ANIE-64-e202512254-s001.zip › xyz_files/H-Al.xyz]

46
Al2C14NH23Cl6
C       -5.492077000      3.344108000      0.028490000
C       -4.468290000      2.250843000     -0.008588000
C       -3.115071000      2.522997000     -0.197416000
C       -2.204520000      1.463549000     -0.221579000
N       -2.593266000      0.203011000     -0.072837000
C       -3.886262000     -0.097352000      0.107378000
C       -4.847163000      0.911897000      0.144558000
C       -4.217366000     -1.578665000      0.258109000
C       -3.462457000     -2.120541000      1.478720000
C       -3.749257000     -2.309193000     -1.007203000
C       -5.714305000     -1.816892000      0.448048000
C       -0.696500000      1.696613000     -0.345887000
C       -0.362141000      2.879542000     -1.253002000
C       -0.133286000      1.923153000      1.063254000
C       -0.090702000      0.412985000     -0.946428000
H       -5.036819000      4.333590000     -0.112905000
H       -6.025656000      3.346580000      0.991751000
H       -6.248828000      3.198631000     -0.758066000
H       -2.777787000      3.552863000     -0.321094000
H       -5.899353000      0.666579000      0.288787000
H       -3.645240000     -3.200624000      1.589392000
H       -3.794842000     -1.621463000      2.402361000
H       -2.380479000     -1.962479000      1.379355000
H       -4.280529000     -1.938399000     -1.897773000
H       -3.946267000     -3.388633000     -0.916855000
H       -2.671896000     -2.173629000     -1.170295000
H       -6.300796000     -1.461215000     -0.413274000
H       -5.904577000     -2.895409000      0.552867000
H       -6.097081000     -1.325864000      1.356087000
H       -0.699304000      3.826506000     -0.808204000
H        0.725673000      2.954211000     -1.388664000
H       -0.834981000      2.775683000     -2.241475000
H       -0.605984000      2.804164000      1.521238000
H       -0.327202000      1.057007000      1.712454000
H        0.952954000      2.093611000      1.029370000
H        1.013615000      0.475356000     -0.815511000
H       -0.289645000      0.302308000     -2.021467000
Cl       0.445311000     -1.818370000      1.729360000
Al       0.841934000     -1.548266000     -0.302853000
Cl       0.102581000     -2.831728000     -1.786231000
Al       4.060371000      0.550371000      0.221829000
Cl       3.250446000      2.023660000     -1.082475000
Cl       6.080221000      0.057583000     -0.046017000
Cl       3.017380000     -1.382556000     -0.708799000
Cl       3.272112000      0.634003000      2.173311000
H       -0.722537000     -0.370163000     -0.431147000
