# Supplementary material for: Intermolecular Sp3C─H Metalation of Non‐Nucleophilic Brønsted Bases Using Simple Lewis Acids
Source: Angew Chem Int Ed Engl. 2025 Jul 16;64(35):e202512254. doi: 10.1002/anie.202512254 (PMC12377440; doi:10.1002/anie.202512254)
Supplement: Supplementary file 2 — Supporting Information [file ANIE-64-e202512254-s001.zip › xyz_files/H-Ga.xyz]

46
Ga2C14NH23Cl6
C        6.307301000     -0.057479000     -1.789189000
C        4.927022000      0.042607000     -1.214057000
C        3.915772000     -0.837950000     -1.611913000
C        2.641270000     -0.698189000     -1.068875000
N        2.357267000      0.253082000     -0.180469000
C        3.289942000      1.118240000      0.212409000
C        4.594469000      1.030457000     -0.287735000
C        2.901333000      2.190250000      1.227828000
C        3.634483000      1.895801000      2.545074000
C        1.394946000      2.181707000      1.481817000
C        3.309738000      3.571807000      0.699367000
C        1.500466000     -1.657453000     -1.415584000
C        1.392945000     -1.888685000     -2.924942000
C        1.735938000     -2.988962000     -0.689187000
C        0.197517000     -1.015534000     -0.934598000
H        6.613317000     -1.105865000     -1.917961000
H        7.048230000      0.446212000     -1.153274000
H        6.344515000      0.417351000     -2.783411000
H        4.132242000     -1.627186000     -2.335090000
H        5.358506000      1.736263000      0.044570000
H        3.369125000      2.648377000      3.304146000
H        4.727920000      1.914936000      2.418377000
H        3.352224000      0.905402000      2.933566000
H        0.822430000      2.332242000      0.555431000
H        1.135091000      2.990088000      2.182142000
H        1.074681000      1.231881000      1.929193000
H        2.809513000      3.791978000     -0.256164000
H        3.018571000      4.350319000      1.421305000
H        4.395634000      3.656422000      0.543375000
H        0.527287000     -2.529425000     -3.152976000
H        1.268843000     -0.938750000     -3.465894000
H        2.287364000     -2.393231000     -3.318025000
H        1.835258000     -2.836989000      0.396460000
H        0.904676000     -3.688435000     -0.870181000
H        2.663705000     -3.463300000     -1.041141000
H       -0.642501000     -1.730423000     -1.003453000
H       -0.106697000     -0.135638000     -1.520924000
Cl      -1.893021000     -3.263184000      0.843458000
Ga      -0.798703000     -1.465412000      1.193917000
Cl       0.745745000     -1.493056000      2.679056000
Ga      -2.995759000      1.098615000     -0.738418000
Cl      -1.358657000      2.235564000     -1.571930000
Cl      -4.695170000      2.175194000     -0.015840000
Cl      -2.022017000      0.395932000      1.426178000
Cl      -3.292030000     -0.826215000     -1.665886000
H        0.486247000     -0.504763000      0.034651000
