# Supplementary material for: Intermolecular Sp3C─H Metalation of Non‐Nucleophilic Brønsted Bases Using Simple Lewis Acids
Source: Angew Chem Int Ed Engl. 2025 Jul 16;64(35):e202512254. doi: 10.1002/anie.202512254 (PMC12377440; doi:10.1002/anie.202512254)
Supplement: Supplementary file 2 — Supporting Information [file ANIE-64-e202512254-s001.zip › xyz_files/TS-Al1.xyz]

46
Al2C14NH23Cl6
C        5.791483000      2.857478000      0.171371000
C        4.612247000      1.941158000      0.046125000
C        3.309145000      2.397871000      0.241948000
C        2.248526000      1.497173000      0.120341000
N        2.446559000      0.217133000     -0.171332000
C        3.682463000     -0.256607000     -0.360443000
C        4.788903000      0.587578000     -0.261622000
C        3.779797000     -1.748137000     -0.665030000
C        2.920836000     -2.047722000     -1.900256000
C        3.234625000     -2.515309000      0.547957000
C        5.217215000     -2.189233000     -0.933535000
C        0.785068000      1.923610000      0.242911000
C        0.588139000      3.131756000      1.158334000
C        0.276423000      2.250745000     -1.164875000
C        0.035314000      0.733252000      0.873821000
H        6.420533000      2.815205000     -0.730940000
H        6.426684000      2.560258000      1.020908000
H        5.482456000      3.899980000      0.327272000
H        3.129599000      3.446101000      0.484324000
H        5.795930000      0.199920000     -0.417250000
H        2.937550000     -3.126021000     -2.121624000
H        3.299802000     -1.510066000     -2.783618000
H        1.877455000     -1.749902000     -1.734261000
H        3.861729000     -2.343323000      1.436732000
H        3.220853000     -3.596545000      0.341397000
H        2.210044000     -2.203184000      0.789465000
H        5.869327000     -2.023350000     -0.062034000
H        5.236861000     -3.266365000     -1.157048000
H        5.652573000     -1.664112000     -1.798041000
H        1.047385000      4.034439000      0.730390000
H       -0.485683000      3.339970000      1.277055000
H        1.022827000      2.961700000      2.154998000
H        0.848895000      3.096191000     -1.574867000
H        0.402423000      1.394586000     -1.841851000
H       -0.787530000      2.528098000     -1.144320000
H       -1.050319000      0.952931000      0.882721000
H        0.373914000      0.565513000      1.902430000
Cl      -0.560327000     -2.880931000     -0.520171000
Al      -1.162927000     -1.315699000      0.746833000
Cl      -0.560203000     -1.755724000      2.735896000
Al      -3.766221000      0.543246000     -0.511030000
Cl      -3.400978000      2.463965000      0.293472000
Cl      -5.620376000      0.121694000     -1.374117000
Cl      -3.362014000     -0.901929000      1.223338000
Cl      -2.016919000     -0.166435000     -1.582479000
H        0.392463000     -0.142639000      0.258828000
