# Supplementary material for: Intermolecular Sp3C─H Metalation of Non‐Nucleophilic Brønsted Bases Using Simple Lewis Acids
Source: Angew Chem Int Ed Engl. 2025 Jul 16;64(35):e202512254. doi: 10.1002/anie.202512254 (PMC12377440; doi:10.1002/anie.202512254)
Supplement: Supplementary file 2 — Supporting Information [file ANIE-64-e202512254-s001.zip › xyz_files/TS-Al2.xyz]

46
Al2C14NH23Cl6
C        5.667125000      2.844537000      0.165877000
C        4.487468000      1.938297000      0.000819000
C        3.183055000      2.427029000      0.023672000
C        2.128842000      1.528462000     -0.107598000
N        2.344704000      0.224769000     -0.249381000
C        3.582788000     -0.298953000     -0.312909000
C        4.670206000      0.559446000     -0.181930000
C        3.714924000     -1.796131000     -0.551291000
C        3.208762000     -2.544067000      0.689128000
C        5.168852000     -2.194094000     -0.807218000
C        2.875828000     -2.171246000     -1.780556000
C        0.653783000      1.910389000     -0.110594000
C        0.263313000      2.465842000      1.265217000
C        0.372127000      2.949768000     -1.199588000
C       -0.112668000      0.607690000     -0.422379000
H        6.421616000      2.657071000     -0.612582000
H        6.153887000      2.663938000      1.137748000
H        5.377397000      3.902802000      0.123922000
H        2.988553000      3.494426000      0.141083000
H        5.682187000      0.159288000     -0.230375000
H        3.283867000     -3.629674000      0.525307000
H        2.160408000     -2.313858000      0.911164000
H        3.805582000     -2.286248000      1.577168000
H        5.591687000     -1.672682000     -1.679872000
H        5.216872000     -3.273733000     -1.010446000
H        5.812202000     -1.998732000      0.064205000
H        2.964297000     -3.250510000     -1.975078000
H        1.810281000     -1.955556000     -1.630415000
H        3.222757000     -1.632299000     -2.675814000
H       -0.808943000      2.713033000      1.277928000
H        0.466741000      1.738335000      2.063743000
H        0.827219000      3.384263000      1.485928000
H        0.687619000      2.586478000     -2.189283000
H       -0.706585000      3.161276000     -1.235677000
H        0.898279000      3.894455000     -0.995235000
H       -0.244280000      0.433607000     -1.500822000
H       -1.144570000      0.803812000     -0.062149000
Cl      -0.481798000     -2.828586000     -0.342687000
Al      -0.620513000     -1.040546000      0.761395000
Cl       0.421776000     -0.945460000      2.603390000
Al      -3.938383000      0.281516000     -0.401739000
Cl      -5.945378000     -0.158058000      0.024411000
Cl      -3.047549000     -0.595003000     -2.112330000
Cl      -2.783039000     -0.754785000      1.355219000
Cl      -3.327595000      2.309573000     -0.130169000
H        0.980102000     -0.117902000     -0.227393000
