# Supplementary material for: Intermolecular Sp3C─H Metalation of Non‐Nucleophilic Brønsted Bases Using Simple Lewis Acids
Source: Angew Chem Int Ed Engl. 2025 Jul 16;64(35):e202512254. doi: 10.1002/anie.202512254 (PMC12377440; doi:10.1002/anie.202512254)
Supplement: Supplementary file 2 — Supporting Information [file ANIE-64-e202512254-s001.zip › xyz_files/TS-B.xyz]

42
BC14NH23Cl3
C       -4.215963000      2.272385000     -0.910420000
C       -3.009495000      1.518900000     -0.442146000
C       -1.827707000      2.173696000     -0.101837000
C       -0.727435000      1.414027000      0.285184000
N       -0.780623000      0.085924000      0.333256000
C       -1.908789000     -0.591298000      0.064194000
C       -3.037661000      0.121990000     -0.335492000
C       -1.903338000     -2.104807000      0.249856000
C       -3.324011000     -2.671490000      0.217759000
C       -1.272426000     -2.432410000      1.609910000
C       -1.085255000     -2.755867000     -0.873399000
C        0.616694000      1.991133000      0.715754000
C        1.241568000      2.820283000     -0.412131000
C        0.417060000      2.868957000      1.957306000
C        1.477170000      0.772231000      1.075417000
H       -4.335810000      2.159580000     -2.000264000
H       -4.135432000      3.345808000     -0.691911000
H       -5.133763000      1.887288000     -0.442356000
H       -1.763346000      3.262876000     -0.139048000
H       -3.962032000     -0.408780000     -0.560491000
H       -3.286040000     -3.752988000      0.414408000
H       -3.802419000     -2.538613000     -0.764570000
H       -3.968234000     -2.214657000      0.985243000
H       -0.224916000     -2.107170000      1.655382000
H       -1.288853000     -3.520861000      1.772103000
H       -1.829375000     -1.956341000      2.432257000
H       -1.508025000     -2.515425000     -1.860937000
H       -0.040562000     -2.422959000     -0.860699000
H       -1.098480000     -3.850113000     -0.750982000
H        1.370009000      2.224351000     -1.325091000
H        0.610207000      3.690085000     -0.649387000
H        2.230355000      3.192977000     -0.105885000
H       -0.058085000      2.304886000      2.774361000
H        1.388206000      3.242740000      2.316204000
H       -0.215242000      3.741585000      1.732210000
H        1.227581000      0.354094000      2.066129000
H        2.526845000      1.066755000      1.167849000
Cl       3.993116000      0.294597000     -0.455629000
B        2.309883000     -0.396321000     -0.206399000
Cl       2.353049000     -2.017030000      0.633349000
Cl       1.411502000     -0.402620000     -1.801930000
H        0.689556000     -0.065471000      0.546505000
