# Supplementary material for: Intermolecular Sp3C─H Metalation of Non‐Nucleophilic Brønsted Bases Using Simple Lewis Acids
Source: Angew Chem Int Ed Engl. 2025 Jul 16;64(35):e202512254. doi: 10.1002/anie.202512254 (PMC12377440; doi:10.1002/anie.202512254)
Supplement: Supplementary file 2 — Supporting Information [file ANIE-64-e202512254-s001.zip › xyz_files/TS-Ga1.xyz]

46
Ga2C14NH23Cl6
C        6.101763000      0.346721000      1.033860000
C        4.747389000      0.414943000      0.396503000
C        4.265658000     -0.651491000     -0.375836000
C        2.989939000     -0.574963000     -0.920925000
N        2.206232000      0.493903000     -0.736692000
C        2.650440000      1.538800000     -0.047164000
C        3.921739000      1.522615000      0.546963000
C        1.743383000      2.760519000      0.088787000
C        2.508319000      4.018233000     -0.346616000
C        1.321499000      2.902278000      1.558465000
C        0.505974000      2.613181000     -0.792116000
C        2.365551000     -1.685596000     -1.766208000
C        1.920560000     -1.092858000     -3.108194000
C        3.315942000     -2.856571000     -2.005371000
C        1.139623000     -2.209072000     -1.011323000
H        6.873129000      0.071288000      0.298526000
H        6.119250000     -0.421639000      1.823451000
H        6.385177000      1.305319000      1.489223000
H        4.892953000     -1.529230000     -0.534483000
H        4.268072000      2.379594000      1.128112000
H        1.847420000      4.896816000     -0.286377000
H        2.858859000      3.928123000     -1.386302000
H        3.382331000      4.218471000      0.290997000
H        0.790669000      2.005688000      1.907786000
H        0.648927000      3.765896000      1.679623000
H        2.190652000      3.054830000      2.216625000
H       -0.060904000      1.709330000     -0.545169000
H       -0.158275000      3.480092000     -0.662494000
H        0.779350000      2.536595000     -1.854371000
H        1.428833000     -1.860792000     -3.725363000
H        1.219207000     -0.262317000     -2.950011000
H        2.787728000     -0.706967000     -3.665174000
H        3.638313000     -3.326522000     -1.063828000
H        2.818047000     -3.628853000     -2.610691000
H        4.212496000     -2.531293000     -2.554477000
H        0.500705000     -2.867686000     -1.616577000
H        0.519407000     -1.296508000     -0.803677000
Cl      -1.517319000     -3.100880000      0.911210000
Ga      -0.395878000     -1.302214000      1.040310000
Cl       1.360046000     -1.058193000      2.230631000
Ga      -3.172393000      0.565625000     -0.425888000
Cl      -3.326925000      2.666645000     -0.796434000
Cl      -4.891172000     -0.526299000      0.219522000
Cl      -1.670855000      0.493382000      1.504818000
Cl      -1.788536000     -0.538635000     -1.709605000
H        1.434677000     -2.736063000     -0.092967000
