# Supplementary material for: Intermolecular Sp3C─H Metalation of Non‐Nucleophilic Brønsted Bases Using Simple Lewis Acids
Source: Angew Chem Int Ed Engl. 2025 Jul 16;64(35):e202512254. doi: 10.1002/anie.202512254 (PMC12377440; doi:10.1002/anie.202512254)
Supplement: Supplementary file 2 — Supporting Information [file ANIE-64-e202512254-s001.zip › xyz_files/TS-Ga2.xyz]

46
Ga2C14NH23Cl6
C        6.300487000     -0.109449000     -1.400561000
C        4.853913000      0.036059000     -1.042472000
C        3.911751000     -0.914528000     -1.449656000
C        2.590384000     -0.759522000     -1.056544000
N        2.201062000      0.275597000     -0.309734000
C        3.054788000      1.226321000      0.081185000
C        4.401418000      1.111843000     -0.276900000
C        2.553144000      2.419863000      0.884717000
C        3.216411000      2.389586000      2.270041000
C        1.037925000      2.381108000      1.054518000
C        2.936920000      3.710358000      0.145259000
C        1.464906000     -1.733635000     -1.395472000
C        1.371685000     -1.957605000     -2.906424000
C        1.712945000     -3.060755000     -0.666869000
C        0.183747000     -1.058271000     -0.888078000
H        6.825848000      0.854624000     -1.366469000
H        6.424565000     -0.542078000     -2.403481000
H        6.800763000     -0.785990000     -0.688215000
H        4.212164000     -1.766668000     -2.062607000
H        5.108470000      1.880717000      0.039239000
H        4.313293000      2.451967000      2.203607000
H        2.954073000      1.465647000      2.806237000
H        2.866866000      3.244247000      2.869436000
H        0.509592000      2.352116000      0.090994000
H        0.704990000      3.281731000      1.591042000
H        0.729978000      1.513981000      1.651216000
H        2.482713000      3.741444000     -0.856841000
H        2.571178000      4.581736000      0.709370000
H        4.025566000      3.821701000      0.032185000
H        0.528161000     -2.624771000     -3.139177000
H        1.214864000     -1.008519000     -3.440256000
H        2.286751000     -2.426381000     -3.298593000
H        1.836588000     -2.906424000      0.416420000
H        0.873542000     -3.754527000     -0.823015000
H        2.629881000     -3.541926000     -1.037935000
H       -0.659693000     -1.775203000     -0.913532000
H       -0.169845000     -0.243585000     -1.541730000
Cl      -1.471766000     -3.165545000      1.310536000
Ga      -0.460322000     -1.272875000      1.166375000
Cl       1.139388000     -1.026679000      2.602597000
Ga      -3.065266000      0.834351000     -0.672015000
Cl      -1.579789000      1.957965000     -1.792236000
Cl      -4.792554000      1.916775000     -0.016917000
Cl      -1.948652000      0.436367000      1.435710000
Cl      -3.318706000     -1.178188000     -1.420176000
H        0.798274000     -0.228837000     -0.143127000
