# Supplementary material for: Intermolecular Sp3C─H Metalation of Non‐Nucleophilic Brønsted Bases Using Simple Lewis Acids
Source: Angew Chem Int Ed Engl. 2025 Jul 16;64(35):e202512254. doi: 10.1002/anie.202512254 (PMC12377440; doi:10.1002/anie.202512254)
Supplement: Supplementary file 3 — Supporting Information [file ANIE-64-e202512254-s002.cif]

data_as199_refinalized
_audit_creation_date               2025-05-30
_audit_creation_method
;
Olex2 1.5
(compiled 2025.03.04 svn.red2d20d0 for OlexSys, GUI svn.r7188)
;
_shelx_SHELXL_version_number       '2019/3'
loop_
  _audit_author_name
  _audit_author_email
  _audit_author_address
 'Schellbach, A.V.' s2465982@ed.ac.uk
;
University of Edinburgh
School of Chemistry
David Brewster Road
Edinburgh
EH9 3FJ
Scotland
;

_audit_contact_author_address      ?
_audit_contact_author_email        ?
_audit_contact_author_name         ''
_audit_contact_author_phone        ?
_publ_contact_author_id_orcid      ?
_publ_section_references
;
Bourhis, L.J., Dolomanov, O.V., Gildea, R.J., Howard, J.A.K., Puschmann, H.
 (2015). Acta Cryst. A71, 59-75.

Dolomanov, O.V., Bourhis, L.J., Gildea, R.J, Howard, J.A.K. & Puschmann, H.
 (2009), J. Appl. Cryst. 42, 339-341.

Sheldrick, G.M. (2015). Acta Cryst. C71, 3-8.
;
_chemical_name_common              ?
_chemical_name_systematic          C14H23Cl3GaN
_chemical_formula_moiety           'C14 H23 Cl3 Ga N'
_chemical_formula_sum              'C14 H23 Cl3 Ga N'
_chemical_formula_weight           381.40
_chemical_melting_point            ?
_chemical_oxdiff_formula           'C14 H22 N1 Cl3 Ga1 '
_chemical_oxdiff_usercomment       '100 K'
loop_
  _atom_type_symbol
  _atom_type_description
  _atom_type_scat_dispersion_real
  _atom_type_scat_dispersion_imag
  _atom_type_scat_source
 'C' 'C' 0.0033 0.0016 'International Tables Vol C Tables 4.2.6.8 and 6.1.1.4'
 'H' 'H' 0.0000 0.0000 'International Tables Vol C Tables 4.2.6.8 and 6.1.1.4'
 'Cl' 'Cl' 0.1484 0.1585 'International Tables Vol C Tables 4.2.6.8 and 6.1.1.4'
 'Ga' 'Ga' 0.2307 1.6083 'International Tables Vol C Tables 4.2.6.8 and 6.1.1.4'
 'N' 'N' 0.0061 0.0033 'International Tables Vol C Tables 4.2.6.8 and 6.1.1.4'

_shelx_space_group_comment
;
The symmetry employed for this shelxl refinement is uniquely defined
by the following loop, which should always be used as a source of
symmetry information in preference to the above space-group names.
They are only intended as comments.
;
_space_group_crystal_system        'triclinic'
_space_group_IT_number             2
_space_group_name_H-M_alt          'P -1'
_space_group_name_Hall             '-P 1'
loop_
  _space_group_symop_operation_xyz
 'x, y, z'
 '-x, -y, -z'

_cell_length_a                     9.3022(4)
_cell_length_b                     9.8702(3)
_cell_length_c                     10.2146(5)
_cell_angle_alpha                  82.384(3)
_cell_angle_beta                   71.779(4)
_cell_angle_gamma                  79.439(3)
_cell_volume                       872.89(7)
_cell_formula_units_Z              2
_cell_measurement_reflns_used      7203
_cell_measurement_temperature      100.01(10)
_cell_measurement_theta_max        30.6510
_cell_measurement_theta_min        2.0980
_shelx_estimated_absorpt_T_max     0.961
_shelx_estimated_absorpt_T_min     0.665
_exptl_absorpt_coefficient_mu      2.023
_exptl_absorpt_correction_T_max    0.88357
_exptl_absorpt_correction_T_min    0.88357
_exptl_absorpt_correction_type     sphere
_exptl_absorpt_process_details
;
CrysAlisPro 1.171.43.143a (Rigaku Oxford Diffraction, 2024)
Spherical absorption correction
using equivalent radius and absorption coefficient.
Empirical absorption correction using spherical harmonics,
implemented in SCALE3 ABSPACK scaling algorithm.
;
_exptl_absorpt_special_details     ?
_exptl_crystal_colour              'clear colourless'
_exptl_crystal_colour_lustre       clear
_exptl_crystal_colour_modifier     .
_exptl_crystal_colour_primary      colourless
_exptl_crystal_density_diffrn      1.451
_exptl_crystal_density_meas        ?
_exptl_crystal_density_method      ?
_exptl_crystal_description         plate
_exptl_crystal_F_000               392
loop_
  _exptl_crystal_face_index_h
  _exptl_crystal_face_index_k
  _exptl_crystal_face_index_l
  _exptl_crystal_face_perp_dist
 -1 0 -2 0.0426
 1 0 2 0.0247
 -1 -1 -2 0.0481
 1 -1 2 0.0390
 0 1 0 0.1169
 1 2 2 0.0862
 -2 0 1 0.0172
 2 0 -1 0.0069

_exptl_crystal_recrystallization_method 
 'Crystallisation upon evaporation of the solvent (chlorobenzene) after two months at room temperature.'
_exptl_crystal_size_max            0.22
_exptl_crystal_size_mid            0.07
_exptl_crystal_size_min            0.02
_exptl_crystal_size_rad            0.041
loop_
  _exptl_oxdiff_crystal_face_indexfrac_h
  _exptl_oxdiff_crystal_face_indexfrac_k
  _exptl_oxdiff_crystal_face_indexfrac_l
  _exptl_oxdiff_crystal_face_x
  _exptl_oxdiff_crystal_face_y
  _exptl_oxdiff_crystal_face_z
 -1.0000 -0.0000 -2.0000 -0.1449 0.0040 0.0071
 1.0000 0.0000 2.0000 0.1449 -0.0040 -0.0071
 -1.0000 -1.0000 -2.0000 -0.1292 0.0065 0.0787
 1.0000 -1.0000 2.0000 0.1606 -0.0016 0.0645
 0.0000 1.0000 0.0000 -0.0157 -0.0025 -0.0716
 1.0000 2.0000 2.0000 0.1134 -0.0089 -0.1503
 -2.0000 0.0000 1.0000 0.0236 0.1931 -0.0308
 2.0000 -0.0000 -1.0000 -0.0236 -0.1931 0.0308

_exptl_transmission_factor_max     ?
_exptl_transmission_factor_min     ?
_diffrn_reflns_av_R_equivalents    0.0463
_diffrn_reflns_av_unetI/netI       0.0437
_diffrn_reflns_Laue_measured_fraction_full  0.994
_diffrn_reflns_Laue_measured_fraction_max  0.871
_diffrn_reflns_limit_h_max         13
_diffrn_reflns_limit_h_min         -13
_diffrn_reflns_limit_k_max         14
_diffrn_reflns_limit_k_min         -11
_diffrn_reflns_limit_l_max         14
_diffrn_reflns_limit_l_min         -14
_diffrn_reflns_number              19596
_diffrn_reflns_point_group_measured_fraction_full  0.994
_diffrn_reflns_point_group_measured_fraction_max  0.871
_diffrn_reflns_theta_full          25.242
_diffrn_reflns_theta_max           30.569
_diffrn_reflns_theta_min           2.106
_diffrn_ambient_environment        N~2~
_diffrn_ambient_temperature        100.01(10)
_diffrn_detector                   'Hybrid Pixel Array Detector'
_diffrn_detector_area_resol_mean   10.0000
_diffrn_detector_type              'HyPix-Arc 100'
_diffrn_measured_fraction_theta_full  0.994
_diffrn_measured_fraction_theta_max  0.871
_diffrn_measurement_details
;
List of Runs (angles in degrees, time in seconds):

  # Type    Start    End  Width  t~exp~   \w     \q     \k     \f   Frames
--------------------------------------------------------------------------
  1  \w     30.00  69.00   0.50   20.72    --   -0.60  16.00 -86.00   78
  2  \w    -70.00 -30.00   0.50   20.72    --   -0.60 -16.00 103.00   80
  3  \w     -2.00  59.00   0.50   20.72    --   -0.60  57.00 -90.00  122
  4  \w      4.00  71.00   0.50   20.72    --   -0.60  38.00  30.00  134
  5  \w     -2.00  59.00   0.50   20.72    --   -0.60  57.00  90.00  122
  6  \w     19.00  70.00   0.50   20.72    --   -0.60  19.00 150.00  102
  7  \w     19.00  70.00   0.50   20.72    --   -0.60  19.00-120.00  102
  8  \w     19.00  70.00   0.50   20.72    --   -0.60  19.00 -30.00  102
  9  \w     19.00  48.00   0.50   20.72    --   -0.60  19.00  90.00   58
 10  \w     -2.00  59.00   0.50   20.72    --   -0.60  57.00-180.00  122
;
_diffrn_measurement_device         'four-circle diffractometer'
_diffrn_measurement_device_type   
 'XtaLAB Synergy, Single source at home/near, HyPix-Arc 100'
_diffrn_measurement_method         '\w scans'
_diffrn_orient_matrix_type        
 'CrysAlisPro convention (1999,Acta A55,543-557)'
_diffrn_orient_matrix_UB_11        0.0195403000
_diffrn_orient_matrix_UB_12        -0.0157413000
_diffrn_orient_matrix_UB_13        0.0626760000
_diffrn_orient_matrix_UB_21        -0.0780580000
_diffrn_orient_matrix_UB_22        -0.0024528000
_diffrn_orient_matrix_UB_23        0.0370152000
_diffrn_orient_matrix_UB_31        0.0109115000
_diffrn_orient_matrix_UB_32        -0.0715884000
_diffrn_orient_matrix_UB_33        -0.0089966000
_diffrn_oxdiff_digest_hkl
;
4300ac122c9de6a0db18795b9e355fb3d79be2
;
_diffrn_radiation_monochromator    graphite
_diffrn_radiation_probe            x-ray
_diffrn_radiation_type             'Mo K\a'
_diffrn_radiation_wavelength       0.71073
_diffrn_source                     'fine-focus sealed X-ray tube'
_diffrn_source_type                'Enhance (Mo) X-ray Source'
_reflns_Friedel_coverage           0.000
_reflns_Friedel_fraction_full      .
_reflns_Friedel_fraction_max       .
_reflns_number_gt                  3703
_reflns_number_total               4665
_reflns_special_details
;
 Reflections were merged by SHELXL according to the crystal
 class for the calculation of statistics and refinement.
 
 _reflns_Friedel_fraction is defined as the number of unique
 Friedel pairs measured divided by the number that would be
 possible theoretically, ignoring centric projections and
 systematic absences.
;
_reflns_threshold_expression       'I > 2\s(I)'
_computing_cell_refinement         'CrysAlisPro 1.171.43.143a (Rigaku OD, 2024)'
_computing_data_collection         'CrysAlisPro 1.171.43.143a (Rigaku OD, 2024)'
_computing_data_reduction          'CrysAlisPro 1.171.43.143a (Rigaku OD, 2024)'
_computing_molecular_graphics      'Olex2 1.5 (Dolomanov et al., 2009)'
_computing_publication_material    'Olex2 1.5 (Dolomanov et al., 2009)'
_computing_structure_refinement    'SHELXL 2019/3 (Sheldrick, 2015)'
_computing_structure_solution      'olex2.solve 1.5 (Bourhis et al., 2015)'
_refine_diff_density_max           0.908
_refine_diff_density_min           -0.369
_refine_diff_density_rms           0.112
_refine_ls_extinction_coef         .
_refine_ls_extinction_method       none
_refine_ls_goodness_of_fit_ref     1.014
_refine_ls_hydrogen_treatment      constr
_refine_ls_matrix_type             full
_refine_ls_number_parameters       178
_refine_ls_number_reflns           4665
_refine_ls_number_restraints       0
_refine_ls_R_factor_all            0.0546
_refine_ls_R_factor_gt             0.0383
_refine_ls_restrained_S_all        1.014
_refine_ls_shift/su_max            0.001
_refine_ls_shift/su_mean           0.000
_refine_ls_structure_factor_coef   Fsqd
_refine_ls_weighting_details      
 'w=1/[\s^2^(Fo^2^)+(0.0622P)^2^] where P=(Fo^2^+2Fc^2^)/3'
_refine_ls_weighting_scheme        calc
_refine_ls_wR_factor_gt            0.0935
_refine_ls_wR_factor_ref           0.0994
_refine_special_details            ?
_olex2_refinement_description
;
1. Fixed Uiso
 At 1.2 times of:
  All C(H) groups, All C(H,H) groups, All N(H) groups
 At 1.5 times of:
  All C(H,H,H) groups
2.a Secondary CH2 refined with riding coordinates:
 C14(H14A,H14B)
2.b Aromatic/amide H refined with riding coordinates:
 N1(H1), C6(H6), C9(H9)
2.c Idealised Me refined as rotating group:
 C3(H3A,H3B,H3C), C4(H4A,H4B,H4C), C5(H5A,H5B,H5C), C8(H8A,H8B,H8C), C12(H12A,
 H12B,H12C), C13(H13A,H13B,H13C)
;
_atom_sites_solution_hydrogens     geom
_atom_sites_solution_primary       iterative
_atom_sites_solution_secondary     ?
loop_
  _atom_site_label
  _atom_site_type_symbol
  _atom_site_fract_x
  _atom_site_fract_y
  _atom_site_fract_z
  _atom_site_U_iso_or_equiv
  _atom_site_adp_type
  _atom_site_occupancy
  _atom_site_site_symmetry_order
  _atom_site_calc_flag
  _atom_site_refinement_flags_posn
  _atom_site_refinement_flags_adp
  _atom_site_refinement_flags_occupancy
  _atom_site_disorder_assembly
  _atom_site_disorder_group
 Ga1 Ga -0.11864(3) 0.24611(3) 0.63367(2) 0.01498(9) Uani 1 1 d . . . . .
 Cl Cl -0.32534(7) 0.28373(7) 0.56248(6) 0.02395(14) Uani 1 1 d . . . . .
 Cl2 Cl -0.15536(7) 0.40801(6) 0.77742(6) 0.01984(13) Uani 1 1 d . . . . .
 Cl3 Cl -0.13759(7) 0.05312(6) 0.77279(6) 0.02496(15) Uani 1 1 d . . . . .
 N1 N 0.2938(2) 0.24943(19) 0.21861(19) 0.0138(4) Uani 1 1 d . . . . .
 H1 H 0.194607 0.259259 0.231139 0.017 Uiso 1 1 calc R U . . .
 C1 C 0.3861(3) 0.2552(2) 0.0866(2) 0.0137(4) Uani 1 1 d . . . . .
 C2 C 0.3154(3) 0.2795(2) -0.0321(2) 0.0163(5) Uani 1 1 d . . . . .
 C3 C 0.3660(3) 0.4110(3) -0.1198(3) 0.0205(5) Uani 1 1 d . . . . .
 H3A H 0.329235 0.489806 -0.062647 0.031 Uiso 1 1 calc R U . . .
 H3B H 0.322993 0.428148 -0.197656 0.031 Uiso 1 1 calc R U . . .
 H3C H 0.477990 0.398903 -0.154881 0.031 Uiso 1 1 calc R U . . .
 C4 C 0.1399(3) 0.2984(3) 0.0196(2) 0.0198(5) Uani 1 1 d . . . . .
 H4A H 0.106668 0.214572 0.074951 0.030 Uiso 1 1 calc R U . . .
 H4B H 0.099211 0.315443 -0.059774 0.030 Uiso 1 1 calc R U . . .
 H4C H 0.101607 0.377308 0.076513 0.030 Uiso 1 1 calc R U . . .
 C5 C 0.3753(3) 0.1526(3) -0.1173(3) 0.0218(5) Uani 1 1 d . . . . .
 H5A H 0.487293 0.141224 -0.151759 0.033 Uiso 1 1 calc R U . . .
 H5B H 0.333156 0.165879 -0.195641 0.033 Uiso 1 1 calc R U . . .
 H5C H 0.343516 0.069806 -0.058822 0.033 Uiso 1 1 calc R U . . .
 C6 C 0.5420(3) 0.2391(2) 0.0668(2) 0.0173(5) Uani 1 1 d . . . . .
 H6 H 0.610151 0.242506 -0.024525 0.021 Uiso 1 1 calc R U . . .
 C7 C 0.5999(3) 0.2180(2) 0.1789(3) 0.0175(5) Uani 1 1 d . . . . .
 C8 C 0.7695(3) 0.1994(3) 0.1572(3) 0.0238(5) Uani 1 1 d . . . . .
 H8A H 0.812810 0.101923 0.145676 0.036 Uiso 1 1 calc R U . . .
 H8B H 0.788832 0.228075 0.237702 0.036 Uiso 1 1 calc R U . . .
 H8C H 0.817482 0.256141 0.074264 0.036 Uiso 1 1 calc R U . . .
 C9 C 0.4977(3) 0.2144(2) 0.3126(2) 0.0169(5) Uani 1 1 d . . . . .
 H9 H 0.535814 0.201335 0.390197 0.020 Uiso 1 1 calc R U . . .
 C10 C 0.3416(3) 0.2298(2) 0.3327(2) 0.0140(4) Uani 1 1 d . . . . .
 C11 C 0.2224(3) 0.2285(2) 0.4758(2) 0.0149(4) Uani 1 1 d . . . . .
 C12 C 0.2585(3) 0.0888(3) 0.5534(3) 0.0219(5) Uani 1 1 d . . . . .
 H12A H 0.251381 0.014042 0.502512 0.033 Uiso 1 1 calc R U . . .
 H12B H 0.184865 0.084561 0.646006 0.033 Uiso 1 1 calc R U . . .
 H12C H 0.362323 0.078498 0.561358 0.033 Uiso 1 1 calc R U . . .
 C13 C 0.2415(3) 0.3469(3) 0.5495(3) 0.0202(5) Uani 1 1 d . . . . .
 H13A H 0.346479 0.333935 0.555087 0.030 Uiso 1 1 calc R U . . .
 H13B H 0.169500 0.347018 0.642929 0.030 Uiso 1 1 calc R U . . .
 H13C H 0.220749 0.435259 0.497413 0.030 Uiso 1 1 calc R U . . .
 C14 C 0.0584(3) 0.2477(2) 0.4645(2) 0.0154(4) Uani 1 1 d . . . . .
 H14A H 0.054507 0.174112 0.409066 0.018 Uiso 1 1 calc R U . . .
 H14B H 0.042084 0.336845 0.410145 0.018 Uiso 1 1 calc R U . . .

loop_
  _atom_site_aniso_label
  _atom_site_aniso_U_11
  _atom_site_aniso_U_22
  _atom_site_aniso_U_33
  _atom_site_aniso_U_23
  _atom_site_aniso_U_13
  _atom_site_aniso_U_12
 Ga1 0.01556(14) 0.01743(15) 0.01088(13) -0.00232(9) -0.00087(9) -0.00432(9)
 Cl 0.0179(3) 0.0339(4) 0.0224(3) -0.0066(2) -0.0067(2) -0.0055(2)
 Cl2 0.0238(3) 0.0204(3) 0.0150(3) -0.0055(2) -0.0029(2) -0.0048(2)
 Cl3 0.0303(3) 0.0191(3) 0.0196(3) 0.0023(2) 0.0002(2) -0.0051(2)
 N1 0.0108(9) 0.0186(10) 0.0115(9) -0.0017(7) -0.0022(7) -0.0023(7)
 C1 0.0179(11) 0.0113(10) 0.0113(10) 0.0006(8) -0.0032(8) -0.0040(8)
 C2 0.0157(11) 0.0207(12) 0.0116(10) -0.0016(9) -0.0020(8) -0.0040(9)
 C3 0.0243(13) 0.0224(13) 0.0147(11) 0.0016(9) -0.0051(9) -0.0068(10)
 C4 0.0182(12) 0.0284(13) 0.0144(11) 0.0016(9) -0.0071(9) -0.0062(9)
 C5 0.0285(13) 0.0232(13) 0.0155(11) -0.0035(9) -0.0074(10) -0.0051(10)
 C6 0.0160(11) 0.0194(12) 0.0143(11) -0.0016(9) -0.0002(9) -0.0045(9)
 C7 0.0149(11) 0.0166(12) 0.0197(12) 0.0000(9) -0.0032(9) -0.0037(8)
 C8 0.0150(12) 0.0327(14) 0.0227(13) 0.0014(10) -0.0047(10) -0.0048(10)
 C9 0.0166(11) 0.0211(12) 0.0145(11) -0.0007(9) -0.0068(9) -0.0033(9)
 C10 0.0170(11) 0.0130(11) 0.0122(10) -0.0010(8) -0.0042(9) -0.0030(8)
 C11 0.0141(11) 0.0202(12) 0.0099(10) -0.0010(8) -0.0029(8) -0.0027(8)
 C12 0.0223(12) 0.0254(13) 0.0159(11) 0.0034(9) -0.0057(10) -0.0019(10)
 C13 0.0207(12) 0.0250(13) 0.0171(12) -0.0074(9) -0.0060(9) -0.0039(9)
 C14 0.0151(11) 0.0210(12) 0.0097(10) -0.0021(8) -0.0023(8) -0.0039(9)

_geom_special_details
;
 All esds (except the esd in the dihedral angle between two l.s. planes)
 are estimated using the full covariance matrix.  The cell esds are taken
 into account individually in the estimation of esds in distances, angles
 and torsion angles; correlations between esds in cell parameters are only
 used when they are defined by crystal symmetry.  An approximate (isotropic)
 treatment of cell esds is used for estimating esds involving l.s. planes.
;
loop_
  _geom_bond_atom_site_label_1
  _geom_bond_atom_site_label_2
  _geom_bond_distance
  _geom_bond_site_symmetry_2
  _geom_bond_publ_flag
 Ga1 Cl 2.2147(7) . ?
 Ga1 Cl2 2.2213(6) . ?
 Ga1 Cl3 2.2199(6) . ?
 Ga1 C14 1.980(2) . ?
 N1 H1 0.8800 . ?
 N1 C1 1.353(3) . ?
 N1 C10 1.351(3) . ?
 C1 C2 1.524(3) . ?
 C1 C6 1.381(3) . ?
 C2 C3 1.536(3) . ?
 C2 C4 1.535(3) . ?
 C2 C5 1.538(3) . ?
 C3 H3A 0.9800 . ?
 C3 H3B 0.9800 . ?
 C3 H3C 0.9800 . ?
 C4 H4A 0.9800 . ?
 C4 H4B 0.9800 . ?
 C4 H4C 0.9800 . ?
 C5 H5A 0.9800 . ?
 C5 H5B 0.9800 . ?
 C5 H5C 0.9800 . ?
 C6 H6 0.9500 . ?
 C6 C7 1.388(3) . ?
 C7 C8 1.503(3) . ?
 C7 C9 1.399(3) . ?
 C8 H8A 0.9800 . ?
 C8 H8B 0.9800 . ?
 C8 H8C 0.9800 . ?
 C9 H9 0.9500 . ?
 C9 C10 1.384(3) . ?
 C10 C11 1.533(3) . ?
 C11 C12 1.533(3) . ?
 C11 C13 1.535(3) . ?
 C11 C14 1.542(3) . ?
 C12 H12A 0.9800 . ?
 C12 H12B 0.9800 . ?
 C12 H12C 0.9800 . ?
 C13 H13A 0.9800 . ?
 C13 H13B 0.9800 . ?
 C13 H13C 0.9800 . ?
 C14 H14A 0.9900 . ?
 C14 H14B 0.9900 . ?

loop_
  _geom_angle_atom_site_label_1
  _geom_angle_atom_site_label_2
  _geom_angle_atom_site_label_3
  _geom_angle
  _geom_angle_site_symmetry_1
  _geom_angle_site_symmetry_3
  _geom_angle_publ_flag
 Cl Ga1 Cl2 105.21(2) . . ?
 Cl Ga1 Cl3 105.37(3) . . ?
 Cl3 Ga1 Cl2 103.27(2) . . ?
 C14 Ga1 Cl 106.14(7) . . ?
 C14 Ga1 Cl2 117.29(7) . . ?
 C14 Ga1 Cl3 118.31(7) . . ?
 C1 N1 H1 117.3 . . ?
 C10 N1 H1 117.3 . . ?
 C10 N1 C1 125.4(2) . . ?
 N1 C1 C2 119.46(19) . . ?
 N1 C1 C6 117.4(2) . . ?
 C6 C1 C2 123.1(2) . . ?
 C1 C2 C3 107.91(19) . . ?
 C1 C2 C4 112.15(19) . . ?
 C1 C2 C5 107.55(19) . . ?
 C3 C2 C5 110.94(19) . . ?
 C4 C2 C3 109.0(2) . . ?
 C4 C2 C5 109.3(2) . . ?
 C2 C3 H3A 109.5 . . ?
 C2 C3 H3B 109.5 . . ?
 C2 C3 H3C 109.5 . . ?
 H3A C3 H3B 109.5 . . ?
 H3A C3 H3C 109.5 . . ?
 H3B C3 H3C 109.5 . . ?
 C2 C4 H4A 109.5 . . ?
 C2 C4 H4B 109.5 . . ?
 C2 C4 H4C 109.5 . . ?
 H4A C4 H4B 109.5 . . ?
 H4A C4 H4C 109.5 . . ?
 H4B C4 H4C 109.5 . . ?
 C2 C5 H5A 109.5 . . ?
 C2 C5 H5B 109.5 . . ?
 C2 C5 H5C 109.5 . . ?
 H5A C5 H5B 109.5 . . ?
 H5A C5 H5C 109.5 . . ?
 H5B C5 H5C 109.5 . . ?
 C1 C6 H6 119.7 . . ?
 C1 C6 C7 120.7(2) . . ?
 C7 C6 H6 119.7 . . ?
 C6 C7 C8 120.6(2) . . ?
 C6 C7 C9 118.9(2) . . ?
 C9 C7 C8 120.5(2) . . ?
 C7 C8 H8A 109.5 . . ?
 C7 C8 H8B 109.5 . . ?
 C7 C8 H8C 109.5 . . ?
 H8A C8 H8B 109.5 . . ?
 H8A C8 H8C 109.5 . . ?
 H8B C8 H8C 109.5 . . ?
 C7 C9 H9 119.7 . . ?
 C10 C9 C7 120.5(2) . . ?
 C10 C9 H9 119.7 . . ?
 N1 C10 C9 117.1(2) . . ?
 N1 C10 C11 119.22(19) . . ?
 C9 C10 C11 123.6(2) . . ?
 C10 C11 C13 107.21(18) . . ?
 C10 C11 C14 111.47(18) . . ?
 C12 C11 C10 107.17(18) . . ?
 C12 C11 C13 110.37(19) . . ?
 C12 C11 C14 110.20(19) . . ?
 C13 C11 C14 110.33(19) . . ?
 C11 C12 H12A 109.5 . . ?
 C11 C12 H12B 109.5 . . ?
 C11 C12 H12C 109.5 . . ?
 H12A C12 H12B 109.5 . . ?
 H12A C12 H12C 109.5 . . ?
 H12B C12 H12C 109.5 . . ?
 C11 C13 H13A 109.5 . . ?
 C11 C13 H13B 109.5 . . ?
 C11 C13 H13C 109.5 . . ?
 H13A C13 H13B 109.5 . . ?
 H13A C13 H13C 109.5 . . ?
 H13B C13 H13C 109.5 . . ?
 Ga1 C14 H14A 107.3 . . ?
 Ga1 C14 H14B 107.3 . . ?
 C11 C14 Ga1 120.22(15) . . ?
 C11 C14 H14A 107.3 . . ?
 C11 C14 H14B 107.3 . . ?
 H14A C14 H14B 106.9 . . ?

loop_
  _geom_torsion_atom_site_label_1
  _geom_torsion_atom_site_label_2
  _geom_torsion_atom_site_label_3
  _geom_torsion_atom_site_label_4
  _geom_torsion
  _geom_torsion_site_symmetry_1
  _geom_torsion_site_symmetry_2
  _geom_torsion_site_symmetry_3
  _geom_torsion_site_symmetry_4
  _geom_torsion_publ_flag
 N1 C1 C2 C3 121.6(2) . . . . ?
 N1 C1 C2 C4 1.6(3) . . . . ?
 N1 C1 C2 C5 -118.6(2) . . . . ?
 N1 C1 C6 C7 -0.1(3) . . . . ?
 N1 C10 C11 C12 122.1(2) . . . . ?
 N1 C10 C11 C13 -119.4(2) . . . . ?
 N1 C10 C11 C14 1.4(3) . . . . ?
 C1 N1 C10 C9 0.0(3) . . . . ?
 C1 N1 C10 C11 178.8(2) . . . . ?
 C1 C6 C7 C8 179.6(2) . . . . ?
 C1 C6 C7 C9 -0.5(3) . . . . ?
 C2 C1 C6 C7 179.7(2) . . . . ?
 C6 C1 C2 C3 -58.1(3) . . . . ?
 C6 C1 C2 C4 -178.2(2) . . . . ?
 C6 C1 C2 C5 61.6(3) . . . . ?
 C6 C7 C9 C10 0.9(3) . . . . ?
 C7 C9 C10 N1 -0.6(3) . . . . ?
 C7 C9 C10 C11 -179.4(2) . . . . ?
 C8 C7 C9 C10 -179.2(2) . . . . ?
 C9 C10 C11 C12 -59.2(3) . . . . ?
 C9 C10 C11 C13 59.3(3) . . . . ?
 C9 C10 C11 C14 -179.9(2) . . . . ?
 C10 N1 C1 C2 -179.4(2) . . . . ?
 C10 N1 C1 C6 0.3(3) . . . . ?
 C10 C11 C14 Ga1 178.67(15) . . . . ?
 C12 C11 C14 Ga1 59.8(2) . . . . ?
 C13 C11 C14 Ga1 -62.3(2) . . . . ?

_shelx_res_file
;
TITL
    as199_refinalized.res
    created by SHELXL-2019/3 at 16:34:43 on 12-Mar-2025
CELL 0.71073 9.302218 9.870186 10.21462 82.3838 71.7785 79.4386
ZERR 2 0.000419 0.000277 0.000512 0.0033 0.0043 0.0032
LATT 1
SFAC C H Cl Ga N
UNIT 28 46 6 2 2

L.S. 40
PLAN  8
SIZE 0.02 0.07 0.22
TEMP -173
CONF
MORE -1
BOND $H
fmap 2
acta
OMIT -4 -7 7
OMIT -2 -3 2
OMIT -2 1 1
OMIT -1 0 1
OMIT -1 0 3
OMIT -1 1 2
OMIT 0 0 2
OMIT 0 0 3
OMIT 0 4 2
OMIT 0 9 0
OMIT 1 -1 3
OMIT 2 0 2
OMIT 2 4 13
OMIT 2 13 1
OMIT 3 0 4
OMIT 3 4 0
OMIT 4 -2 1
OMIT 4 0 1
OMIT 4 2 2
OMIT 5 -8 2
OMIT 11 -1 5
REM <olex2.extras>
REM <HklSrc "%.\\AS199_refinalized.hkl">
REM </olex2.extras>

WGHT    0.062200
FVAR       0.33995
GA1   4   -0.118636    0.246110    0.633670    11.00000    0.01556    0.01743 =
         0.01088   -0.00232   -0.00087   -0.00432
CL    3   -0.325336    0.283733    0.562477    11.00000    0.01792    0.03386 =
         0.02244   -0.00658   -0.00666   -0.00551
CL2   3   -0.155363    0.408006    0.777418    11.00000    0.02378    0.02042 =
         0.01503   -0.00552   -0.00285   -0.00478
CL3   3   -0.137589    0.053121    0.772794    11.00000    0.03034    0.01909 =
         0.01956    0.00234    0.00016   -0.00508
N1    5    0.293836    0.249430    0.218608    11.00000    0.01084    0.01860 =
         0.01151   -0.00168   -0.00223   -0.00231
AFIX  43
H1    2    0.194607    0.259259    0.231139    11.00000   -1.20000
AFIX   0
C1    1    0.386114    0.255244    0.086610    11.00000    0.01794    0.01133 =
         0.01132    0.00057   -0.00316   -0.00401
C2    1    0.315442    0.279463   -0.032070    11.00000    0.01570    0.02069 =
         0.01155   -0.00165   -0.00198   -0.00403
C3    1    0.365992    0.410989   -0.119753    11.00000    0.02433    0.02241 =
         0.01472    0.00158   -0.00511   -0.00676
AFIX 137
H3A   2    0.329235    0.489806   -0.062647    11.00000   -1.50000
H3B   2    0.322993    0.428148   -0.197656    11.00000   -1.50000
H3C   2    0.477990    0.398903   -0.154881    11.00000   -1.50000
AFIX   0
C4    1    0.139861    0.298409    0.019573    11.00000    0.01823    0.02837 =
         0.01444    0.00159   -0.00712   -0.00617
AFIX 137
H4A   2    0.106668    0.214572    0.074951    11.00000   -1.50000
H4B   2    0.099211    0.315443   -0.059774    11.00000   -1.50000
H4C   2    0.101607    0.377308    0.076513    11.00000   -1.50000
AFIX   0
C5    1    0.375282    0.152578   -0.117308    11.00000    0.02849    0.02324 =
         0.01549   -0.00348   -0.00740   -0.00515
AFIX 137
H5A   2    0.487293    0.141224   -0.151759    11.00000   -1.50000
H5B   2    0.333156    0.165879   -0.195641    11.00000   -1.50000
H5C   2    0.343516    0.069806   -0.058822    11.00000   -1.50000
AFIX   0
C6    1    0.541957    0.239103    0.066755    11.00000    0.01600    0.01943 =
         0.01428   -0.00159   -0.00017   -0.00451
AFIX  43
H6    2    0.610151    0.242506   -0.024525    11.00000   -1.20000
AFIX   0
C7    1    0.599903    0.217959    0.178867    11.00000    0.01492    0.01660 =
         0.01975    0.00003   -0.00318   -0.00369
C8    1    0.769507    0.199411    0.157247    11.00000    0.01500    0.03268 =
         0.02272    0.00140   -0.00474   -0.00481
AFIX 137
H8A   2    0.812810    0.101923    0.145676    11.00000   -1.50000
H8B   2    0.788832    0.228075    0.237702    11.00000   -1.50000
H8C   2    0.817482    0.256141    0.074264    11.00000   -1.50000
AFIX   0
C9    1    0.497707    0.214404    0.312594    11.00000    0.01658    0.02108 =
         0.01450   -0.00072   -0.00678   -0.00329
AFIX  43
H9    2    0.535814    0.201335    0.390197    11.00000   -1.20000
AFIX   0
C10   1    0.341566    0.229774    0.332723    11.00000    0.01702    0.01299 =
         0.01223   -0.00096   -0.00419   -0.00299
C11   1    0.222443    0.228518    0.475757    11.00000    0.01412    0.02019 =
         0.00993   -0.00104   -0.00289   -0.00270
C12   1    0.258506    0.088805    0.553412    11.00000    0.02226    0.02537 =
         0.01593    0.00341   -0.00570   -0.00194
AFIX 137
H12A  2    0.251381    0.014042    0.502512    11.00000   -1.50000
H12B  2    0.184865    0.084561    0.646006    11.00000   -1.50000
H12C  2    0.362323    0.078498    0.561358    11.00000   -1.50000
AFIX   0
C13   1    0.241516    0.346879    0.549457    11.00000    0.02067    0.02502 =
         0.01711   -0.00740   -0.00599   -0.00392
AFIX 137
H13A  2    0.346479    0.333935    0.555087    11.00000   -1.50000
H13B  2    0.169500    0.347018    0.642929    11.00000   -1.50000
H13C  2    0.220749    0.435259    0.497413    11.00000   -1.50000
AFIX   0
C14   1    0.058372    0.247665    0.464490    11.00000    0.01506    0.02105 =
         0.00973   -0.00208   -0.00225   -0.00391
AFIX  23
H14A  2    0.054507    0.174112    0.409066    11.00000   -1.20000
H14B  2    0.042084    0.336845    0.410145    11.00000   -1.20000
AFIX   0
HKLF 4


REM
REM wR2 = 0.0994, GooF = S = 1.014, Restrained GooF = 1.014 for all data
REM R1 = 0.0383 for 3703 Fo > 4sig(Fo) and 0.0546 for all 4665 data
REM 178 parameters refined using 0 restraints

END

WGHT      0.0622      0.0000

REM Highest difference peak  0.908,  deepest hole -0.369,  1-sigma level  0.112
Q1    1  -0.1172  0.4124  0.6306  11.00000  0.05    0.91
Q2    1  -0.1180  0.1427  0.6363  11.00000  0.05    0.90
Q3    1  -0.1206  0.0761  0.6336  11.00000  0.05    0.90
Q4    1  -0.1218 -0.0142  0.6323  11.00000  0.05    0.85
Q5    1   0.1202  0.0879  0.3659  11.00000  0.05    0.84
Q6    1   0.1257  0.4044  0.3662  11.00000  0.05    0.80
Q7    1  -0.1178  0.5080  0.6358  11.00000  0.05    0.80
Q8    1  -0.1191  0.3613  0.6294  11.00000  0.05    0.77
;
_shelx_res_checksum                69353
_shelx_hkl_file
;
   0   0  -1 208.525 2.27563   7
   0   0   1 223.342 2.34796   4
   0   0  -2 2.73281 0.93001   7
   0   0   2 2.22758 0.85574   7
   0   0  -2 2.64144 0.88485   9
   0   0  -2 1.68531 0.76629   5
   0   0   2 2.42665 0.83676   3
   0   0   2 3.09279 0.96581   4
   0   0   3 58.8844 2.77576   4
   0   0  -3 53.4463 2.45924   5
   0   0   3 52.2848 2.58698   3
   0   0  -3 56.9262 2.83441   9
   0   0   3 51.9756 2.67913   7
   0   0  -3 52.5071 2.77782   7
   0   0   4 8.82372 1.45752   3
   0   0  -4 10.9153 1.42723   5
   0   0   4 9.01949 1.46718   7
   0   0  -4 8.01747 1.46573   7
   0   0  -4 9.81516 1.56708   9
   0   0   4 11.4450 1.75459   4
   0   0   5 298.308 10.4388   4
   0   0  -5 277.939 10.5156   9
   0   0  -5 297.050 9.82075   5
   0   0   5 288.309 10.0264   3
   0   0  -5 270.427 10.3477   7
   0   0   5 274.091 10.3786   7
   0   0   6 18.4728 2.41675   4
   0   0   6 16.1129 2.27369   3
   0   0  -6 17.6838 2.49599   7
   0   0   6 14.7957 2.32693   7
   0   0  -6 20.9275 2.06450   5
   0   0  -6 16.6837 2.39221   9
   0   0   7 337.485 12.5015   1
   0   0   7 323.620 11.6435   3
   0   0  -7 317.014 12.3820   7
   0   0  -7 314.877 12.3767   9
   0   0   7 304.502 12.2145   7
   0   0  -7 315.771 11.2522   5
   0   0   7 314.154 12.2583   4
   0   0  -8 26.5117 3.37919   7
   0   0  -8 30.7918 2.86591   5
   0   0  -8 36.0526 3.45839  10
   0   0  -8 26.8559 3.52561   9
   0   0   8 23.6557 3.50980   7
   0   0   8 27.6040 3.10876   3
   0   0   8 25.9530 3.55106   1
   0   0   8 31.1740 3.57748   4
   0   0   9 173.403 7.97896   3
   0   0  -9 173.326 8.90632   9
   0   0   9 162.281 8.76305   7
   0   0  -9 161.032 8.78165   7
   0   0  -9 178.127 7.53917   5
   0   0  -9 181.151 8.38778  10
   0   0   9 187.673 9.06750   1
   0   0   9 180.092 8.82233   4
   0   0  10 62.7292 5.75627   1
   0   0 -10 75.9771 4.75413   5
   0   0 -10 67.5701 5.42254  10
   0   0 -10 61.6934 5.65317   9
   0   0  10 69.5875 5.71956   4
   0   0  10 83.3966 5.34416   3
   0   0 -10 77.3486 6.18659   7
   0   0 -11 6.55655 3.79366   9
   0   0  11 2.84833 3.60994   4
   0   0 -11 10.0431 3.58045  10
   0   0 -11 8.66380 3.15815   5
   0   0  11 9.96082 4.03941   1
   0   0  11 6.85913 3.26247   3
   0   0 -11 3.15237 3.49699   7
   0   0 -12 76.7475 6.64792  10
   0   0  12 80.7112 5.96286   3
   0   0 -12 66.8806 5.26263   5
   0   0  12 75.9395 6.97788   4
   0   0  12 75.0754 6.93302   1
   0   0  13 31.7067 5.01472   3
   0  -1  13 132.299 7.79042   3
   0  -1  12 30.4426 4.36889   3
   0   1 -12 39.0094 5.68997   9
   0   1 -12 33.8884 4.40976   5
   0   1 -11 2.14615 3.42796  10
   0  -1  11 4.40238 3.83065   4
   0  -1  11-1.24522 2.94573   3
   0   1 -11-2.65505 3.78851   9
   0   1 -11 2.75449 3.09733   5
   0  -1  11 1.98701 3.69052   1
   0   1 -11-0.52847 3.63153   7
   0   1 -10 2.69178 3.11605  10
   0  -1  10 1.70144 2.51375   3
   0   1 -10 5.46867 2.97433   5
   0  -1  10 1.31774 3.22784   4
   0   1 -10 4.78977 3.35591   9
   0  -1  10 1.34364 3.29122   1
   0   1 -10 2.83488 3.28967   7
   0  -1   9 115.547 5.85885   3
   0  -1   9 109.803 6.72698   4
   0   1  -9 103.989 5.83869   5
   0   1  -9 107.782 6.83767   9
   0  -1   9 104.785 6.67263   7
   0  -1   9 113.506 6.79189   1
   0   1  -9 106.494 6.73944   7
   0  -1   8 29.9829 3.00266   3
   0   1  -8 30.8441 3.67583   9
   0   1  -8 29.2618 3.67181   7
   0   1  -8 30.0238 3.20837   5
   0  -1   8 27.9627 3.51866   4
   0  -1   8 29.7896 3.60161   1
   0  -1   8 28.6615 3.61142   7
   0  -1   7 63.0331 3.71810   3
   0   1  -7 63.0385 4.51655   7
   0  -1   7 63.0752 4.46815   4
   0   1  -7 63.7137 4.64502   9
   0   1  -7 77.2195 4.26422   5
   0  -1   7 68.7739 4.56638   7
   0  -1   7 62.6641 4.49575   1
   0  -1   6 92.3661 5.30699   4
   0   1  -6 107.047 5.02783   5
   0  -1   6 106.567 5.36922   7
   0   1  -6 118.735 5.62423   7
   0  -1   6 103.153 4.70872   3
   0   1  -6 110.672 5.66185   9
   0  -1   5 12.4362 1.63541   3
   0  -1   5 12.9906 1.94198   4
   0   1  -5 10.1400 1.75781   5
   0  -1   5 11.8298 1.81227   7
   0   1  -5 15.2380 2.03929   7
   0   1  -5 9.04406 1.81297   9
   0   1  -4 79.7887 3.96151   9
   0   1  -4 78.0983 3.66063   5
   0  -1   4 76.3397 3.35709   3
   0  -1   4 70.4269 3.72552   4
   0   1  -4 78.3367 3.82421   7
   0  -1   4 72.9366 3.69082   7
   0   1  -3 178.732 6.66622   9
   0   1  -3 177.763 6.54526   4
   0  -1   3 173.712 6.03649   3
   0   1  -3 179.961 6.44995   5
   0  -1   3 181.498 6.46639   7
   0   1  -3 181.891 6.52398   7
   0  -1   3 178.964 6.56264   4
   0  -1   2 395.148 12.2063   3
   0   1  -2 403.800 12.8220   9
   0   1  -2 407.728 12.6363   7
   0  -1   2 408.676 12.6283   7
   0  -1   2 388.470 12.6860   4
   0   1  -2 396.387 12.6971   4
   0   1  -1 229.682 7.02955   7
   0  -1   1 221.966 7.01075   7
   0   1  -1 222.099 7.12855   4
   0  -1   1 218.957 7.12702   4
   0   1   1 99.4228 3.33833   7
   0  -1  -1 98.6332 3.34781   7
   0   1   1 101.236 3.28841  10
   0  -1  -1 99.9199 3.30317  10
   0   1   2 883.022 26.6668   9
   0  -1  -2 891.995 26.6850   9
   0   1   2 883.129 26.8104   7
   0  -1  -2 865.770 26.8081   7
   0  -1  -2 887.549 26.6570  10
   0  -1  -3 168.844 6.12945   7
   0  -1  -3 162.779 5.40338   5
   0  -1  -3 170.441 6.01517   9
   0  -1  -3 171.040 5.88877  10
   0   1   3 166.103 6.07482   7
   0   1   3 163.440 6.06120   3
   0   1   4 93.3364 4.25257   7
   0   1   4 94.4934 4.20573   3
   0  -1  -4 101.447 4.38600   7
   0  -1  -4 99.4776 4.22321   9
   0  -1  -4 88.1574 3.48742   5
   0  -1  -4 86.3160 3.96898  10
   0   1   5 21.5453 2.28793   4
   0  -1  -5 23.9336 2.29649   9
   0  -1  -5 25.2636 1.73784   5
   0   1   5 25.7254 2.30401   3
   0  -1  -5 23.9380 2.30865   7
   0   1   5 22.8971 2.17971   7
   0  -1  -5 19.3123 2.09657  10
   0  -1  -6 135.853 6.07292   9
   0  -1  -6 126.358 6.02836   7
   0   1   6 130.416 6.04956   7
   0  -1  -6 120.958 4.93671   5
   0   1   6 124.768 5.76343   3
   0   1   6 126.916 5.93384   4
   0  -1  -6 124.600 5.65361  10
   0   1   7 105.305 5.72595   1
   0  -1  -7 91.8738 5.13825  10
   0  -1  -7 97.1940 4.39787   5
   0   1   7 86.7315 5.32070   4
   0   1   7 107.399 5.34865   3
   0  -1  -7 100.595 5.57759   7
   0   1   7 102.357 5.59439   7
   0  -1  -7 107.345 5.61771   9
   0   1   8 19.6753 3.09851   1
   0   1   8 19.6888 2.78722   3
   0  -1  -8 15.9880 3.08824   7
   0   1   8 15.4875 2.97069   4
   0  -1  -8 20.4171 3.13440   9
   0  -1  -8 18.6540 2.77691  10
   0  -1  -8 13.3358 2.08992   5
   0   1   8 15.6367 3.09866   7
   0   1   9 85.5927 5.91117   1
   0  -1  -9 80.5638 5.30375  10
   0  -1  -9 78.7358 4.37610   5
   0  -1  -9 88.4415 5.93898   7
   0  -1  -9 82.4265 5.65494   9
   0   1   9 84.6628 5.87500   7
   0   1   9 75.9387 5.54809   4
   0   1   9 80.5131 5.25883   3
   0  -1 -10 2.93103 2.96791  10
   0  -1 -10 2.56581 2.88083   9
   0   1  10-1.64709 3.14302   4
   0  -1 -10-0.20298 2.15036   5
   0   1  10-1.76558 3.11098   7
   0   1  10 3.41463 2.89244   3
   0   1  10 0.89400 3.20829   1
   0  -1 -10-0.46481 3.23529   7
   0   1  11-3.68057 3.58479   4
   0  -1 -11-2.08286 3.55490   7
   0   1  11 5.23332 3.24656   3
   0  -1 -11-0.21784 2.38225   5
   0   1  11 1.98857 3.65210   1
   0  -1 -11 1.23873 3.49759  10
   0   1  12 85.3392 7.36410   1
   0   1  12 70.9176 6.14041   3
   0  -1 -12 64.7891 6.24260  10
   0   1  12 91.1230 7.19512   4
   0   1  13 104.656 7.36837   3
   0   2 -13-2.66230 4.17046   5
   0   2 -12 6.24585 3.94275   5
   0  -2  12 10.5874 3.49090   3
   0   2 -11 122.077 7.27538   5
   0   2 -11 123.586 8.44606   7
   0  -2  11 129.562 8.49356   4
   0   2 -11 135.791 8.83832   9
   0  -2  11 129.948 8.33857   1
   0   2 -11 116.459 7.79711  10
   0  -2  11 122.952 6.69027   3
   0   2 -10 46.6329 4.60579   5
   0   2 -10 55.9355 5.43883   7
   0  -2  10 54.4610 5.39316   4
   0   2 -10 60.4516 5.73912   9
   0  -2  10 48.7829 4.08121   3
   0  -2  10 59.3196 5.55503   1
   0   2  -9 1.80590 2.97992   9
   0  -2   9 2.69964 2.20859   3
   0   2  -9 1.24180 2.61938   5
   0  -2   9 1.61933 2.90644   4
   0  -2   9 3.95930 2.84257   1
   0   2  -9 2.93023 2.72391   7
   0  -2   8 2.13827 2.55981   4
   0  -2   8 4.51294 1.95230   3
   0   2  -8 3.27540 2.48660   7
   0  -2   8 6.24816 2.66530   7
   0  -2   8 3.45958 2.37947   1
   0   2  -8 1.42079 2.54892   5
   0   2  -8 2.39426 2.55985   9
   0  -2   7 57.6279 3.33627   3
   0   2  -7 59.2223 4.26658   7
   0  -2   7 53.2410 4.28303   4
   0   2  -7 61.7892 4.54900   9
   0   2  -7 56.4078 3.99686   5
   0  -2   7 56.7440 4.14282   7
   0  -2   7 55.2096 4.29499   1
   0  -2   6 75.0788 3.60304   3
   0  -2   6 70.8316 4.45510   4
   0  -2   6 75.8137 4.44127   1
   0   2  -6 71.8617 4.68439   9
   0   2  -6 78.5750 4.40240   5
   0   2  -6 73.3219 4.52741   7
   0  -2   6 74.7948 4.41299   7
   0  -2   5 1.73103 1.07570   3
   0  -2   5 2.64903 1.74634   4
   0   2  -5 1.40109 1.66663   5
   0  -2   5 1.44501 1.45540   7
   0   2  -5 0.64297 1.56595   7
   0   2  -5-0.25167 1.64934   9
   0   2  -4 148.927 6.36834   9
   0   2  -4 155.401 6.21561   5
   0  -2   4 146.359 5.27401   3
   0   2  -4 141.282 6.07661   4
   0  -2   4 140.159 6.14159   4
   0  -2   4 164.681 6.20316   7
   0   2  -4 161.009 6.17818   7
   0  -2   3 214.555 7.52255   7
   0   2  -3 206.024 7.52101   7
   0   2  -3 212.735 7.69492   4
   0  -2   3 210.796 7.69536   4
   0   2  -3 224.803 7.94923   9
   0  -2   3 210.618 6.80530   3
   0  -2   2 298.203 10.1298   4
   0   2  -2 301.104 10.1516   4
   0  -2   2 317.692 9.95478   7
   0   2  -2 309.945 9.95137   7
   0  -2   1 599.479 18.2663   4
   0   2  -1 598.448 18.2621   4
   0   2  -1 588.610 17.9755   7
   0   2   0 2909.22 86.1696   4
   0   2   1 46.1765 1.75153   7
   0  -2  -1 44.0607 1.75172   7
   0   2   1 44.7840 1.86373  10
   0   2   2 353.888 11.1482   7
   0   2   2 354.895 10.8679   9
   0  -2  -2 347.747 11.1604   7
   0   2   2 348.372 11.0369  10
   0  -2  -2 352.919 11.0838  10
   0   2   3 236.529 8.46454   3
   0   2   3 237.117 8.29574   7
   0  -2  -3 243.504 8.06472   9
   0  -2  -3 240.541 8.34902   7
   0   2   3 245.104 8.12500  10
   0  -2  -3 249.849 8.17373  10
   0   2   4 587.960 19.3435   3
   0  -2  -4 605.152 19.0362   9
   0   2   4 604.531 19.2832   7
   0  -2  -4 593.282 18.9932  10
   0  -2  -4 607.037 19.3388   7
   0  -2  -5 42.8231 2.92438   7
   0   2   5 41.5798 2.96682   3
   0  -2  -5 36.5769 1.80659   5
   0   2   5 34.7833 2.74793   7
   0  -2  -5 32.6789 2.58066   9
   0  -2  -5 33.3744 2.56777  10
   0  -2  -6 40.2751 3.05712  10
   0  -2  -6 41.6652 2.22668   5
   0  -2  -6 48.6754 3.44668   7
   0  -2  -6 44.6415 3.23722   9
   0   2   6 40.5984 3.21655   4
   0   2   6 45.3649 3.31147   7
   0   2   6 44.1388 3.37678   3
   0  -2  -7 7.81337 2.33567   7
   0  -2  -7 7.76097 2.07275   9
   0   2   7 4.89193 2.29311   7
   0  -2  -7 4.38484 1.34136   5
   0   2   7 4.19698 2.26576   4
   0   2   7 5.56863 2.13441   3
   0   2   7 5.89597 2.30308   1
   0  -2  -7 6.79318 2.05772  10
   0  -2  -8 2.11324 2.45189   7
   0  -2  -8 3.05427 2.40414   9
   0   2   8-0.33654 2.37234   7
   0  -2  -8 1.86191 1.46197   5
   0   2   8-0.30673 2.25369   4
   0   2   8-0.29789 2.33319   3
   0   2   8 1.72005 2.55609   1
   0  -2  -8 4.13035 2.30275  10
   0  -2  -9 18.2417 3.50131   7
   0  -2  -9 21.8889 3.38038   9
   0  -2  -9 11.4546 2.86605  10
   0   2   9 19.3633 3.46017   4
   0  -2  -9 16.7382 2.15297   5
   0   2   9 13.6292 3.09050   3
   0   2   9 19.3159 3.63697   1
   0   2   9 25.8935 3.65585   7
   0  -2 -10 13.8090 3.82128   7
   0   2  10 22.0687 3.81829   3
   0   2  10 19.1760 4.09299   4
   0  -2 -10 16.8913 2.39267   5
   0  -2 -10 19.5800 3.54468  10
   0   2  10 20.4776 3.99835   1
   0   2  10 24.0514 4.00299   7
   0  -2 -11 116.628 5.42991   5
   0   2  11 121.853 7.49618   3
   0  -2 -11 111.967 7.82902   7
   0  -2 -11 106.990 7.20072  10
   0   2  11 131.675 8.20131   1
   0   2  11 109.137 7.48003   4
   0   2  12 25.0832 4.68424   3
   0   2  12 21.7411 4.84119   4
   0   2  12 26.6152 5.10599   1
   0  -2 -12 12.2436 4.42122  10
   0   3 -13 17.8689 4.84528   5
   0   3 -12 97.5423 7.11185   5
   0  -3  11 9.50115 2.85328   3
   0   3 -11 5.22151 4.26491   9
   0   3 -11 5.82481 4.04482   7
   0  -3  11 1.55646 3.90018   4
   0  -3  11 5.87169 3.87311   1
   0   3 -11 0.79703 3.83810   5
   0  -3  10 125.945 6.09734   3
   0   3 -10 138.693 8.16040   7
   0   3 -10 121.485 8.28631   9
   0   3 -10 118.350 7.43041   5
   0  -3  10 117.104 7.78058   4
   0  -3  10 135.842 7.96782   1
   0  -3   9 125.773 5.79169   3
   0   3  -9 129.874 7.56173   7
   0   3  -9 129.918 7.91410   9
   0   3  -9 118.854 7.01883   5
   0  -3   9 115.744 7.35131   4
   0  -3   9 126.458 7.33485   1
   0   3  -8 60.7408 5.17117   9
   0  -3   8 58.5096 4.52733   1
   0   3  -8 46.1471 4.41193   7
   0  -3   8 47.6824 4.69247   4
   0   3  -8 50.2605 4.33154   5
   0  -3   8 46.3171 3.14536   3
   0  -3   7 5.62259 2.25296   1
   0   3  -7 10.0067 2.77365   9
   0  -3   7 5.18628 1.54962   3
   0   3  -7 6.79736 2.56171   5
   0  -3   7 2.93047 2.38415   4
   0   3  -7 5.33671 2.23234   7
   0   3  -6 0.79425 2.13473   5
   0  -3   6 1.34477 1.20038   3
   0  -3   6-1.49250 1.91873   1
   0  -3   6 3.08632 2.10765   4
   0   3  -6 0.96687 2.05058   9
   0   3  -6 1.58471 1.94045   7
   0  -3   6 1.01457 1.87405   7
   0   3  -5 111.587 5.53029   7
   0  -3   5 123.555 5.58853   1
   0   3  -5 121.249 5.94535   9
   0  -3   5 116.027 4.40371   3
   0  -3   5 124.908 5.85826   4
   0   3  -5 118.970 5.79293   5
   0  -3   5 121.999 5.53804   7
   0   3  -5 115.312 5.71012   4
   0  -3   4 318.069 10.9961   7
   0   3  -4 305.838 11.0214   7
   0   3  -4 313.632 11.2741   4
   0  -3   4 314.684 11.2727   4
   0  -3   4 316.363 9.86849   3
   0   3  -4 314.920 11.5047   9
   0   3  -4 308.807 11.3271   5
   0   3  -3 322.180 11.2209   4
   0  -3   3 315.787 11.1796   4
   0   3  -3 320.183 10.9143   7
   0  -3   3 328.501 10.8840   7
   0   3  -3 337.312 11.4361   9
   0  -3   2 545.231 17.5986   4
   0   3  -2 569.347 17.6522   4
   0   3  -2 557.679 17.7505   9
   0   3  -2 546.740 17.2263   7
   0  -3   1 568.902 17.4401   1
   0   3  -1 571.621 17.5240   7
   0  -3   1 591.408 18.0122   4
   0   3  -1 600.244 18.0422   4
   0   3   0 40.5612 2.01175   4
   0   3   1 265.202 8.34827   1
   0   3   1 266.577 8.31908   7
   0   3   1 290.559 8.78835  10
   0   3   2 1237.83 37.7993   9
   0   3   2 1271.19 38.2403   7
   0  -3  -2 1299.52 38.2797   7
   0   3   2 1312.45 38.3014  10
   0  -3  -2 1292.98 38.4006  10
   0   3   3 409.441 13.0712   7
   0  -3  -3 399.890 13.1159   7
   0   3   3 390.390 13.4363   3
   0   3   3 416.789 12.9451  10
   0  -3  -3 398.587 12.9923  10
   0  -3  -4 4.24661 1.48188   7
   0   3   4 3.46746 1.32428   7
   0   3   4 4.43676 1.28171  10
   0   3   4 2.59571 1.51963   3
   0  -3  -4 3.24872 1.29965  10
   0  -3  -5 589.716 19.5581  10
   0   3   5 616.836 20.1824   3
   0  -3  -5 593.148 19.9527   7
   0   3   5 631.907 19.9582   7
   0   3   6 138.728 6.50341   1
   0   3   6 142.475 6.51208   3
   0  -3  -6 129.345 5.93507  10
   0  -3  -6 132.310 6.37747   7
   0   3   6 148.517 6.45673   7
   0   3   7 16.1201 2.73261   3
   0  -3  -7 15.1819 2.63423   7
   0   3   7 12.4483 2.48535   4
   0   3   7 18.7454 2.84880   7
   0  -3  -7 15.4820 2.40174  10
   0   3   7 14.0706 2.69477   1
   0   3   8 131.215 6.60350   3
   0   3   8 114.021 6.39529   7
   0   3   8 120.373 6.62122   1
   0  -3  -8 107.997 5.95659  10
   0   3   8 105.309 6.09662   4
   0  -3  -8 112.170 6.38928   7
   0   3   9 3.77163 2.71464   4
   0   3   9 6.65847 2.94460   1
   0  -3  -9 5.21375 2.94886   7
   0   3   9 4.96443 2.88662   7
   0  -3  -9 2.53227 2.59091  10
   0   3   9 2.85401 2.81042   3
   0   3  10 71.9545 5.74114   3
   0   3  10 77.2749 6.10382   1
   0   3  10 79.8370 5.83852   4
   0  -3 -10 64.1085 5.18518  10
   0  -3 -10 75.5290 5.91227   7
   0   3  10 72.1766 5.81577   7
   0   3  11 6.43578 3.55667   3
   0   3  11 3.47580 3.50384   4
   0   3  11 0.49047 3.91775   1
   0  -3 -11 2.55222 3.77186   7
   0  -3 -11 0.40487 3.41566  10
   0  -3 -12 167.346 9.45763  10
   0   3  12 185.832 9.79854   3
   0   3  12 155.378 9.54468   4
   0   4 -12-1.37931 4.40985   5
   0   4 -11 113.308 8.76669   9
   0   4 -11 127.544 8.45465   7
   0  -4  11 131.028 8.19170   1
   0   4 -11 102.706 7.53260   5
   0  -4  10 28.6922 4.37686   1
   0   4 -10 35.8080 5.02300   5
   0   4 -10 42.3953 5.50762   9
   0  -4  10 37.8745 4.98181   4
   0   4 -10 34.5735 4.83554   7
   0  -4  10 30.0801 2.96204   3
   0  -4   9 0.38730 3.00433   1
   0   4  -9 0.39426 3.21027   5
   0   4  -9 2.97691 3.38883   9
   0  -4   9 6.99318 3.44142   4
   0   4  -9 4.20501 3.14304   7
   0  -4   9 4.76955 1.82857   3
   0  -4   8 9.87175 2.99276   1
   0  -4   8 19.0696 3.66430   4
   0   4  -8 12.4098 3.49160   9
   0   4  -8 11.3091 3.32889   5
   0   4  -8 13.5766 3.03769   7
   0  -4   8 12.9504 1.96785   3
   0  -4   7 227.827 10.2747   4
   0   4  -7 237.139 10.1854   5
   0  -4   7 225.635 9.76171   1
   0   4  -7 234.176 10.6684   9
   0  -4   7 237.828 8.16270   3
   0   4  -7 244.208 10.1084   7
   0   4  -6 64.2038 4.50626   4
   0  -4   6 64.4539 4.12008   1
   0   4  -6 50.6434 4.35503   9
   0  -4   6 57.4723 4.32912   4
   0   4  -6 61.3241 4.17858   7
   0   4  -6 54.0547 4.30363   5
   0  -4   6 59.4965 2.68772   3
   0   4  -5 8.17226 2.16381   9
   0   4  -5 7.96727 2.11861   4
   0  -4   5 6.11198 1.99252   4
   0   4  -5 6.97779 1.95535   7
   0   4  -5 5.21609 2.38148   5
   0  -4   5 5.25261 1.77095   1
   0  -4   5 5.65081 0.91058   3
   0   4  -4 8.80606 1.73169   7
   0   4  -4 10.0051 2.09781   5
   0  -4   4 8.07740 1.56679   1
   0   4  -4 6.81834 1.91186   9
   0   4  -4 6.05503 1.91535   4
   0  -4   4 8.15005 1.92200   4
   0   4  -3 107.633 5.02485   9
   0   4  -3 106.750 4.49046   7
   0  -4   3 101.860 4.83864   4
   0   4  -3 114.287 4.96169   4
   0  -4   3 103.121 4.32815   1
   0   4  -2 148.513 5.59872   4
   0  -4   2 139.917 5.50585   4
   0   4  -2 129.193 4.92434   7
   0   4  -2 132.597 5.51555   9
   0  -4   2 136.495 4.83995   1
   0  -4   1 369.806 11.4049   1
   0   4  -1 377.883 11.4557   3
   0  -4   1 376.901 12.2442   4
   0   4  -1 383.035 12.2781   4
   0   4  -1 374.984 11.5570   7
   0   4   0 963.280 29.2853   4
   0   4   0 958.941 29.0768   3
   0   4   1 17.5192 1.12990   8
   0   4   1 15.9899 1.51899   3
   0   4   2 2.02655 0.90295   1
   0   4   2 2.07473 1.25953   3
   0   4   2 1.97231 0.85527   7
   0   4   2 1.02648 0.90237  10
   0   4   3 349.602 11.2679  10
   0  -4  -3 343.967 11.4182  10
   0   4   3 332.407 11.2974   1
   0   4   3 341.030 11.2546   7
   0  -4  -3 357.645 11.3711   7
   0   4   3 335.083 11.8739   3
   0  -4  -4 298.277 10.2143  10
   0   4   4 294.555 10.0351  10
   0   4   4 297.322 10.3500   1
   0   4   4 299.944 10.2857   7
   0  -4  -4 286.525 10.2862   7
   0   4   4 296.600 10.7898   3
   0  -4  -5 168.582 6.67584  10
   0  -4  -5 163.945 6.88556   7
   0   4   5 169.065 6.92369   1
   0   4   5 168.686 7.26477   3
   0   4   5 163.518 6.78372   7
   0  -4  -6-0.60578 1.64348  10
   0  -4  -6-0.49082 1.79269   7
   0   4   6 2.19780 2.01829   3
   0   4   6 3.27186 1.83027   7
   0   4   6 0.24413 1.77303   1
   0  -4  -7 18.1685 2.57763  10
   0   4   7 12.1001 2.61117   3
   0  -4  -7 20.5633 2.88264   7
   0   4   7 19.0305 2.83666   7
   0   4   7 18.6113 2.87264   1
   0   4   8 8.99884 2.65983   4
   0  -4  -8 10.8535 2.58929  10
   0   4   8 19.0127 3.32704   3
   0  -4  -8 14.1039 2.95181   7
   0   4   8 13.7533 3.00460   7
   0   4   8 15.2386 2.99009   1
   0   4   9 24.0295 3.64065   4
   0  -4  -9 17.5532 3.23652  10
   0   4   9 20.5894 3.78150   3
   0  -4  -9 30.4755 3.95714   7
   0   4   9 28.1899 3.76425   7
   0   4   9 23.2479 3.84075   1
   0   4  10 25.0725 4.09349   3
   0  -4 -10 15.9226 3.68010  10
   0  -4 -10 23.8144 4.10362   7
   0   4  10 18.0976 3.88656   4
   0   4  10 22.2207 4.13963   1
   0   4  11 10.0138 4.09769   3
   0   4  11 13.0508 4.20072   4
   0  -4 -11 10.5530 3.64427  10
   0   4  11 20.3495 4.48973   1
   0   4  12 8.83297 4.43676   4
   0  -4 -12 8.99565 4.27859  10
   0   5 -11 9.24502 4.41802   5
   0  -5  11 8.02768 4.14203   1
   0   5 -11 8.34214 4.40465   7
   0  -5  10 4.04775 4.09894   4
   0   5 -10 3.75310 3.71076   7
   0   5 -10 6.50537 4.16518   5
   0   5 -10-3.99296 4.30815   9
   0  -5  10 1.27931 3.47086   1
   0  -5   9 64.6679 5.42798   1
   0   5  -9 71.9054 6.57598   9
   0   5  -9 75.8536 6.33473   5
   0  -5   9 69.3019 3.40148   3
   0   5  -9 80.5585 6.07757   7
   0  -5   9 70.3594 6.01864   4
   0   5  -8 33.6744 4.01339   7
   0   5  -8 34.0626 4.71682   5
   0   5  -8 39.8601 4.77588   9
   0  -5   8 41.3226 4.62571   4
   0  -5   8 30.0248 3.86355   1
   0   5  -7 1.25941 2.20590   7
   0   5  -7 3.70093 2.84448   9
   0  -5   7-0.72538 2.85485   4
   0   5  -7 5.60202 3.09556   5
   0  -5   7 0.86365 2.31064   1
   0  -5   6 116.530 5.78748   1
   0   5  -6 111.220 6.54265   9
   0   5  -6 108.273 5.78540   7
   0  -5   6 100.292 6.07752   4
   0   5  -6 132.768 6.64644   4
   0   5  -6 110.861 6.43860   5
   0  -5   5 16.4385 2.11078   1
   0   5  -5 22.7901 3.19998   5
   0   5  -5 24.2051 2.58926   7
   0   5  -5 21.2092 2.93436   9
   0   5  -5 20.1871 2.92775   4
   0  -5   5 13.2490 2.64560   4
   0  -5   4 0.92766 1.32632   1
   0   5  -4 0.51674 1.41470   7
   0   5  -4-0.28071 2.08544   5
   0   5  -4-1.05021 1.87316   9
   0  -5   4 0.71024 1.90879   4
   0   5  -4-2.12182 1.87372   4
   0   5  -3 18.8182 2.34667   4
   0  -5   3 14.0335 1.47202   1
   0  -5   3 13.3424 2.19309   4
   0   5  -3 15.9960 2.24312   9
   0   5  -3 13.8539 1.67106   7
   0   5  -2 0.81886 1.46276   4
   0   5  -2 0.34131 0.92179   7
   0  -5   2 1.71388 0.79715   1
   0  -5   2 0.65232 1.41683   4
   0   5  -2 3.08564 1.46488   9
   0   5  -1 55.4920 2.12808   7
   0   5  -1 55.6286 2.91423   9
   0  -5   1 55.4301 2.15428   8
   0   5  -1 55.9205 2.24593   3
   0   5  -1 51.1308 2.95468   4
   0   5   0 45.1773 2.33648   3
   0   5   0 51.0880 2.63500   4
   0   5   1 208.976 6.66642   8
   0   5   1 204.381 7.40230   3
   0   5   1 209.791 7.22941   4
   0   5   2 894.555 27.3727   7
   0   5   2 912.426 28.4142   3
   0   5   2 915.869 27.4589   1
   0   5   2 914.098 27.9628  10
   0   5   3 12.7858 1.97864   3
   0   5   3 8.91871 1.28375   7
   0   5   3 11.0231 1.45924  10
   0   5   3 10.9116 1.42770   1
   0   5   4 24.3904 2.05175   7
   0  -5  -4 18.4963 2.01938  10
   0   5   4 19.1705 2.37756   3
   0   5   4 18.0831 1.90783  10
   0   5   4 20.4047 2.01171   1
   0   5   5 43.8600 3.22489   1
   0  -5  -5 53.4070 3.35601   7
   0   5   5 49.9653 3.70824   3
   0   5   5 55.4781 3.32239   7
   0   5   5 55.9897 3.16440  10
   0  -5  -5 49.2855 3.23721  10
   0   5   6 361.023 13.4721   1
   0  -5  -6 384.290 13.3236  10
   0   5   6 364.206 13.9944   3
   0  -5  -6 389.749 13.5888   7
   0   5   6 372.165 13.4124   7
   0   5   7 284.896 11.3403   1
   0   5   7 281.654 11.7171   3
   0   5   7 279.179 11.1320   7
   0  -5  -7 290.770 11.0198  10
   0  -5  -7 291.505 11.3430   7
   0   5   8 7.70334 2.62647   7
   0   5   8 3.67917 2.52928   4
   0   5   8 4.00002 2.70235   1
   0  -5  -8 1.69037 2.42888   7
   0   5   8 1.10527 2.85820   3
   0  -5  -8 4.25045 2.59958  10
   0   5   9 71.9557 5.53807   1
   0  -5  -9 81.0001 5.69571   7
   0  -5  -9 72.6853 5.13804  10
   0   5   9 70.7809 5.41150   7
   0   5   9 73.1263 5.65467   3
   0   5   9 62.7690 5.04625   4
   0   5  10 6.42852 3.69704   1
   0   5  10 4.40028 3.21659   4
   0  -5 -10 8.76131 3.61017  10
   0   5  10 7.95371 3.76407   3
   0   5  11 14.2587 4.34015   1
   0   5  11 10.9983 3.83224   4
   0  -5 -11 10.1858 4.00197  10
   0   5  11 15.3432 4.39418   3
   0  -5 -12 5.39091 3.96538  10
   0   5  12-0.44902 4.11646   4
   0  -6  11 17.9898 4.51394   1
   0  -6  10 4.57575 3.52607   1
   0   6 -10 5.89566 4.61884   9
   0  -6  10 3.15969 4.34688   4
   0   6 -10 2.02735 4.23989   5
   0   6 -10 6.46232 3.72400   7
   0   6  -9 48.4948 4.86793   7
   0  -6   9 43.2959 4.55161   1
   0  -6   9 43.1029 5.34828   4
   0   6  -9 51.0961 5.82259   5
   0   6  -9 38.6015 5.35797   9
   0   6  -8 3.61038 2.82795   7
   0  -6   8 2.58827 3.22311   4
   0   6  -8 0.96494 3.33739   9
   0  -6   8 3.57298 2.86719   1
   0   6  -8-1.78429 3.61392   5
   0   6  -7 418.475 16.4512   5
   0  -6   7 414.640 16.1286   4
   0   6  -7 417.560 16.5661   9
   0   6  -7 409.079 15.3993   7
   0  -6   7 416.345 15.1825   1
   0  -6   6 34.8283 3.89785   4
   0   6  -6 34.1885 3.36434   7
   0   6  -6 41.3459 4.31278   9
   0   6  -6 48.1366 4.34000   4
   0   6  -6 41.5257 4.35064   5
   0  -6   6 43.6074 3.35712   1
   0   6  -5 86.2683 5.28761   9
   0  -6   5 68.1581 3.99762   1
   0   6  -5 66.2927 4.75075   4
   0   6  -5 80.4740 4.40160   7
   0   6  -5 77.3250 5.30262   5
   0  -6   5 75.8693 4.90959   4
   0   6  -4 9.01533 2.37728   9
   0   6  -4 10.1923 1.78869   7
   0   6  -4 10.4898 2.77924   5
   0   6  -4 13.5553 2.72829   4
   0  -6   4 12.0198 1.72101   1
   0  -6   4 10.0665 2.24639   4
   0  -6   3 19.9341 2.46789   4
   0  -6   3 22.1477 1.70409   1
   0   6  -3 19.4583 2.48710   4
   0   6  -3 24.8786 3.01784   5
   0   6  -3 21.2359 1.88897   7
   0   6  -3 17.7591 2.48487   9
   0   6  -2 10.9795 1.28645   7
   0  -6   2 12.5848 2.03270   4
   0  -6   2 12.5074 1.05792   1
   0   6  -2 13.8759 1.99560   4
   0   6  -2 12.2415 1.92566   9
   0  -6   2 14.6241 1.25669   8
   0   6  -1 48.0915 2.74254   9
   0   6  -1 44.1659 2.81899   4
   0  -6   1 38.9918 1.70558   8
   0   6  -1 42.9929 2.00196   3
   0   6   0 1060.54 32.5487   4
   0   6   0 1079.27 32.2307   3
   0   6   0 1027.69 32.1723   9
   0   6   1 84.5608 2.99006   8
   0   6   1 97.9534 4.09195   3
   0   6   1 77.6586 3.10889   9
   0   6   1 89.0756 3.83081   4
   0   6   2 71.6784 3.17259   8
   0   6   2 76.2130 3.95308   3
   0   6   2 74.0887 3.59597  10
   0   6   2 80.9368 2.92388   1
   0   6   3 195.570 7.81347   3
   0   6   3 188.095 6.76184   1
   0   6   3 190.211 7.07628  10
   0   6   3 196.251 6.67486   7
   0   6   4 24.9768 2.08846   7
   0   6   4 22.9984 2.08602  10
   0   6   4 22.1303 1.59870   5
   0   6   4 29.9003 2.26871   1
   0   6   4 22.2363 2.67021   3
   0   6   5 66.9907 4.53276   3
   0  -6  -5 67.3902 3.91933  10
   0   6   5 73.1708 3.73836  10
   0   6   5 68.6510 3.80011   7
   0   6   5 63.5136 3.78114   1
   0   6   6 109.421 6.08355   3
   0  -6  -6 101.259 5.29344  10
   0   6   6 110.699 5.40073   7
   0   6   6 105.781 5.39450   1
   0   6   7 79.4444 5.56936   3
   0  -6  -7 81.6116 5.00293  10
   0   6   7 77.2045 4.84414   7
   0   6   7 82.0318 5.01806   1
   0   6   8 99.2698 6.67368   3
   0   6   8 107.927 6.31131   1
   0  -6  -8 115.839 6.24503  10
   0  -6  -9 3.63602 2.87141  10
   0   6   9-1.26361 2.78850   4
   0   6   9 7.67964 3.67566   3
   0   6   9 0.37165 2.95429   1
   0  -6 -10 32.8652 4.34901  10
   0   6  10 23.0931 4.10631   4
   0   6  10 29.7522 4.99370   3
   0   6  10 27.6387 4.37966   1
   0   6  11 6.29540 3.89777   4
   0  -6 -11 2.87433 3.46361  10
   0   6  11-3.71933 3.71319   1
   0   6  12 1.72776 4.26905   4
   0  -6 -12 10.8282 4.40248  10
   0  -7  11-2.67373 4.04037   1
   0  -7  10 1.21013 3.53189   1
   0  -7   9 65.0322 5.33064   1
   0  -7   9 67.4700 6.39867   4
   0   7  -9 62.0885 5.57071   7
   0   7  -9 73.0697 6.69947   5
   0   7  -9 70.2221 6.85544   9
   0  -7   8 1.81285 3.58498   4
   0   7  -8 1.94559 4.01353   5
   0   7  -8 5.27814 3.04425   7
   0  -7   8 2.83007 2.81914   1
   0   7  -8-1.99963 3.50206   9
   0  -7   7 2.03788 3.30185   4
   0   7  -7 0.90758 3.46394   5
   0   7  -7 3.94424 2.73013   7
   0  -7   7 0.26929 2.43241   1
   0   7  -7 0.44731 3.34185   9
   0   7  -6 13.8612 3.25075   9
   0   7  -6 15.8590 2.85028   7
   0   7  -6 15.0639 3.67345   5
   0   7  -6 14.5845 3.48277   4
   0  -7   6 13.0545 3.26539   4
   0  -7   6 13.9370 2.43787   1
   0  -7   5 82.8637 5.39157   4
   0  -7   5 84.2147 4.29538   1
   0   7  -5 84.8009 5.47425   4
   0   7  -5 78.2906 4.42928   7
   0   7  -5 79.6024 5.42455   9
   0   7  -5 79.3482 5.83699   5
   0   7  -4 0.81089 1.51585   7
   0  -7   4 3.26575 1.40420   1
   0   7  -4 2.38795 2.16943   9
   0  -7   4 5.26645 2.21527   4
   0   7  -4 3.30588 2.27456   4
   0   7  -4 6.03687 3.02203   5
   0   7  -3 14.9580 1.74760   7
   0  -7   3 17.0296 2.57925   4
   0   7  -3 18.7013 3.00972   5
   0   7  -3 15.0466 2.52051   4
   0   7  -3 16.0780 2.55802   9
   0  -7   3 13.4905 1.41695   1
   0   7  -2 36.5568 2.96556   9
   0   7  -2 35.1581 2.97422   4
   0  -7   2 36.1945 1.82189   8
   0   7  -2 38.9415 3.72656   5
   0   7  -1 75.5904 4.10885   4
   0   7  -1 85.3909 3.26253   3
   0   7  -1 76.0415 3.93098   9
   0   7   0 4.50426 1.35723   3
   0   7   0 4.61394 1.58064   4
   0   7   0 4.53704 1.25073   9
   0   7   1 5.20460 1.52132   3
   0   7   1 7.28348 0.90760   9
   0   7   1 8.82695 1.66274   4
   0   7   2 269.850 9.62422  10
   0   7   2 277.293 8.77791   8
   0   7   2 267.505 9.94647   3
   0   7   2 262.283 9.35913   4
   0   7   3 51.0668 2.69123   8
   0   7   3 41.3425 2.82062  10
   0   7   3 48.1931 2.39417   1
   0   7   3 52.5900 3.62383   3
   0   7   3 41.2442 2.79639   5
   0   7   4 2.35842 2.20114   3
   0   7   4 0.94319 1.41251   1
   0   7   4 1.63591 1.34541   5
   0   7   4 2.03071 1.55289  10
   0   7   5 139.316 4.92604   5
   0   7   5 148.831 6.10443  10
   0   7   5 156.781 6.29303   1
   0   7   5 163.074 7.37820   3
   0   7   6 189.434 7.30791   1
   0   7   6 174.154 6.84836  10
   0  -7  -6 182.467 7.39247  10
   0   7   6 181.476 8.22914   3
   0  -7  -6 147.947 5.12910   6
   0   7   7 82.9014 5.75172   3
   0  -7  -7 66.5915 4.72561  10
   0   7   7 69.3592 4.69376   1
   0  -7  -8-1.21650 2.73633  10
   0   7   8 1.25850 2.53675   1
   0   7   8-2.45579 3.31557   3
   0  -7  -9 16.9901 3.53345  10
   0   7   9 9.78012 3.15592   4
   0   7   9 13.7006 3.47019   1
   0   7   9 16.5771 4.33039   3
   0  -7 -10 14.7437 3.74227  10
   0   7  10 11.9840 3.91495   4
   0   7  10 16.6685 3.94507   1
   0   7  10 9.73675 4.24671   3
   0   7  11 10.1883 3.92824   4
   0  -7 -11 8.31760 3.98330  10
   0   7  11 6.78776 4.21535   1
   0  -7 -12 33.9113 5.24024  10
   0   7  12 34.2041 5.25998   4
   0  -8  10 53.3626 5.45582   1
   0  -8   9 1.37020 3.24156   1
   0  -8   8 37.1001 4.12998   1
   0   8  -8 41.0362 6.02228   5
   0   8  -8 43.2291 5.55531   9
   0  -8   8 35.8383 5.16386   4
   0   8  -7 44.3446 5.73538   5
   0  -8   7 46.4301 3.88566   1
   0   8  -7 46.2197 5.15334   9
   0  -8   7 51.9229 5.32585   4
   0  -8   6 5.25699 2.07965   1
   0   8  -6 9.60357 4.00901   5
   0  -8   6 2.28579 3.13544   4
   0   8  -6 14.1739 3.59497   4
   0   8  -6 7.79858 3.22057   9
   0  -8   5 19.0484 2.31520   1
   0   8  -5 25.7034 3.78675   4
   0   8  -5 25.5897 3.53666   9
   0   8  -5 17.8275 3.81339   5
   0  -8   5 22.6164 3.54372   4
   0   8  -4 31.8098 3.70809   4
   0  -8   4 31.7501 2.23232   1
   0  -8   4 30.4265 3.45710   4
   0   8  -4 35.1595 3.74826   9
   0   8  -4 38.8410 4.39725   5
   0   8  -3 128.795 6.11866   9
   0  -8   3 106.925 3.81948   2
   0   8  -3 116.388 6.73798   5
   0  -8   3 117.667 4.35016   8
   0   8  -3 116.564 6.03542   4
   0   8  -2 2.93682 2.39722   5
   0   8  -2 0.67463 2.13520   4
   0  -8   2 0.42069 0.52643   8
   0   8  -2 1.72688 1.82072   9
   0   8  -1 282.127 10.1524   9
   0   8  -1 280.862 10.4226   4
   0   8  -1 288.868 11.4528   5
   0   8  -1 284.016 9.26443   3
   0   8   0 66.8971 3.42942   3
   0   8   0 67.4917 4.55265   5
   0   8   0 67.0016 3.27023   9
   0   8   0 73.5943 3.87253   4
   0   8   1 8.14776 1.86273   3
   0   8   1 9.93769 1.87038   4
   0   8   1 10.1688 2.26710   5
   0   8   1 15.0092 2.23330  10
   0   8   2 59.0146 3.50298  10
   0   8   2 61.1030 3.79010   3
   0   8   2 56.2118 3.25021   4
   0   8   2 67.5932 3.95022   5
   0   8   3 29.0897 2.52166  10
   0   8   3 32.7403 3.09859   3
   0   8   3 28.0031 2.02096   8
   0   8   3 26.8970 2.61775   5
   0   8   4 259.358 9.14715   5
   0   8   4 259.266 9.32896   8
   0   8   4 258.253 9.02172   1
   0   8   4 272.424 10.6270   3
   0   8   4 265.271 9.50208  10
   0   8   5 27.6965 2.63794  10
   0   8   5 27.7402 3.52410   3
   0   8   5 28.4692 2.52313   1
   0   8   5 21.2484 1.82163   5
   0   8   6 15.0697 2.48783  10
   0   8   6 10.7810 2.40218   1
   0   8   6 14.8150 3.32625   3
   0   8   7 44.4376 3.93015   1
   0   8   7 57.0445 4.95601   3
   0   8   8 3.32425 2.84076   1
   0   8   8 0.85878 3.42989   3
   0  -8  -8 2.48969 2.82204  10
   0   8   9 20.1796 3.67505   1
   0   8   9 11.4610 3.21457   4
   0   8   9 14.5251 4.24141   3
   0  -8  -9 18.2857 3.68464  10
   0  -8 -10 26.2673 4.32627  10
   0   8  10 20.0607 4.06681   1
   0   8  10 19.6346 3.80298   4
   0  -8 -11 57.8890 5.70156  10
   0   8  11 55.5507 5.82540   1
   0   8  11 54.8623 5.33943   4
   0   9  -8 19.9523 4.87021   9
   0  -9   8 22.3198 4.84649   4
   0  -9   7 4.41825 3.83833   4
   0   9  -7 3.18529 4.57399   5
   0   9  -7 1.89762 3.58384   9
   0  -9   6 4.78793 3.56292   4
   0   9  -6 2.98209 4.31692   5
   0   9  -6-0.77672 3.33197   4
   0  -9   6 1.66523 1.87880   1
   0   9  -6 1.69211 3.14320   9
   0   9  -5 34.5584 5.15184   5
   0   9  -5 36.7394 4.36127   4
   0  -9   5 33.4590 2.76458   8
   0   9  -5 39.0871 4.35866   9
   0  -9   5 43.3411 4.45844   4
   0   9  -4 87.1966 6.53039   5
   0   9  -4 92.2394 5.63800   4
   0  -9   4 80.1680 3.18964   2
   0  -9   4 85.8866 3.76905   8
   0   9  -4 91.8846 5.65689   9
   0   9  -3 0.54641 2.24389   9
   0   9  -3-0.27500 2.48354   4
   0  -9   3-0.19466 0.79303   8
   0   9  -3-0.78801 3.17668   5
   0   9  -2 96.5493 5.24730   9
   0   9  -2 117.569 6.76678   5
   0   9  -2 104.394 5.57153   4
   0   9  -1 21.3609 3.51550   5
   0   9  -1 16.4693 2.56149   4
   0   9  -1 19.4289 2.31497   9
   0   9  -1 18.7842 1.70421   3
   0   9   0 20.8023 1.74111   6
   0   9   0 27.4947 3.58483   5
   0   9   0 26.1206 2.34914   3
   0   9   0 20.2100 2.03287   9
   0   9   0 19.5135 2.48202   4
   0   9   1 5.51825 2.58838   5
   0   9   1 1.88778 1.84031   4
   0   9   1 2.30344 2.07648  10
   0   9   1 4.27744 1.87498   3
   0   9   2 40.5100 3.45679   5
   0   9   2 52.4516 3.43008  10
   0   9   2 47.4279 3.51802   3
   0   9   2 47.8322 3.12526   4
   0   9   3 78.9962 4.78686   3
   0   9   3 78.2448 4.07263  10
   0   9   3 77.3192 3.82332   4
   0   9   3 73.8138 4.31016   5
   0   9   3 67.6109 3.02342   8
   0   9   4 1.82367 1.57398   8
   0   9   4 1.84479 1.89228   5
   0   9   4 0.71714 1.82002  10
   0   9   4-1.76151 2.62151   3
   0   9   5 271.949 9.92946  10
   0   9   5 271.851 9.52150   1
   0   9   5 266.480 9.86018   8
   0   9   5 277.438 11.3900   3
   0   9   5 264.791 9.11860   5
   0   9   6 131.441 7.53478   3
   0   9   6 137.496 6.10957   1
   0   9   6 137.262 6.12471  10
   0   9   7 3.34389 2.50733   1
   0   9   7 9.41001 3.62818   3
   0   9   8 9.96581 3.11669   1
   0   9   8 7.17407 3.83924   3
   0   9   9 1.39499 2.91545   4
   0   9   9 2.30806 3.07737   1
   0   9  10 45.5878 4.87071   1
   0   9  11 16.6456 4.20200   1
   0 -10   7 163.040 9.41274   4
   0  10  -7 161.779 9.59078   9
   0  10  -6-0.86187 3.42502   9
   0 -10   6-0.83489 3.42867   4
   0  10  -5 5.48705 4.55766   5
   0  10  -5 6.53231 3.49506   4
   0  10  -5 3.04442 3.12875   9
   0  10  -4 14.8014 4.43578   5
   0  10  -4 14.3418 3.60934   4
   0  10  -4 9.23863 3.04524   9
   0  10  -3 2.13692 3.57670   5
   0  10  -3 8.41681 3.10346   4
   0  10  -3 4.47577 2.55919   9
   0  10  -2 0.39448 3.41212   5
   0  10  -2 0.45801 2.09908   9
   0  10  -2-1.28723 2.51808   4
   0  10  -1 19.1294 3.73743   5
   0  10  -1 18.9227 3.03853   4
   0  10  -1 25.0205 1.77683   3
   0  10  -1 23.8217 2.47368   9
   0  10   0 52.3905 2.50663   6
   0  10   0 57.5484 3.28802   3
   0  10   0 58.5345 3.85323   4
   0  10   0 62.0947 4.91390   5
   0  10   1 13.5318 2.29328   3
   0  10   1 11.6968 2.27558   4
   0  10   1 13.4512 3.15683   5
   0  10   1 16.5096 2.76701  10
   0  10   2 4.34376 2.38946   5
   0  10   2 5.47495 1.97525   4
   0  10   2 4.49383 2.28996  10
   0  10   2 6.62536 2.29640   3
   0  10   3 47.2420 3.67466   5
   0  10   3 47.1037 3.15389   4
   0  10   3 46.9880 3.39427  10
   0  10   3 48.4657 4.04350   3
   0  10   4 58.8188 3.71768   5
   0  10   4 60.8041 4.56590   3
   0  10   4 50.3363 3.26860   4
   0  10   4 49.7276 3.45136  10
   0  10   5 27.4663 3.91309   3
   0  10   5 21.9854 2.67692  10
   0  10   6 15.4798 3.94420   3
   0  10   6 10.8316 2.43420  10
   0  10   7 10.2270 3.78737   3
   0  10   8 50.2005 5.62147   3
   0  11  -6 25.6144 4.59820   9
   0  11  -5 64.9495 5.61517   4
   0  11  -5 64.8487 5.64151   9
   0  11  -4 1.99542 4.27942   5
   0  11  -4 0.99834 3.02794   9
   0  11  -4-1.67897 3.26327   4
   0  11  -3 1.38748 4.00158   5
   0  11  -3 2.53085 2.75214   9
   0  11  -3 5.42183 3.18366   4
   0  11  -2 6.69710 2.81655   4
   0  11  -2 10.6666 4.01638   5
   0  11  -1 13.3633 2.87386   4
   0  11  -1 18.0087 4.07930   5
   0  11   0 56.0738 3.98551   4
   0  11   0 56.0234 4.37347  10
   0  11   0 61.9367 5.32353   5
   0  11   1 46.6096 3.47888   3
   0  11   1 50.2969 4.62772   5
   0  11   1 49.0607 3.58542   4
   0  11   1 42.2963 3.84520  10
   0  11   2 145.629 6.79712   3
   0  11   2 152.107 7.36605   5
   0  11   2 143.969 6.62192  10
   0  11   2 145.748 6.25189   4
   0  11   3 0.73037 2.71638   5
   0  11   3-0.79698 2.10498  10
   0  11   3 2.21869 2.80665   3
   0  11   4 11.5289 2.26486  10
   0  11   4 9.55266 3.29547   3
   0  11   5 29.4558 4.26167   3
   0  11   6 36.3097 4.84789   3
   0  11   7 122.668 8.05990   3
   0  12  -2-0.91829 4.06802   5
   0  12  -1-5.07071 3.91820   5
   0  12   0 43.5981 4.91290   5
   0  12   0 32.0285 3.71075  10
   0  12   1 50.0656 4.84251   5
   0  12   2 7.39279 2.97217   5
   0  12   3 35.3517 3.98806   3
   0  12   4 18.4851 3.63258   3
   0  12   5 5.85671 3.49152   3
   0  12   6 24.3650 4.67472   3
   0  13  -1 17.0727 4.60141   5
   0  13   0 1.64322 3.84731   5
   0  13   1 0.37109 3.33881   5
   0  13   5 63.8130 5.69949   3
  -1  13   1 1.12667 3.42993   5
  -1  13   0-6.21435 4.03026   5
  -1  12   5 1.51736 3.51517   3
  -1  12   4-1.35392 3.43587   3
  -1  12   3 5.91246 3.11943   3
  -1  12   2 12.2111 3.32734   5
  -1  12   1 18.0324 3.80335   5
  -1  12   0 38.4116 4.99275   5
  -1  12  -1 12.8437 4.29706   5
  -1  12  -2 13.4097 4.62691   5
  -1  12  -2 3.06670 3.18249   4
  -1  12  -3 5.69150 3.46243   4
  -1  12  -4 11.3547 4.00913   4
  -1  12  -5 75.7966 6.44091   4
  -1  11   6 23.0284 4.58183   3
  -1  11   5-0.37187 3.60216   3
  -1  11   4 20.9208 3.88003   3
  -1  11   3 55.9868 4.60598   3
  -1  11   3 46.6891 4.13558   5
  -1  11   3 49.2245 3.84715   4
  -1  11   2 18.0577 2.90886   4
  -1  11   2 25.6954 3.39670   3
  -1  11   2 17.8671 3.32195   5
  -1  11   1 68.9224 4.29639   3
  -1  11   1 56.1237 4.26482   4
  -1  11   1 71.2587 5.31998   5
  -1  11   0 0.83371 2.22910  10
  -1  11   0 5.55606 2.71423   4
  -1  11   0 9.86546 3.74355   5
  -1  11  -1 74.5289 5.03218   4
  -1  11  -1 77.6122 6.15249   5
  -1  11  -2 20.8479 4.40311   5
  -1  11  -2 10.7530 3.43261   4
  -1  11  -3 34.1909 5.28739   5
  -1  11  -3 26.8581 4.02166   4
  -1  11  -3 24.8882 3.41100   9
  -1  11  -4 20.3254 3.74613   9
  -1  11  -4 17.5658 4.01243   4
  -1  11  -5 1.14923 3.39417   9
  -1  11  -5 1.17818 3.58674   4
  -1  11  -6 147.410 8.71376   9
  -1  11  -6 139.394 8.61538   4
  -1  10   7 65.5786 6.15018   3
  -1  10   6 26.0688 4.52935   3
  -1  10   5 1.08332 3.36991   3
  -1  10   4 4.03560 2.21764   4
  -1  10   4 5.87958 2.40299   5
  -1  10   4 3.87622 1.73936  10
  -1  10   4 4.18764 2.99818   3
  -1  10   3 27.2884 2.98293   4
  -1  10   3 17.5193 2.94717   5
  -1  10   3 25.7829 2.32612  10
  -1  10   3 30.4554 3.57484   3
  -1  10   2 15.9375 2.71654   4
  -1  10   2 12.2895 2.82900   5
  -1  10   2 11.9730 2.08091  10
  -1  10   2 17.2371 2.91851   3
  -1  10   1 1.19691 1.89459  10
  -1  10   1 2.81434 2.09523   3
  -1  10   1 2.29272 2.21437   4
  -1  10   0 33.8185 2.39408   9
  -1  10   0 30.0502 2.98014  10
  -1  10   0 36.8295 4.15358   5
  -1  10   0 32.0320 2.61215   3
  -1  10   0 27.9459 3.30034   4
  -1  10  -1 26.4972 4.11189   5
  -1  10  -1 18.8064 3.19547   4
  -1  10  -1 24.5453 2.59796   9
  -1  10  -2 6.42015 3.61211   5
  -1  10  -2 4.00483 2.80040   4
  -1  10  -2 3.05388 2.22592   9
  -1  10  -3 15.6552 4.09768   5
  -1  10  -3 14.7684 3.42220   4
  -1  10  -3 15.8994 3.14581   9
  -1  10  -4 9.84307 4.34485   5
  -1  10  -4 10.6296 3.11310   9
  -1  10  -4 19.3627 3.76212   4
  -1  10  -5 46.0513 5.07284   4
  -1  10  -5 55.1952 5.18623   9
  -1  10  -6 4.29216 3.46089   9
  -1  10  -6-1.25282 3.81409   4
  -1  10  -7 2.39315 3.87875   9
  -1  10  -7 5.44328 4.21950   4
  -1   9  10 39.8748 5.00003   1
  -1   9   9 60.2862 5.30246   1
  -1   9   8 1.79860 2.97054   1
  -1   9   8 4.64044 3.89787   3
  -1   9   7 4.58317 2.67318   1
  -1   9   7 8.51836 3.97823   3
  -1   9   6 1.54673 3.26197   3
  -1   9   6 2.35745 2.47929   8
  -1   9   5 148.710 6.65592   8
  -1   9   5 159.678 7.91603   3
  -1   9   5 142.083 5.81664   5
  -1   9   4 178.755 8.04261   3
  -1   9   4 147.530 6.42980   8
  -1   9   4 155.522 6.09922  10
  -1   9   3 2.93091 1.55192  10
  -1   9   3-0.27052 2.57775   3
  -1   9   3 5.43575 1.69985   8
  -1   9   3 1.34248 0.62314   2
  -1   9   2 6.75253 1.78856  10
  -1   9   2 11.0966 2.61533   3
  -1   9   2 7.71981 2.28210   4
  -1   9   1-0.86438 2.09320   4
  -1   9   1 0.77113 2.00286   3
  -1   9   1 0.93688 0.94092   9
  -1   9   1-1.43825 1.76982  10
  -1   9   0 4.06140 0.90133   6
  -1   9   0 3.17897 1.67613   3
  -1   9   0 3.14389 1.64136   9
  -1   9   0 5.22558 2.41609   4
  -1   9  -1-0.50117 1.31121   3
  -1   9  -1 3.90266 2.54131   4
  -1   9  -1 1.28590 1.74424   9
  -1   9  -2 65.8083 4.23511   9
  -1   9  -2 73.3550 4.73529   4
  -1   9  -3 190.221 8.42507   9
   1  -9   3 188.009 6.62837   8
  -1   9  -3 190.437 8.59451   4
  -1   9  -3 189.883 9.51446   5
  -1   9  -4 40.6205 5.11705   5
   1  -9   4 43.6677 2.76884   8
  -1   9  -4 41.6505 4.21670   9
  -1   9  -4 50.1007 4.49435   4
  -1   9  -5 41.4564 5.45243   5
  -1   9  -5 47.3506 4.88964   4
   1  -9   5 57.2280 3.46052   8
  -1   9  -5 44.9153 4.62004   9
   1  -9   6 24.6490 2.91820   8
   1  -9   6 30.1248 4.40689   4
  -1   9  -6 32.9354 5.44409   5
  -1   9  -6 26.1506 4.09501   9
  -1   9  -6 25.3707 4.36137   4
   1  -9   7 17.2262 4.35044   4
  -1   9  -7 26.4884 5.41865   5
  -1   9  -7 16.7543 4.30286   4
  -1   9  -7 14.1214 4.21938   9
   1  -9   8 11.3723 4.62454   4
  -1   9  -8 9.88556 4.24570   9
  -1   8  11 67.1077 6.38665   4
   1  -8 -10 18.5269 3.76756  10
  -1   8  10 19.4032 4.28460   4
  -1   8  10 13.4888 4.14275   1
  -1   8   9 26.2437 4.25228   1
   1  -8  -9 27.9562 3.89732  10
  -1   8   9 35.3820 5.38186   3
  -1   8   8 7.02071 2.96523   1
   1  -8  -8 13.1327 3.01083  10
  -1   8   8 16.9732 4.35355   3
  -1   8   7 11.7877 2.92013   1
  -1   8   7 14.2932 3.88221   3
  -1   8   6 214.058 8.68624   1
  -1   8   6 206.164 9.87154   3
  -1   8   5 28.8558 3.71986   3
  -1   8   5 22.2472 2.92943   8
  -1   8   5 21.9276 2.65306   1
  -1   8   4 189.934 7.69148   8
  -1   8   4 194.322 8.71540   3
  -1   8   4 197.747 7.16520  10
  -1   8   3 90.9277 3.94240  10
  -1   8   3 92.7831 5.17446   3
  -1   8   3 79.3437 4.09594   8
  -1   8   2-1.31266 2.09134   3
  -1   8   2 1.27824 1.44024  10
  -1   8   2 1.56584 2.01026   4
  -1   8   2 0.21691 1.29093   8
  -1   8   1 3.89394 1.62507  10
  -1   8   1 4.55520 1.87757   4
  -1   8   1 3.25496 1.93473   3
  -1   8   0 10.7167 2.29515   4
  -1   8   0 7.99906 1.62287   3
  -1   8  -1 12.9131 1.53454   3
  -1   8  -1 15.0164 2.08998   9
  -1   8  -1 8.79386 2.36528   4
  -1   8  -2 44.3289 3.70091   4
   1  -8   2 43.8858 2.31546   8
  -1   8  -2 46.2478 3.45652   9
  -1   8  -3 66.3614 4.66247   4
   1  -8   3 79.1364 3.48363   8
  -1   8  -3 67.5831 4.53494   9
  -1   8  -4 143.079 7.32324   9
   1  -8   4 140.729 5.86595   8
   1  -8   4 150.395 5.41188   1
   1  -8   4 144.200 5.27464   2
  -1   8  -4 144.210 7.28653   4
   1  -8   5 4.11781 1.95728   8
   1  -8   5 5.92254 1.70841   1
  -1   8  -5 10.2656 3.83745   5
  -1   8  -5 2.88494 2.80066   9
  -1   8  -5 5.86600 2.98936   4
   1  -8   5 9.49314 3.20354   4
   1  -8   6 11.0331 2.24822   1
  -1   8  -6 14.7605 4.24149   5
  -1   8  -6 13.5912 3.73492   9
  -1   8  -6 9.22467 3.43536   4
   1  -8   6 10.9228 3.49951   4
   1  -8   7 7.61936 2.39940   1
  -1   8  -7 7.21681 3.77852   4
  -1   8  -7 0.46048 3.46173   9
  -1   8  -7 0.49255 4.01103   5
   1  -8   7 5.60219 3.76062   4
   1  -8   8 117.084 6.30442   1
  -1   8  -8 97.9541 7.42303   4
  -1   8  -8 105.531 8.03511   5
  -1   8  -8 91.7949 7.42569   9
   1  -8   8 126.356 7.93126   4
   1  -8   9 117.493 6.78517   1
  -1   8  -9 104.707 8.33510   9
   1  -7 -12 2.13729 4.07282  10
   1  -7 -11-1.95420 3.72411  10
  -1   7  11 3.28797 3.92796   1
  -1   7  11 8.00046 4.29991   4
   1  -7 -10 16.9828 3.93036  10
  -1   7  10 21.2249 4.27805   4
  -1   7  10 28.0519 4.58336   1
  -1   7   9 71.9871 5.70904   1
   1  -7  -9 73.6094 5.37221  10
  -1   7   9 72.6599 6.41753   3
  -1   7   8 38.9916 4.66568   3
   1  -7  -8 31.3569 3.70708  10
  -1   7   8 35.9534 4.05951   1
  -1   7   7-0.86324 2.42699   1
  -1   7   7 1.94859 3.00582   3
   1  -7  -7-0.09821 1.34988   6
   1  -7  -7 3.19320 2.29223  10
  -1   7   6 47.0546 4.38674   3
   1  -7  -6 43.0351 3.31427  10
  -1   7   6 38.5871 3.44650   1
  -1   7   5 219.505 8.48452   1
  -1   7   5 211.688 9.45620   3
  -1   7   4 218.490 7.85777  10
  -1   7   4 220.597 9.29797   3
  -1   7   4 225.348 8.21652   1
  -1   7   4 222.127 8.61051   8
  -1   7   3 33.2857 2.52293   8
  -1   7   3 33.0930 2.17169  10
  -1   7   3 26.5351 1.38427   9
  -1   7   3 37.3930 3.20364   3
  -1   7   2 9.36132 2.04353   3
  -1   7   2 4.76259 1.46897   8
  -1   7   2 6.63877 1.37827  10
  -1   7   1 80.0087 4.13026   4
  -1   7   1 77.7069 3.63686  10
  -1   7   1 75.8967 3.93498   3
  -1   7   1 71.7239 3.18296   8
  -1   7   0 1.18185 1.35347   3
  -1   7   0 2.46576 1.64806   4
  -1   7  -1 12.5480 2.20864   4
  -1   7  -1 16.7759 1.52828   3
  -1   7  -2 37.1918 3.23470   4
   1  -7   2 40.3313 2.24907   8
  -1   7  -3 112.788 5.70266   9
   1  -7   3 113.418 4.13352   1
   1  -7   3 109.405 4.00417   2
   1  -7   3 103.349 4.50657   8
  -1   7  -3 117.560 5.88029   4
   1  -7   4 21.8938 3.17969   4
  -1   7  -4 27.1249 3.19309   4
   1  -7   4 22.4474 1.93277   1
  -1   7  -4 19.5368 3.01560   9
  -1   7  -5 44.0360 4.10103   9
  -1   7  -5 44.4768 4.13092   4
   1  -7   5 35.8699 2.87752   1
   1  -7   5 38.6591 3.89630   4
  -1   7  -6 190.759 9.37268   9
  -1   7  -6 201.755 9.88819   5
  -1   7  -6 185.318 9.19071   4
   1  -7   6 193.685 9.21108   4
   1  -7   6 195.457 7.94365   1
   1  -7   7 64.4526 4.49799   1
   1  -7   7 62.8346 5.50922   4
  -1   7  -7 73.4182 5.78266   4
  -1   7  -7 69.2164 5.81510   9
  -1   7  -7 72.7713 6.33491   5
  -1   7  -8 3.87692 4.20955   5
   1  -7   8 2.70206 2.66100   1
  -1   7  -8-0.89237 3.58116   4
  -1   7  -8-1.98572 3.36754   9
   1  -7   8 10.4601 3.76980   4
  -1   7  -9-0.54616 4.14678   9
   1  -7   9 2.40827 3.16507   1
   1  -7   9 2.00169 4.05377   4
  -1   7  -9-0.51474 4.24699   5
   1  -7  10 17.4087 3.99465   1
   1  -7  11 37.2740 5.24844   1
   1  -6 -12 41.9481 5.45345  10
  -1   6  11-0.48366 3.89967   1
  -1   6  11 2.61063 3.80962   4
   1  -6 -11 0.78717 3.54129  10
   1  -6 -10 17.3060 3.61093  10
  -1   6  10 27.9650 4.40284   1
  -1   6  10 19.4218 4.12167   4
   1  -6 -10 26.0492 4.48166   7
  -1   6  10 21.6845 4.58966   3
  -1   6   9 19.1443 4.12368   3
  -1   6   9 26.1002 4.20591   1
   1  -6  -9 19.7455 3.58085  10
   1  -6  -9 29.7742 4.13480   7
  -1   6   8 24.4477 4.05688   3
   1  -6  -8 24.8818 3.54368   7
  -1   6   8 21.9224 3.62454   1
   1  -6  -8 22.5419 3.25212  10
  -1   6   7 305.843 12.6686   3
   1  -6  -7 315.909 12.0656   7
   1  -6  -7 303.834 11.4732  10
  -1   6   7 292.786 11.9378   1
  -1   6   6 90.9156 5.58410   3
  -1   6   6 78.7462 4.85933   1
   1  -6  -6 79.8588 4.69915   7
   1  -6  -6 83.3147 4.53545  10
  -1   6   5 53.0437 2.50314   5
  -1   6   5 54.6973 3.68134   1
  -1   6   5 61.5564 4.32075   3
   1  -6  -5 53.6473 3.50172   7
   1  -6  -5 53.8256 3.34482  10
   1  -6  -5 57.1881 2.40129   6
  -1   6   4 8.82157 1.21032   9
   1  -6  -4 5.30810 1.48983   7
  -1   6   4 9.26756 1.89877   1
  -1   6   4 5.90654 2.21692   3
  -1   6   4 11.7622 1.54880  10
  -1   6   3 27.5180 2.34362   8
  -1   6   3 27.1226 2.07329   1
  -1   6   3 21.3736 1.43070   9
  -1   6   3 28.3497 2.76529   3
  -1   6   3 24.7003 1.81206  10
  -1   6   2 318.506 10.2772  10
  -1   6   2 302.749 10.5312   8
  -1   6   2 313.472 11.1531   3
  -1   6   1 49.1191 2.56972  10
  -1   6   1 52.2404 3.00584   3
  -1   6   1 43.3504 2.41293   8
  -1   6   1 47.1160 1.79367   2
  -1   6   0 186.870 6.73728   3
  -1   6   0 182.646 7.28935   4
  -1   6  -1 30.8519 1.84858   3
  -1   6  -1 30.8920 2.68247   4
   1  -6   1 31.0212 1.88201   8
   1  -6   2 42.2182 2.25780   8
   1  -6   2 37.5719 1.78395   1
  -1   6  -2 43.6281 3.15136   4
   1  -6   2 39.7435 1.70140   2
  -1   6  -3 5.59858 2.03091   4
   1  -6   3 3.98629 1.13114   1
   1  -6   3 5.17219 1.91850   4
   1  -6   3 5.39215 1.32609   8
   1  -6   4 0.80195 2.02972   4
  -1   6  -4 0.53248 2.07460   4
   1  -6   4 0.82457 1.28264   1
   1  -6   5 193.347 7.59709   1
  -1   6  -5 201.593 8.73545   4
   1  -6   5 183.489 8.65443   4
  -1   6  -5 193.581 8.79929   9
  -1   6  -6 7.65409 3.11653   5
   1  -6   6 11.4541 2.38119   1
   1  -6   6 13.1683 3.08683   4
  -1   6  -6 14.6149 3.09440   9
  -1   6  -6 7.53765 2.83213   4
  -1   6  -7 66.3921 5.48991   5
   1  -6   7 53.0438 4.17019   1
  -1   6  -7 56.5736 4.96033   4
  -1   6  -7 56.7155 5.15149   9
   1  -6   7 60.3968 5.12517   4
  -1   6  -8 318.815 13.4491   4
  -1   6  -8 305.421 13.5051   5
   1  -6   8 310.162 12.3979   1
  -1   6  -8 307.630 13.7557   9
   1  -6   8 303.638 13.3357   4
  -1   6  -9 11.3733 4.27610   5
   1  -6   9 9.59906 4.02624   4
  -1   6  -9 12.1956 4.03906   9
   1  -6   9 11.1310 3.41319   1
  -1   6 -10 3.01981 4.33597   5
  -1   6 -10-0.58129 4.19728   9
   1  -6  10 4.21071 4.16328   4
   1  -6  10 2.01864 3.37628   1
   1  -6  11 1.78616 3.76661   1
   1  -5 -12-3.05670 4.18910  10
  -1   5  11-2.96292 3.90560   1
   1  -5 -11-1.97384 3.65785  10
   1  -5 -11 3.07969 3.95878   7
  -1   5  11 2.23585 3.96184   4
  -1   5  10 1.38011 3.51177   3
  -1   5  10 5.78306 3.71990   1
   1  -5 -10 0.70674 3.20379  10
   1  -5 -10 1.37943 3.32020   7
  -1   5  10 0.81190 3.51176   4
  -1   5   9 35.6066 4.45422   4
   1  -5  -9 28.9707 3.70305  10
  -1   5   9 36.4451 4.72688   3
  -1   5   9 36.4556 4.44459   1
   1  -5  -9 32.9658 4.22365   7
  -1   5   8 238.745 10.2859   1
   1  -5  -8 234.019 9.65456  10
   1  -5  -8 221.332 10.1179   7
  -1   5   8 228.501 10.5287   3
   1  -5  -7 9.33462 2.31496  10
   1  -5  -7 10.0297 2.59039   7
  -1   5   7 5.12759 2.48265   1
  -1   5   6 253.419 9.56531   3
   1  -5  -6 234.389 8.78641   7
   1  -5  -6 239.712 8.31496  10
  -1   5   6 244.924 8.93429   1
  -1   5   5 88.5948 3.35560   5
  -1   5   5 83.0336 4.62317   1
   1  -5  -5 97.2700 4.72310   7
   1  -5  -5 92.3278 4.30582  10
  -1   5   5 91.6473 5.29030   3
  -1   5   5 84.7011 3.98217   9
  -1   5   4 200.461 7.65365   1
   1  -5  -4 199.888 6.60100   6
  -1   5   4 202.765 8.28621   3
   1  -5  -4 206.350 7.57417   7
   1  -5  -4 207.580 7.34182  10
  -1   5   4 185.286 6.93007   9
  -1   5   3 81.2365 4.33363   3
  -1   5   3 84.8631 3.78693   1
   1  -5  -3 76.0802 3.52401   7
  -1   5   3 79.7758 3.26390   9
  -1   5   3 82.4915 3.38552  10
  -1   5   2 2.87390 1.55687   3
   1  -5  -2 1.65298 0.82649   7
  -1   5   2 2.78002 0.97629  10
  -1   5   2 3.58244 1.29681   8
  -1   5   1 438.821 14.4416   8
  -1   5   1 463.873 14.8838   3
  -1   5   1 463.685 14.3397  10
  -1   5   0 124.828 5.19090   4
  -1   5   0 126.197 4.81260   3
  -1   5  -1 210.511 7.97946   4
   1  -5   1 218.973 7.27196   8
  -1   5  -1 214.314 7.11747   3
  -1   5  -2 131.403 5.85878   4
   1  -5   2 142.104 5.17277   8
   1  -5   2 138.639 4.76819   2
   1  -5   3 6.01984 1.20421   7
   1  -5   3 5.05522 1.78577   4
  -1   5  -3 7.98678 2.05055   4
   1  -5   4 5.70147 1.41477   7
  -1   5  -4 6.57420 1.94223   4
   1  -5   4 4.41277 2.02941   4
   1  -5   5-1.15973 1.52873   7
  -1   5  -5-0.40269 1.69088   7
   1  -5   5 0.28376 2.11980   4
  -1   5  -5 4.89520 2.41976   9
  -1   5  -5 1.40264 2.15246   4
  -1   5  -6 285.812 11.9316   9
   1  -5   6 293.800 10.9660   7
   1  -5   6 273.762 11.5791   4
  -1   5  -6 281.704 11.6309   4
  -1   5  -6 300.359 11.1275   7
   1  -5   7 83.9648 5.74051   4
  -1   5  -7 77.6689 5.52762   4
  -1   5  -7 97.6035 5.47032   7
   1  -5   7 86.8816 5.14775   1
  -1   5  -7 75.8202 5.82092   9
  -1   5  -7 81.3678 5.74984   5
  -1   5  -8 31.0428 3.81065   7
   1  -5   8 41.5554 4.62622   4
   1  -5   8 32.8163 1.80232   3
  -1   5  -8 32.0179 4.40283   4
  -1   5  -8 30.7777 4.26169   9
  -1   5  -8 35.5775 4.52735   5
   1  -5   8 32.2549 3.68557   1
  -1   5  -9 23.5245 4.49809   9
   1  -5   9 25.6072 4.45736   4
  -1   5  -9 18.1516 4.31316   5
   1  -5   9 28.4591 3.95831   1
  -1   5 -10 11.2429 4.35034   9
  -1   5 -10 14.3016 4.33500   5
   1  -5  10 14.1486 3.80315   1
   1  -5  10 8.57974 4.10381   4
   1  -5  11 17.9795 4.31801   1
  -1   5 -11 26.2810 5.10966   5
   1  -4 -12 3.98317 3.93817  10
  -1   4  11 53.5744 5.80986   4
  -1   4  11 53.2604 5.79534   3
   1  -4 -11 46.3280 5.27084  10
   1  -4 -11 54.9210 5.91343   7
  -1   4  11 48.0606 5.63580   1
  -1   4  10 36.8915 4.84933   4
  -1   4  10 42.7535 4.95793   3
   1  -4 -10 47.6924 4.80288  10
  -1   4  10 46.4686 5.23618   1
   1  -4 -10 48.7348 5.27537   7
   1  -4  -9 2.07297 2.92276   7
  -1   4   9-1.10858 3.02189   4
  -1   4   9 6.80393 3.39081   3
  -1   4   9 2.81442 3.10165   1
   1  -4  -9 1.56754 2.81075  10
  -1   4   8 15.2277 3.25556   3
  -1   4   8 8.13893 3.00446   1
   1  -4  -8 12.9919 3.06329   7
   1  -4  -8 11.1361 2.77839  10
   1  -4  -7 108.330 5.52221  10
  -1   4   7 103.037 6.10921   3
   1  -4  -7 110.283 5.98783   7
  -1   4   7 108.332 6.01264   1
  -1   4   6 55.9125 2.44884   5
   1  -4  -6 60.1054 4.06351   7
  -1   4   6 62.6239 4.05673   1
  -1   4   6 61.0721 4.24781   3
   1  -4  -6 58.4760 3.58353  10
  -1   4   5 1.08295 1.70561   1
  -1   4   5 2.79751 1.39957   9
  -1   4   5 1.55206 0.95700   5
   1  -4  -5 2.12117 1.56819   7
   1  -4  -5 2.35807 1.44740  10
  -1   4   5 2.77395 1.94586   3
  -1   4   4 142.384 5.94532   1
   1  -4  -4 138.070 5.79728   7
  -1   4   4 141.747 6.28008   3
  -1   4   4 140.536 4.95137   5
   1  -4  -4 146.245 5.52112  10
  -1   4   4 139.477 5.43912   9
  -1   4   3 375.562 12.0649   9
  -1   4   3 357.384 12.8894   3
   1  -4  -3 388.505 12.1809  10
  -1   4   3 382.974 12.0132  10
  -1   4   3 362.551 12.4546   1
   1  -4  -3 375.280 12.4045   7
  -1   4   2 60.4731 3.26520   3
  -1   4   2 59.4196 2.49214  10
  -1   4   2 59.1246 2.79704   1
   1  -4  -2 59.5112 2.64468   7
  -1   4   1 36.7034 2.13798   8
  -1   4   1 39.4519 1.85796  10
   1  -4  -1 37.8100 1.60119   7
  -1   4   1 35.8951 2.30073   3
  -1   4   0 19.4703 1.47585   3
  -1   4   0 19.6842 1.40202   8
  -1   4   0 17.4960 0.97243   2
   1  -4   0 17.7786 0.99763   1
   1  -4   1 252.343 8.10081   8
  -1   4  -1 255.715 7.87114   3
   1  -4   1 247.474 7.64768   2
  -1   4  -1 252.936 8.68950   4
   1  -4   1 234.066 7.53703   7
  -1   4  -2 144.602 5.79106   4
   1  -4   2 138.253 5.73194   4
   1  -4   2 141.322 4.92294   7
   1  -4   3 7.14787 1.70225   4
   1  -4   3 5.17251 1.18954   7
  -1   4  -3 7.48374 1.73703   4
   1  -4   4 40.8736 3.14324   4
  -1   4  -4 47.5140 3.31106   4
  -1   4  -4 40.7323 2.80390   7
   1  -4   4 41.8073 2.69657   7
   1  -4   5 81.5178 2.84430   3
  -1   4  -5 78.0584 4.74007   4
   1  -4   5 86.5978 4.88021   4
  -1   4  -5 82.6132 4.38706   7
   1  -4   5 86.7637 4.35347   7
  -1   4  -6 75.7498 4.99166   9
  -1   4  -6 65.0812 4.29442   7
   1  -4   6 66.6926 4.19762   7
   1  -4   6 70.8005 2.82229   3
   1  -4   6 68.3719 4.63533   4
  -1   4  -6 71.2397 4.66397   4
  -1   4  -7 4.77708 2.90308   4
   1  -4   7 4.44731 2.78455   4
  -1   4  -7 1.15307 2.51877   9
  -1   4  -7 1.19384 2.12992   7
   1  -4   7 1.70651 2.22785   7
  -1   4  -7 1.00506 2.67599   5
   1  -4   7 1.09156 1.20150   3
  -1   4  -8 302.280 12.5069   5
   1  -4   8 302.356 12.6574   4
  -1   4  -8 277.896 12.0843   7
   1  -4   8 291.726 12.0825   7
  -1   4  -8 326.032 13.2955   9
   1  -4   8 292.837 10.0607   3
   1  -4   8 313.926 12.2229   1
  -1   4  -9 114.815 7.18011   5
   1  -4   9 123.314 7.61129   4
   1  -4   9 119.763 7.11969   7
   1  -4   9 118.660 7.10927   1
   1  -4   9 125.155 5.20652   3
  -1   4  -9 131.168 8.10951   9
  -1   4  -9 119.056 7.10041   7
  -1   4 -10-0.83720 3.69419   5
  -1   4 -10-2.70608 3.93043   9
   1  -4  10 0.97524 1.88367   3
   1  -4  10-0.84844 3.25496   1
   1  -4  10 1.44314 3.43199   4
  -1   4 -11 31.0232 5.00734   5
   1  -4  11 28.5893 5.29354   4
   1  -4  11 26.4147 4.74941   1
  -1   4 -11 42.7121 5.78361   9
  -1   4 -11 32.0398 4.89777  10
  -1   4 -12 63.7483 6.51093   5
   1  -3 -12 38.3780 5.12968  10
  -1   3  11 53.3915 5.43408   3
   1  -3 -11 67.5097 6.51016   7
   1  -3 -11 55.9077 5.29132  10
  -1   3  11 58.9284 5.97472   4
  -1   3  11 46.0829 5.85749   1
  -1   3  10 42.3033 5.22001   3
   1  -3 -10 74.7159 6.13684   7
  -1   3  10 58.4051 5.55883   1
   1  -3 -10 58.7337 5.10522  10
  -1   3  10 62.5570 5.69310   4
   1  -3  -9 66.4610 4.92172  10
  -1   3   9 60.2964 5.25443   4
  -1   3   9 63.1021 5.16454   3
   1  -3  -9 66.3720 5.49287   7
  -1   3   9 68.7904 5.49344   1
   1  -3  -8 0.81747 2.18913  10
  -1   3   8 4.96293 2.81653   4
  -1   3   8 2.71641 2.66114   3
  -1   3   8 6.09367 2.66510   1
   1  -3  -8 4.75185 2.56244   7
  -1   3   7 18.7776 3.02835   3
   1  -3  -7 20.8638 2.67788  10
  -1   3   7 16.4868 2.76432   1
   1  -3  -7 15.9907 2.80703   7
   1  -3  -6 0.26405 1.87261   7
   1  -3  -6 2.11886 1.56048  10
  -1   3   6 1.33328 2.05673   3
  -1   3   6 0.08539 1.13299   5
  -1   3   6 0.26458 2.01959   1
   1  -3  -5 359.643 12.5169   7
  -1   3   5 345.233 12.4549   1
  -1   3   5 359.821 12.6645   3
  -1   3   5 330.533 11.0090   5
   1  -3  -5 361.534 11.9467  10
  -1   3   5 351.819 12.0666   9
  -1   3   4 1422.69 43.1522   1
   1  -3  -4 1421.89 43.0828   7
  -1   3   4 1418.01 42.7408   9
  -1   3   4 1432.31 43.3583   3
   1  -3  -4 1419.17 42.5888  10
  -1   3   4 1353.35 41.9464   5
   1  -3  -3 62.9389 3.17652   7
  -1   3   3 65.2447 2.97667   9
  -1   3   3 64.5230 3.21407   1
   1  -3  -3 60.8233 2.82675  10
  -1   3   3 64.3440 3.45986   3
  -1   3   2 428.995 14.0129   3
  -1   3   2 435.423 13.7018   1
  -1   3   2 430.883 13.2323  10
   1  -3  -2 423.917 13.3056  10
   1  -3  -2 424.416 13.1398   6
   1  -3  -2 429.951 13.5545   7
   1  -3  -1 93.1715 3.40858   1
   1  -3  -1 89.8793 3.80719   3
  -1   3   1 91.4001 3.75157   3
   1  -3  -1 93.2292 3.24097   7
  -1   3   1 85.4000 3.60991   8
  -1   3   1 90.0250 3.13411  10
  -1   3   0 98.5551 3.63706   8
  -1   3   0 97.0315 3.34209   2
   1  -3   0 96.1980 3.68254   8
  -1   3   0 101.977 3.75367   3
   1  -3   0 98.9383 3.76449   3
   1  -3   1 101.865 3.57158   2
   1  -3   1 105.317 3.86532   8
   1  -3   1 105.146 3.61271   3
  -1   3  -1 107.214 3.60968   3
   1  -3   1 105.377 3.55880   7
  -1   3  -1 106.035 4.29271   4
   1  -3   2 34.1034 1.84224   7
   1  -3   2 31.2306 2.22089   4
  -1   3  -2 32.8398 2.26513   4
  -1   3  -3 441.799 14.3301   7
   1  -3   3 433.673 14.7663   4
  -1   3  -3 447.446 14.8074   4
   1  -3   3 449.997 14.3233   7
   1  -3   4 7.09598 0.84136   3
   1  -3   4 6.09750 1.55215   7
   1  -3   4 6.60581 1.87964   4
  -1   3  -4 9.36424 1.90958   4
  -1   3  -4 6.88685 1.62939   7
  -1   3  -5 373.259 13.0944   7
   1  -3   5 369.382 11.7446   3
   1  -3   5 389.893 13.0677   7
   1  -3   5 367.950 13.3256   4
  -1   3  -5 358.255 13.2962   4
  -1   3  -6 65.5874 4.49810   9
   1  -3   6 63.6488 4.00555   7
   1  -3   6 66.1784 3.02235   3
   1  -3   6 57.0158 4.13918   4
  -1   3  -6 65.9780 4.44549   4
  -1   3  -6 66.2748 4.14817   7
  -1   3  -7 8.97755 2.52613   7
   1  -3   7 8.70694 1.52685   3
   1  -3   7 10.7906 2.50927   7
  -1   3  -7 7.24512 2.58165   9
  -1   3  -7 5.43998 2.48135   4
   1  -3   7 9.56258 2.61867   4
  -1   3  -7 10.6315 2.74836   5
   1  -3   8 3.37167 1.65147   3
  -1   3  -8 2.44387 2.50676   7
   1  -3   8 6.30322 2.38209   7
   1  -3   8-0.72691 2.60956   4
  -1   3  -8 1.29046 2.75688   5
  -1   3  -8-0.41472 2.67905   9
   1  -3   9 1.78932 1.96694   3
  -1   3  -9-1.40471 3.34073   9
   1  -3   9 1.23001 3.06300   4
  -1   3  -9 0.69774 3.03009   5
   1  -3   9-0.37847 2.81185   1
  -1   3  -9 1.60442 2.79201   7
   1  -3   9 3.43111 2.84812   7
   1  -3  10 236.292 11.0914   1
  -1   3 -10 224.740 11.1503   7
  -1   3 -10 211.456 11.4178   9
  -1   3 -10 240.883 10.7974   5
   1  -3  10 248.648 11.2266   7
   1  -3  10 227.431 11.1590   4
   1  -3  10 238.175 9.11227   3
   1  -3  11 77.3845 4.71830   3
   1  -3  11 72.5423 6.57141   4
  -1   3 -11 87.8031 7.30419   9
  -1   3 -11 78.5852 6.33609   5
  -1   3 -11 60.9027 5.92628  10
  -1   3 -12 0.41616 4.07126   5
   1  -3  12 5.77291 4.15153   1
  -1   3 -13 17.1016 4.92367   5
  -1   2  12-0.89902 3.79132   3
   1  -2 -12 1.36037 3.84104  10
  -1   2  11 89.7750 7.11231   1
   1  -2 -11 79.3464 6.21647  10
   1  -2 -11 84.6618 7.03992   7
  -1   2  11 88.2997 6.96836   4
  -1   2  11 83.6527 6.36012   3
  -1   2  10 79.1636 6.26732   1
   1  -2 -10 62.9173 5.32993  10
  -1   2  10 73.6821 5.94860   4
   1  -2 -10 68.3827 5.91065   7
  -1   2  10 62.7221 5.40622   3
   1  -2  -9 18.6821 3.51084   7
  -1   2   9 14.3686 3.28934   3
   1  -2  -9 16.5825 3.16291  10
  -1   2   9 21.7735 3.88276   1
  -1   2   9 19.1941 3.53207   4
   1  -2  -8 46.5416 3.87561  10
  -1   2   8 46.2747 4.22790   1
   1  -2  -8 46.5901 4.31486   7
  -1   2   8 40.4370 4.18362   4
  -1   2   8 45.4930 4.04888   3
  -1   2   7 19.4341 3.03003   1
   1  -2  -7 20.3577 3.07327   7
  -1   2   7 21.3305 2.97895   3
   1  -2  -7 17.1252 2.52286  10
   1  -2  -6 120.276 5.54826  10
   1  -2  -6 125.327 6.18358   7
  -1   2   6 135.040 6.32713   1
  -1   2   6 119.247 5.97709   3
  -1   2   5 12.8679 2.15083   1
  -1   2   5 8.65310 1.84407   3
   1  -2  -5 6.13979 1.69254  10
  -1   2   5 10.5591 1.43062   5
  -1   2   5 7.49031 1.68161   9
   1  -2  -5 8.11292 1.88340   7
  -1   2   4 195.230 7.14866   9
  -1   2   4 177.118 6.32148   5
   1  -2  -4 187.614 7.26949   7
   1  -2  -4 190.794 6.84730  10
  -1   2   4 191.317 7.31965   3
  -1   2   4 191.799 7.35090   1
  -1   2   3 762.919 23.6560   5
  -1   2   3 787.925 24.2170   9
  -1   2   3 792.900 24.4352   1
   1  -2  -3 759.348 24.5374   3
  -1   2   3 779.683 24.5023   3
   1  -2  -3 784.222 24.3614   7
   1  -2  -3 798.396 23.9511  10
   1  -2  -2 128.394 4.79565   7
  -1   2   2 130.599 4.89541   1
   1  -2  -2 137.791 4.98004   1
   1  -2  -2 126.956 4.46640  10
   1  -2  -2 132.556 5.08410   3
  -1   2   2 132.151 5.06565   3
   1  -2  -1 0.96118 1.02452   3
  -1   2   1 0.85270 0.94947   3
   1  -2  -1 0.76946 0.64608   6
  -1   2   1 0.33211 0.79786   1
   1  -2  -1 0.78837 0.80577   1
   1  -2  -1 1.44014 0.53053  10
   1  -2   0 36.0399 1.81760   3
  -1   2   0 32.9561 1.57662   6
   1  -2   0 46.3419 1.97010   8
  -1   2   0 42.5866 1.93262   8
  -1   2   0 42.5112 1.70702   2
  -1   2   0 36.9466 1.87019   3
   1  -2   1 127.553 4.29849   8
   1  -2   1 123.283 4.09338   2
   1  -2   1 111.020 3.91110   3
  -1   2  -1 123.532 4.54863   4
   1  -2   2 854.277 26.7849   4
  -1   2  -2 849.945 26.7770   4
   1  -2   2 894.155 26.4565   7
   1  -2   3 32.5946 2.33709   4
  -1   2  -3 36.5733 2.39641   4
  -1   2  -3 32.0523 2.14274   7
   1  -2   3 36.4999 2.18466   7
   1  -2   4 161.517 6.64264   4
  -1   2  -4 171.059 6.75841   4
  -1   2  -4 166.883 6.56331   7
   1  -2   4 172.443 6.54874   7
  -1   2  -5 38.7330 2.90161   7
   1  -2   5 47.2141 3.08256   7
   1  -2   5 37.9265 2.22150   3
  -1   2  -5 41.9476 3.05980   4
   1  -2   5 31.9600 2.70979   4
  -1   2  -6 84.4888 4.95551   4
  -1   2  -6 91.5390 4.90269   7
   1  -2   6 85.1532 4.68493   7
   1  -2   6 84.9347 3.88536   3
   1  -2   6 88.9866 4.90997   4
  -1   2  -6 88.3798 5.20281   9
  -1   2  -7 9.25196 2.35319   7
  -1   2  -7 3.00112 2.37789   4
  -1   2  -7 5.11885 2.26326   5
   1  -2   7 3.00545 2.22498   4
   1  -2   7 5.49026 1.58441   3
  -1   2  -7 2.04000 2.10138   9
   1  -2   7 5.95558 2.10006   7
   1  -2   8 309.410 11.1035   3
  -1   2  -8 310.111 12.6122   7
   1  -2   8 290.594 12.4508   4
  -1   2  -8 325.370 12.1534   5
   1  -2   8 312.948 12.4617   7
  -1   2  -8 323.090 13.0564   9
   1  -2   9 151.552 6.71890   3
   1  -2   9 140.400 7.89616   7
  -1   2  -9 164.528 7.71238   5
   1  -2   9 147.765 8.09698   4
  -1   2  -9 176.266 8.52556   7
  -1   2  -9 148.466 8.47808   9
   1  -2  10 0.43129 2.90818   7
  -1   2 -10 8.61740 3.30602   5
   1  -2  10 2.87709 2.47284   3
   1  -2  10 7.32947 3.32775   1
  -1   2 -10 4.93831 3.63002   9
  -1   2 -10 1.93264 3.01446  10
  -1   2 -10 6.36499 3.34233   7
   1  -2  10 5.27185 3.40817   4
   1  -2  11 57.8694 5.78090   7
   1  -2  11 54.6551 4.39815   3
  -1   2 -11 68.1951 6.49474   9
   1  -2  11 56.4312 5.60631   1
  -1   2 -11 59.9660 5.54247  10
  -1   2 -11 51.8853 5.03689   5
   1  -2  11 51.1967 5.62347   4
  -1   2 -12 70.4502 5.97522   5
   1  -2  12 72.7663 5.28384   3
   1  -2  12 77.6785 6.79376   1
  -1   2 -12 73.9783 7.19818   9
  -1   2 -13 1.50935 3.95370   5
  -1   1  12-1.68355 3.81539   3
   1  -1 -12 1.38318 4.00433  10
  -1   1  11 15.6011 3.89685   3
   1  -1 -11 17.4040 3.98045  10
  -1   1  11 20.5397 4.63959   4
   1  -1 -11 16.7831 2.97591   5
  -1   1  11 14.3641 4.37515   1
   1  -1 -11 21.2495 4.91006   7
  -1   1  10 7.87337 3.12579   3
   1  -1 -10 5.91940 3.25686  10
  -1   1  10 5.70812 3.47719   4
   1  -1 -10 7.47435 2.57107   5
  -1   1  10 3.70234 3.28654   1
   1  -1 -10 3.89357 3.39217   7
  -1   1   9 30.5240 3.72994   3
  -1   1   9 28.1961 4.15260   4
  -1   1   9 35.4600 4.44534   1
   1  -1  -9 28.7761 3.01601   5
   1  -1  -9 25.7561 3.90515   7
   1  -1  -9 33.6031 3.79833  10
   1  -1  -8 78.8291 4.25437   5
  -1   1   8 81.0901 5.53496   1
  -1   1   8 78.1492 5.33745   4
   1  -1  -8 66.4682 4.76713  10
   1  -1  -8 77.9503 5.46046   7
  -1   1   8 75.1408 4.83464   3
  -1   1   7-0.31510 2.18004   1
   1  -1  -7 1.61117 2.06633   7
  -1   1   7 5.94049 2.48418   4
   1  -1  -7 1.45531 1.53638   5
   1  -1  -7 2.42519 1.91895  10
  -1   1   7 2.32119 2.11908   3
   1  -1  -6 251.708 8.81505   5
   1  -1  -6 239.526 9.88298   7
  -1   1   6 249.099 10.0222   1
  -1   1   6 250.028 9.62000   3
  -1   1   5 547.550 17.7539   3
  -1   1   5 513.139 16.9840   5
   1  -1  -5 539.165 16.9995   5
   1  -1  -5 551.138 18.0854   7
  -1   1   5 523.103 17.9045   9
  -1   1   5 542.108 18.0518   1
  -1   1   4 545.713 17.5706   3
  -1   1   4 517.132 16.9254   5
   1  -1  -4 541.927 16.9403   5
   1  -1  -4 557.772 17.7961   7
  -1   1   4 543.110 17.6834   9
  -1   1   4 552.766 17.7918   1
  -1   1   3 88.5449 3.91710   3
   1  -1  -3 102.864 4.14257   3
  -1   1   3 82.3715 3.48395   5
   1  -1  -3 101.037 4.09924   7
   1  -1  -3 89.8466 3.50268   5
  -1   1   3 90.2128 3.95930   9
  -1   1   3 86.8713 3.98553   1
   1  -1  -2 6.29470 1.27300   1
  -1   1   2 4.57491 1.08886   1
  -1   1   2 3.91383 0.97401   5
   1  -1  -2 4.09798 1.03325   7
   1  -1  -2 5.02628 1.16073   3
  -1   1   2 1.95656 1.03505   3
  -1   1   1 842.951 25.1305   3
   1  -1  -1 810.640 25.1227   3
  -1   1   1 851.595 25.1015   1
   1  -1  -1 804.305 25.0906   1
  -1   1   0 28.3283 1.44449   8
   1  -1   0 27.6315 1.46305   8
  -1   1   0 27.2933 1.30074   6
   1  -1   0 31.7113 1.34551   6
   1  -1   0 27.0404 1.39074   3
  -1   1   0 31.4566 1.41958   3
   1  -1   1 55.9672 2.13459   2
   1  -1   1 50.4777 2.31815   4
  -1   1  -1 52.8744 2.28507   4
   1  -1   2 489.053 14.7092   7
   1  -1   2 458.400 14.8068   4
  -1   1  -2 459.933 14.7858   4
   1  -1   3 6.09173 1.31067   4
  -1   1  -3 5.87262 1.17223   4
   1  -1   3 4.39491 1.23194   7
  -1   1  -3 5.02880 1.22854   7
   1  -1   4 0.79418 1.33972   4
  -1   1  -4 0.31805 1.28821   4
  -1   1  -4 0.47611 1.21139   7
   1  -1   4-0.15503 1.26756   7
  -1   1  -5 2.18746 1.67137   4
   1  -1   5 1.78122 1.50417   4
  -1   1  -5 2.22839 1.49815   7
   1  -1   5 2.93538 1.46345   7
   1  -1   6 229.975 9.47153   4
  -1   1  -6 258.494 9.97592   9
   1  -1   6 261.882 9.72264   7
   1  -1   6 239.880 8.83149   3
  -1   1  -6 244.412 9.63004   4
  -1   1  -6 242.909 9.66900   7
  -1   1  -7 114.927 5.65009   5
   1  -1   7 109.634 5.98877   4
  -1   1  -7 131.201 6.53192   9
   1  -1   7 120.088 5.38255   3
  -1   1  -7 123.476 6.25045   7
   1  -1   7 116.074 6.07597   7
  -1   1  -8 25.6582 2.93267   5
   1  -1   8 20.5017 2.51413   3
   1  -1   8 20.9567 3.23726   4
   1  -1   8 21.7766 3.09288   7
  -1   1  -8 22.0859 3.31244   9
  -1   1  -8 24.9913 3.44550   7
  -1   1  -8 19.0276 3.00557  10
  -1   1  -9 3.19339 2.78050   7
  -1   1  -9 1.26045 2.81324   9
  -1   1  -9 3.97842 2.59851  10
   1  -1   9 4.54627 2.76939   7
   1  -1   9 5.98659 3.07499   4
  -1   1  -9 2.38305 2.49919   5
   1  -1   9 4.59438 2.39020   3
  -1   1 -10 96.9356 6.71370   9
   1  -1  10 99.3888 6.71519   1
   1  -1  10 91.2117 5.32900   3
  -1   1 -10 91.7792 5.55618   5
  -1   1 -10 87.1066 6.10278  10
   1  -1  10 101.740 6.60260   4
   1  -1  10 87.8014 6.38885   7
  -1   1 -10 87.4736 6.39747   7
   1  -1  11 19.4478 3.26725   3
   1  -1  11 12.7150 3.85376   4
  -1   1 -11 22.0267 3.64287   5
  -1   1 -11 26.4374 4.60687   7
   1  -1  11 16.4577 4.13652   1
   1  -1  11 14.4455 4.09792   7
  -1   1 -11 16.0952 4.26065   9
  -1   1 -11 21.9044 4.23409  10
  -1   1 -12 19.3588 4.69017   9
   1  -1  12 10.0543 3.42638   3
   1  -1  12 9.33496 4.36994   4
  -1   1 -12 11.5082 3.50517   5
   1  -1  12 16.5934 4.66266   1
  -1   1 -12 9.84624 4.02140  10
  -1   1 -13 3.28195 3.58158   5
   1  -1  13 4.48970 3.51777   3
  -1   0  13-4.14166 4.19310   3
   1   0 -12 56.3180 4.95000   5
  -1   0  12 50.6856 5.35748   3
   1   0 -11 8.59626 3.27320   5
  -1   0  11 11.9456 3.69923   3
  -1   0  11 12.0006 4.11946   4
   1   0 -11 9.35831 3.84073  10
  -1   0  11 14.3956 4.29198   1
   1   0 -11 10.9968 4.20914   7
   1   0 -10-0.78243 2.70193   5
  -1   0  10 1.98426 2.82520   3
  -1   0  10-0.45018 3.32589   4
   1   0 -10 3.43288 3.27215  10
   1   0 -10 0.98181 3.14676   7
  -1   0  10-0.92757 3.42641   1
   1   0  -9 35.4672 3.46388   5
  -1   0   9 32.3884 4.19714   4
  -1   0   9 36.4846 3.88406   3
   1   0  -9 34.0391 3.87894  10
  -1   0   9 30.9884 4.16863   1
   1   0  -9 38.9910 4.51471   7
   1   0  -8 2.27470 2.80093   7
  -1   0   8-1.40803 2.57128   4
  -1   0   8 0.36438 2.37037   1
  -1   0   8-0.53370 2.20179   3
   1   0  -8-2.60197 2.33450   5
  -1   0   7 444.108 16.2112   4
  -1   0   7 449.599 16.2360   1
   1   0  -7 449.551 15.1233   5
  -1   0   7 441.869 15.5397   3
   1   0  -7 406.698 16.1030   7
   1   0  -7 462.081 16.4158   9
  -1   0   6 317.448 12.5944   1
   1   0  -6 348.476 11.7689   5
  -1   0   6 338.202 12.0610   3
   1   0  -6 345.039 12.7221   9
   1   0  -6 308.078 12.5539   7
  -1   0   6 360.573 12.7335   4
  -1   0   5 357.503 13.3455   1
   1   0  -5 396.939 12.6970   5
  -1   0   5 387.386 12.9515   3
  -1   0   5 355.071 13.3219   9
   1   0  -5 371.961 13.3587   9
   1   0  -5 371.159 13.3709   7
  -1   0   5 383.026 13.3813   4
   1   0  -4 22.7818 1.92553   5
  -1   0   4 23.5807 2.02716   3
   1   0  -4 20.6661 2.09405   7
  -1   0   4 25.7075 2.21156   9
   1   0  -4 23.3873 2.11626   9
  -1   0   4 23.9352 1.94882   5
   1   0  -4 16.0407 1.96294   3
  -1   0   4 26.3327 2.20290   1
   1   0  -3 2.52847 1.18383   3
  -1   0   3 4.38531 1.25038   3
  -1   0   3 2.24305 1.14660   5
   1   0  -3 2.75433 1.18649   5
   1   0  -3 4.68637 1.19077   7
   1   0  -3 2.84976 1.20001   9
  -1   0   3 3.18805 1.29209   1
  -1   0   3 2.01724 1.26479   9
   1   0  -2 1123.53 32.2431   5
  -1   0   2 1076.08 32.2377   5
   1   0  -2 1041.47 32.4823   7
  -1   0   2 1030.90 32.4925   9
   1   0  -2 1028.44 32.4862   1
   1   0  -2 1077.67 32.3263   3
  -1   0   2 1083.50 32.3406   3
  -1   0   2 1047.91 32.4516   1
   1   0  -1 141.837 4.66352   5
  -1   0   1 139.530 4.67012   5
  -1   0   1 138.775 4.69884   3
   1   0  -1 137.440 4.69984   3
  -1   0   1 138.234 4.76348   1
   1   0  -1 129.427 4.75523   1
   1   0   0 61.7642 1.46221   8
  -1   0   0 62.2259 1.43345   6
  -1   0  -1 2109.95 61.9216   4
   1   0   1 2083.74 61.9170   4
  -1   0  -1 2090.51 61.8627  10
   1   0   1 2105.85 61.8664  10
   1   0   1 2034.28 61.9795   2
  -1   0  -2 193.530 6.32422  10
   1   0   2 196.156 6.30977  10
  -1   0  -2 193.284 6.39918   4
   1   0   2 186.744 6.37829   4
   1   0   2 184.391 6.43681   7
  -1   0  -3 291.019 9.44362  10
  -1   0  -3 266.332 9.58370   7
   1   0   3 269.796 9.55295   7
  -1   0  -3 300.439 9.58580   4
   1   0   3 300.429 9.56581   4
   1   0   4 119.335 4.95242   4
  -1   0  -4 131.196 5.07105   4
  -1   0  -4 121.403 4.87638  10
  -1   0  -4 115.699 4.99260   7
   1   0   4 113.044 5.03211   7
   1   0   5 84.2170 4.16257   4
  -1   0  -5 81.4193 3.99419  10
  -1   0  -5 82.5479 4.11999   4
  -1   0  -5 75.6174 4.15433   7
   1   0   5 81.4081 4.14822   7
   1   0   6 285.841 10.3848   4
  -1   0  -6 271.148 9.61736   5
  -1   0  -6 282.867 10.1660  10
  -1   0  -6 274.741 10.5116   7
  -1   0  -6 261.768 10.4425   9
   1   0   6 258.095 10.2914   7
  -1   0  -7 75.7691 4.81387   9
   1   0   7 82.2136 4.84974   4
  -1   0  -7 84.0743 4.13793   5
   1   0   7 73.0329 4.25294   3
  -1   0  -7 71.9568 4.70853   7
  -1   0  -7 73.1310 4.44443  10
   1   0   7 78.8059 4.74844   7
  -1   0  -8 855.541 28.7387   9
   1   0   8 852.354 27.5905   3
  -1   0  -8 873.033 27.2074   5
   1   0   8 848.325 28.4724   7
   1   0   8 851.021 28.2924   4
  -1   0  -8 803.592 28.4604   7
  -1   0  -8 847.365 27.9833  10
   1   0   9 27.9319 3.72355   7
  -1   0  -9 15.3280 3.34680   9
  -1   0  -9 25.8580 3.44979  10
  -1   0  -9 23.3302 2.93440   5
   1   0   9 26.1028 3.66528   4
  -1   0  -9 23.8131 3.71851   7
   1   0   9 26.2593 3.13766   3
   1   0  10 45.8508 4.73961   7
  -1   0 -10 30.0679 4.36341   9
   1   0  10 44.1609 4.61794   4
   1   0  10 42.0227 3.99195   3
   1   0  10 33.6670 4.38534   1
  -1   0 -10 45.6006 3.74202   5
  -1   0 -10 37.4452 4.54319   7
  -1   0 -10 30.1639 3.96646  10
   1   0  11 9.98062 3.86083   4
  -1   0 -11 3.93702 3.51284   9
  -1   0 -11 3.73509 3.39493  10
   1   0  11 5.76504 3.32458   7
   1   0  11 2.97396 2.90685   3
   1   0  11 1.93742 3.55993   1
  -1   0 -11 1.28695 2.73644   5
  -1   0 -12 14.8099 3.26411   5
   1   0  12 16.6196 4.43653   1
   1   0  12 20.8432 4.00679   3
   1   0  12 19.5887 4.73475   4
   1   0  12 26.5931 4.86962   7
  -1   0 -12 16.1901 4.45489  10
  -1   0 -12 18.3958 4.51671   9
   1   0  13 99.0947 6.98765   3
  -1  -1  13 34.0524 4.91761   3
  -1  -1  12 6.08040 3.67579   3
   1   1 -12 3.01280 3.58728   5
   1   1 -11 13.4465 3.79057   5
  -1  -1  11 21.9920 4.78603   4
   1   1 -11 23.8040 4.55774   7
  -1  -1  11 15.9062 3.51321   3
  -1  -1  11 24.6136 4.83192   1
   1   1 -11 14.9328 4.31555  10
  -1  -1  10-0.92203 3.32849   4
   1   1 -10 1.19816 2.98561   5
  -1  -1  10-0.30346 2.80178   3
  -1  -1  10-0.92534 3.47524   1
   1   1 -10 2.96979 3.35681   7
  -1  -1   9 5.73502 2.51638   3
   1   1  -9 5.78971 3.16143   9
   1   1  -9 2.76484 2.63790   5
   1   1  -9 6.12464 3.14312   7
  -1  -1   9 3.28942 3.17450   4
  -1  -1   9 5.78462 3.17353   1
   1   1  -8 102.299 5.59872   5
  -1  -1   8 107.357 5.60029   3
  -1  -1   8 115.679 6.55168   1
   1   1  -8 107.392 6.65307   9
  -1  -1   8 102.680 6.28295   4
   1   1  -8 104.967 6.42069   7
  -1  -1   7 4.01208 1.88906   3
  -1  -1   7 4.39649 2.42489   4
   1   1  -7 3.29904 2.07012   7
   1   1  -7 2.40055 2.41983   9
  -1  -1   7 2.20687 2.18360   1
   1   1  -7 7.96140 2.30496   5
   1   1  -6 292.804 10.4906   5
   1   1  -6 294.470 11.3007   9
  -1  -1   6 274.419 11.0329   4
  -1  -1   6 268.536 10.1556   3
   1   1  -6 296.253 11.1975   7
  -1  -1   6 283.310 11.0374   1
   1   1  -5 504.238 16.9814   9
  -1  -1   5 470.657 16.6336   4
  -1  -1   5 498.730 16.7188   1
  -1  -1   5 487.955 16.0021   3
   1   1  -5 499.171 16.7867   7
   1   1  -5 477.276 16.2139   5
  -1  -1   4 284.301 10.1702   9
   1   1  -4 282.893 10.1512   9
   1   1  -4 265.101 9.58131   5
   1   1  -4 268.503 9.42271   3
  -1  -1   4 276.391 9.35614   3
  -1  -1   4 285.109 9.94495   1
   1   1  -4 269.393 9.88556   7
  -1  -1   4 263.918 9.84871   4
   1   1  -3 6.11139 1.35612   7
   1   1  -3 7.97120 1.52949   5
  -1  -1   3 7.99580 1.52976   5
  -1  -1   3 7.22115 1.38254   1
   1   1  -3 5.04577 1.21496   9
  -1  -1   3 7.52515 1.24767   3
   1   1  -3 8.35534 1.36400   3
  -1  -1   3 6.84267 1.45733   9
   1   1  -2 10.8722 1.38682   7
   1   1  -2 10.1984 1.12320   3
  -1  -1   2 8.09574 1.18959   1
   1   1  -2 7.15401 1.24882   1
   1   1  -2 8.16398 1.28455   9
  -1  -1   2 8.84815 1.34712   9
  -1  -1   2 8.78153 1.07147   3
  -1  -1   2 9.59405 1.35527   5
   1   1  -2 12.1519 1.42478   5
  -1  -1   1 1118.80 33.3680   9
   1   1  -1 1093.71 33.0162   3
  -1  -1   1 1094.47 33.0025   3
   1   1  -1 1109.23 33.2833   5
  -1  -1   1 1065.55 33.2719   5
  -1  -1   1 1119.21 33.2368   1
   1   1  -1 1135.68 33.2500   1
  -1  -1   0 51.0133 2.02710   5
   1   1   0 47.0556 1.96974   5
  -1  -1   0 49.2620 1.85668   8
   1   1   0 49.4075 1.88172   8
   1   1   0 49.6772 2.02905   6
   1   1   1 79.7413 2.84973   6
  -1  -1  -1 80.0789 2.85371   6
   1   1   1 82.7966 2.98062  10
  -1  -1  -1 80.3476 2.99950  10
  -1  -1  -1 81.8971 2.75522   5
   1   1   1 81.6833 2.91764   2
   1   1   2 658.805 20.2367   4
  -1  -1  -2 665.926 20.2379   4
   1   1   2 681.643 20.4151  10
  -1  -1  -2 669.295 20.4379  10
  -1  -1  -3 2.70730 1.08062  10
   1   1   3 3.08828 1.02004  10
   1   1   3 1.27058 1.07970   7
  -1  -1  -3 1.67251 0.98896   4
   1   1   3 1.85058 1.04389   4
   1   1   4 38.8702 2.46613   7
  -1  -1  -4 40.3835 2.57923   7
  -1  -1  -4 36.1693 2.29901  10
   1   1   4 35.9361 2.32834   4
   1   1   5 0.39039 1.30738   7
  -1  -1  -5 2.58523 1.34041  10
   1   1   5 1.66543 1.46518   4
  -1  -1  -5 4.71494 1.17257   5
  -1  -1  -5-0.18055 1.34262   9
  -1  -1  -5 3.39568 1.49336   7
   1   1   6 168.488 7.01599   7
  -1  -1  -6 154.337 5.88112   5
   1   1   6 151.757 6.71011   4
  -1  -1  -6 164.207 7.02988   7
  -1  -1  -6 155.680 6.64548  10
  -1  -1  -6 174.442 7.01903   9
  -1  -1  -7 71.8996 4.29554  10
   1   1   7 70.6026 4.38292   4
   1   1   7 71.4389 4.30620   3
  -1  -1  -7 68.9385 3.51578   5
  -1  -1  -7 69.0939 4.56306   7
   1   1   7 69.8227 4.48252   7
  -1  -1  -7 81.1553 4.67343   9
  -1  -1  -8 6.84474 2.46272   7
  -1  -1  -8 5.12989 2.38852   9
   1   1   8 7.74420 2.37257   3
  -1  -1  -8 5.36362 1.69413   5
   1   1   8 5.61817 2.41295   4
  -1  -1  -8 4.42824 2.31075  10
   1   1   8 8.15647 2.62404   7
  -1  -1  -9-0.78852 2.63806   7
  -1  -1  -9 0.53072 1.85883   5
   1   1   9 0.75064 2.51133   7
   1   1   9 0.34158 2.52362   4
  -1  -1  -9 1.27891 2.44054  10
  -1  -1  -9 0.36650 2.48570   9
   1   1   9 4.17938 2.48523   3
  -1  -1 -10 114.910 6.80904  10
  -1  -1 -10 114.942 5.44622   5
   1   1  10 114.315 6.49882   3
   1   1  10 114.133 7.24005   1
   1   1  10 117.585 6.98039   4
  -1  -1 -10 114.096 7.04787   9
   1   1  10 113.571 7.10779   7
  -1  -1 -10 110.616 7.19845   7
  -1  -1 -11 13.3173 2.66583   5
   1   1  11 16.1689 3.59119   3
  -1  -1 -11 18.4822 4.02297  10
  -1  -1 -11 10.6588 3.70343   9
   1   1  11 13.5338 4.04224   1
   1   1  11 5.68084 3.46084   4
   1   1  11 16.2454 4.03117   7
   1   1  12-0.39092 3.36899   3
  -1  -1 -12 5.03153 3.72391  10
  -1  -1 -12 9.20124 4.08360   9
   1   1  12 8.02600 4.35569   1
   1   1  12 2.64535 3.93187   7
   1   1  12-0.48472 3.87238   4
   1   1  13 17.5081 4.31190   3
  -1  -1 -13 17.2935 4.85245   9
   1   2 -12 1.13425 3.90569   5
  -1  -2  12-2.57678 3.33694   3
  -1  -2  11 33.0368 5.22441   4
   1   2 -11 31.7144 5.10567   7
   1   2 -11 34.2805 4.60224   5
  -1  -2  11 24.5292 4.82071   1
  -1  -2  11 30.2993 3.96481   3
   1   2 -10 52.7989 5.51948   7
  -1  -2  10 53.8988 5.40892   1
  -1  -2  10 52.6619 4.25920   3
   1   2 -10 47.1311 4.68157   5
  -1  -2  10 53.0361 5.59750   4
  -1  -2   9 14.7960 3.64723   4
   1   2  -9 5.72935 3.29858   7
  -1  -2   9 8.62061 2.62424   3
   1   2  -9 7.26490 3.15486   5
   1   2  -9 4.67937 3.20103   9
  -1  -2   9 2.46751 2.81492   1
  -1  -2   8 25.4086 3.60673   4
   1   2  -8 22.0426 3.55240   7
  -1  -2   8 22.1777 2.79035   3
   1   2  -8 20.1441 3.16026   5
   1   2  -8 19.4868 3.57160   9
  -1  -2   8 23.5365 3.45261   1
  -1  -2   7 9.76718 2.67148   4
   1   2  -7 9.00682 2.44715   7
   1   2  -7 5.83620 2.37948   5
   1   2  -7 6.90557 2.70965   9
  -1  -2   7 8.47488 1.91935   3
  -1  -2   7 5.97227 2.48419   1
   1   2  -6 18.0365 2.61923   7
   1   2  -6 22.6146 2.60451   5
  -1  -2   6 14.4934 2.57317   4
   1   2  -6 21.0373 2.94771   9
  -1  -2   6 14.9976 2.45908   1
  -1  -2   6 18.4732 2.01603   3
   1   2  -5 5.46616 2.01197   5
  -1  -2   5 1.17626 1.25305   3
  -1  -2   5 3.57035 1.73260   1
  -1  -2   5 3.97726 1.87985   4
   1   2  -5 5.35983 1.86356   7
   1   2  -5 3.18590 1.70454   9
   1   2  -4 75.7049 4.07549   5
   1   2  -4 74.8394 4.16299   9
   1   2  -4 80.7664 4.01260   7
  -1  -2   4 77.4779 3.95585   1
  -1  -2   4 78.7007 3.39115   3
   1   2  -4 70.9563 3.35642   3
  -1  -2   4 72.6263 3.97326   4
   1   2  -3 771.142 24.0358   5
  -1  -2   3 767.264 24.2454   9
   1   2  -3 779.963 24.2492   9
   1   2  -3 754.722 23.9263   7
  -1  -2   3 759.692 23.8780   1
  -1  -2   3 769.781 23.2602   3
   1   2  -3 741.391 23.2566   3
  -1  -2   3 752.977 23.9906   4
  -1  -2   2 352.903 11.5704   4
  -1  -2   2 340.993 11.6998   5
   1   2  -2 361.926 11.7303   5
  -1  -2   2 350.048 11.7713   9
   1   2  -2 359.306 11.7718   9
   1   2  -2 354.386 11.5439   7
  -1  -2   2 360.694 11.4880   1
   1   2  -2 351.622 11.0060   3
  -1  -2   2 344.553 10.9755   3
   1   2  -2 358.333 11.4999   1
   1   2  -1 102.205 3.80236   1
  -1  -2   1 106.893 3.82248   1
  -1  -2   1 103.907 4.05425   9
   1   2  -1 107.542 4.04781   9
  -1  -2   1 100.477 4.14744   5
   1   2  -1 103.623 4.12957   5
  -1  -2   1 104.453 3.86571   4
  -1  -2   0 23.6794 1.36102   9
   1   2   0 25.6418 1.58258   5
  -1  -2   0 25.3165 1.60845   5
  -1  -2   0 25.5335 1.18424   4
  -1  -2  -1 1013.30 30.5043   5
   1   2   1 1014.08 30.4738   6
   1   2   1 1013.03 30.4992   2
   1   2   1 1035.90 30.4978   5
  -1  -2  -1 1025.78 30.5025   6
   1   2   1 1000.58 30.8146  10
   1   2   2 1284.17 38.3388  10
  -1  -2  -2 1279.60 38.3888  10
   1   2   2 1261.26 37.8609   4
  -1  -2  -3 231.540 8.03451  10
   1   2   3 235.969 7.99475  10
   1   2   3 239.435 8.14556   7
   1   2   3 234.946 7.76984   4
   1   2   4 162.962 6.19806   7
   1   2   4 153.044 5.80774   4
   1   2   4 155.518 5.89212  10
  -1  -2  -4 156.134 5.99709  10
   1   2   5 74.0328 3.84155   7
  -1  -2  -5 67.1100 3.55521   9
   1   2   5 63.9303 3.51854   4
  -1  -2  -5 66.6596 2.56993   5
  -1  -2  -5 73.1361 3.88984   7
  -1  -2  -5 67.9793 3.57864  10
   1   2   6 14.6476 2.12242   4
  -1  -2  -6 16.0459 2.23280   7
  -1  -2  -6 17.0817 2.15964   9
   1   2   6 16.2393 2.24148   7
  -1  -2  -6 14.9998 1.28475   5
  -1  -2  -6 12.9846 2.09415  10
  -1  -2  -7 52.0567 3.69347   9
   1   2   7 43.7813 3.52152   4
  -1  -2  -7 50.1031 3.57415  10
   1   2   7 51.4826 3.89176   7
   1   2   7 45.9799 3.72697   3
  -1  -2  -7 53.6301 2.56632   5
  -1  -2  -7 54.2784 3.93126   7
   1   2   8 162.465 7.32890   3
  -1  -2  -8 138.556 7.03272   9
  -1  -2  -8 149.506 7.00713  10
   1   2   8 146.198 7.07965   4
  -1  -2  -8 141.030 7.33932   7
   1   2   8 160.927 7.59234   7
  -1  -2  -8 142.850 5.54247   5
  -1  -2  -9 41.2200 2.70639   5
  -1  -2  -9 46.9727 4.43791   7
  -1  -2  -9 43.1480 4.07367  10
  -1  -2  -9 40.4634 4.00302   9
   1   2   9 39.3200 3.95943   3
   1   2   9 42.2491 4.23545   4
   1   2   9 46.9236 4.30930   7
  -1  -2 -10 4.63458 1.80101   5
   1   2  10 7.09823 3.15537   4
   1   2  10 7.71696 3.25930   1
   1   2  10 4.63716 2.90773   3
   1   2  10 3.79983 3.29393   7
  -1  -2 -10 6.19770 2.94571   9
  -1  -2 -10 7.61988 3.07806  10
   1   2  11 53.8893 5.68848   1
  -1  -2 -11 54.3538 3.59508   5
  -1  -2 -11 65.1159 5.72363   9
   1   2  11 63.5153 5.94511   7
   1   2  11 53.8963 5.15010   3
  -1  -2 -11 63.2885 5.54438  10
   1   2  11 52.6290 5.39779   4
   1   2  12 162.825 9.22396   4
  -1  -2 -12 159.139 9.25527   9
   1   2  12 154.998 9.54143   1
   1   2  12 165.846 9.64709   7
   1   2  12 155.271 8.67968   3
  -1  -2 -12 147.533 8.84946  10
   1   2  13 7.63908 4.15486   3
   1   3 -12 27.3704 5.04399   5
  -1  -3  11 168.348 7.89876   3
   1   3 -11 161.331 9.04053   5
  -1  -3  11 168.850 9.81006   1
   1   3 -11 178.833 10.1900   7
  -1  -3  10 1.69433 2.52262   3
  -1  -3  10 2.43412 4.01707   4
   1   3 -10 1.49950 3.69325   7
   1   3 -10 3.26570 4.02158   9
  -1  -3  10 3.20123 3.34104   1
   1   3 -10 1.90525 3.51871   5
  -1  -3   9 77.5064 5.76211   1
   1   3  -9 58.1039 5.48917   7
   1   3  -9 65.1910 5.27874   5
  -1  -3   9 63.7581 4.23199   3
   1   3  -9 61.6974 5.85611   9
  -1  -3   9 68.5421 5.69766   4
  -1  -3   8-1.34102 1.96181   3
  -1  -3   8-4.25653 2.99982   4
   1   3  -8 0.66455 2.69158   5
   1   3  -8-0.38936 2.84400   7
  -1  -3   8 4.31744 2.76058   1
   1   3  -8 3.05241 2.93752   9
  -1  -3   7 116.237 6.30707   1
   1   3  -7 107.214 6.11647   5
  -1  -3   7 114.598 5.11355   3
   1   3  -7 120.194 6.89066   9
   1   3  -7 116.101 6.37697   7
  -1  -3   7 108.966 6.40276   4
   1   3  -6 4.66869 2.20628   9
  -1  -3   6 5.90981 1.49216   3
  -1  -3   6 4.66841 2.22108   4
  -1  -3   6 5.31768 2.27699   1
   1   3  -6 5.99192 2.27334   7
   1   3  -6 5.50026 2.35479   5
  -1  -3   5 171.920 7.38658   1
   1   3  -5 166.401 7.49635   5
   1   3  -5 186.361 7.59299   7
  -1  -3   5 177.641 7.68446   4
  -1  -3   5 174.270 6.36871   3
   1   3  -5 177.888 7.83482   9
  -1  -3   4 891.772 28.5540   1
  -1  -3   4 874.339 28.7598   4
  -1  -3   4 907.936 27.6173   3
   1   3  -4 913.507 28.7274   7
   1   3  -4 943.130 28.9877   5
   1   3  -4 902.270 29.1579   9
   1   3  -3 17.0164 1.25428   3
   1   3  -3 15.0734 1.73806   7
   1   3  -3 14.1524 1.90069   9
  -1  -3   3 17.8392 1.96493   4
   1   3  -3 22.2572 2.26772   5
  -1  -3   3 17.0625 1.78486   1
   1   3  -2 417.903 13.5837   7
   1   3  -2 416.768 13.7035   4
  -1  -3   2 423.779 13.4931   1
   1   3  -2 424.051 12.8977   3
   1   3  -2 422.177 13.9375   9
  -1  -3   2 422.470 13.6884   4
   1   3  -2 408.242 13.9730   5
  -1  -3   1 1377.93 41.6551   4
   1   3  -1 1403.24 42.1320   5
   1   3  -1 1379.24 41.6835   4
  -1  -3   1 1395.88 41.4827   1
   1   3  -1 1375.32 41.4638   1
   1   3  -1 1372.27 41.8741   9
  -1  -3   1 1385.97 41.9278   9
   1   3   0 35.4471 1.67902   4
  -1  -3   0 28.5515 1.49737   4
  -1  -3   0 26.4853 1.59498   9
  -1  -3   0 30.1253 1.35798   2
   1   3   0 29.7152 2.01151   5
   1   3   1 41.1599 1.98341   5
  -1  -3  -1 40.8597 1.57671   9
   1   3   1 38.8373 1.72119   2
   1   3   1 41.6106 1.79904   6
  -1  -3  -2 430.260 13.7676  10
   1   3   2 433.424 13.6944  10
  -1  -3  -2 424.714 13.1233   6
   1   3   2 425.561 13.0906   5
  -1  -3  -3 372.489 11.6086   9
  -1  -3  -3 367.667 12.3108  10
   1   3   3 378.098 12.2265  10
   1   3   3 377.832 12.2378   7
  -1  -3  -4 351.421 11.2896   9
   1   3   4 329.857 11.3463   4
   1   3   4 354.685 11.8617   7
  -1  -3  -4 364.577 11.8544  10
   1   3   4 347.460 11.7000  10
  -1  -3  -5 306.894 10.3074   9
   1   3   5 290.114 10.3138   4
   1   3   5 305.441 10.5208  10
  -1  -3  -5 294.431 10.6013  10
   1   3   5 297.833 10.7683   7
  -1  -3  -6 93.7959 4.76720   7
  -1  -3  -6 78.0638 4.30994  10
   1   3   6 75.9862 4.15362   4
   1   3   6 73.4110 4.37383   7
  -1  -3  -6 81.6047 4.11010   9
   1   3   7 11.3425 2.36206   4
   1   3   7 10.9594 2.49428   3
  -1  -3  -7 13.7971 2.42993  10
  -1  -3  -7 11.5535 2.05101   9
   1   3   7 15.1577 2.46611   7
  -1  -3  -7 8.34894 2.26975   7
   1   3   8 3.23151 2.41372   4
  -1  -3  -8-1.33455 2.00489   9
   1   3   8 2.24446 2.30135   7
  -1  -3  -8-1.68419 2.29962   7
  -1  -3  -8 1.96301 2.20706  10
  -1  -3  -8 0.22763 0.92205   5
   1   3   8 0.94575 2.24918   3
   1   3   9 40.8448 4.06902   4
   1   3   9 41.6685 4.15071   7
  -1  -3  -9 37.9861 3.90118  10
   1   3   9 41.2346 4.08998   3
  -1  -3  -9 36.2724 2.09583   5
  -1  -3  -9 44.0020 3.95412   9
   1   3  10 194.753 9.69229   1
   1   3  10 178.519 9.30641   7
  -1  -3 -10 178.027 9.01938  10
  -1  -3 -10 198.370 9.10470   9
   1   3  10 180.606 9.11720   3
   1   3  10 186.885 9.06715   4
   1   3  11 149.095 8.69755   1
   1   3  11 150.638 8.76743   7
  -1  -3 -11 146.568 8.16214   9
   1   3  11 144.424 8.28729   3
   1   3  11 151.357 8.36985   4
  -1  -3 -11 144.909 8.32218  10
   1   3  12 4.50641 4.07060   4
  -1  -3 -12 5.01619 3.88001  10
   1   3  12-0.44725 3.62380   3
   1   3  12 3.63377 3.98383   7
   1   3  12 1.58552 3.94892   1
   1   4 -11 4.00401 4.15893   5
  -1  -4  11 12.5477 4.29471   1
   1   4 -11 8.89121 4.44474   7
  -1  -4  10 32.6352 3.13913   3
  -1  -4  10 29.8973 4.64248   1
   1   4 -10 39.5016 5.10194   5
   1   4 -10 31.6730 5.34562   9
   1   4 -10 31.0108 4.90729   7
  -1  -4  10 30.5497 4.97556   4
  -1  -4   9 20.3366 2.62948   3
  -1  -4   9 21.0081 3.91270   1
   1   4  -9 19.6094 4.02589   5
   1   4  -9 22.9907 4.49938   9
   1   4  -9 20.0074 4.07916   7
  -1  -4   9 26.5938 4.31115   4
  -1  -4   8 25.5502 2.48565   3
  -1  -4   8 25.2856 3.73630   1
   1   4  -8 24.9719 3.89222   5
   1   4  -8 31.5323 4.39092   9
   1   4  -8 26.1744 3.86023   7
  -1  -4   8 23.6755 3.91093   4
  -1  -4   7 2.18886 1.61145   3
  -1  -4   7 1.23718 2.43479   1
   1   4  -7 3.38961 2.58778   7
   1   4  -7-0.34320 2.60629   5
  -1  -4   7 2.82702 2.64040   4
   1   4  -7 1.61528 2.60829   9
  -1  -4   6 5.47623 1.40294   3
   1   4  -6 7.40728 2.45973   9
   1   4  -6 5.18326 2.10872   7
  -1  -4   6 6.13348 2.29590   4
  -1  -4   6 4.47771 2.04747   1
   1   4  -6 1.55952 2.38545   5
   1   4  -5 9.98734 2.44921   9
  -1  -4   5 13.3721 2.20122   1
  -1  -4   5 12.3011 2.47141   4
   1   4  -5 8.13404 2.42696   5
   1   4  -5 9.83433 2.12392   7
  -1  -4   4 127.337 5.88273   4
  -1  -4   4 122.139 5.43662   1
   1   4  -4 128.005 6.09771   5
   1   4  -4 126.788 6.08524   9
   1   4  -4 127.160 5.64980   7
   1   4  -3 305.370 9.83610   3
   1   4  -3 308.197 11.3709   9
  -1  -4   3 325.644 11.2183   4
   1   4  -3 321.911 11.6342   5
   1   4  -3 333.373 11.2424   4
  -1  -4   3 315.978 10.7822   1
   1   4  -3 337.422 11.0313   7
   1   4  -2 467.860 15.0718   9
   1   4  -2 478.249 14.8430   4
   1   4  -2 441.223 13.7135   3
  -1  -4   2 448.595 14.3589   1
   1   4  -2 455.055 14.5312   7
   1   4  -2 469.158 15.2992   5
  -1  -4   2 434.331 14.7240   4
  -1  -4   1 0.30124 1.08678   4
   1   4  -1 0.10077 1.14088   4
   1   4  -1 1.08748 1.09539   9
   1   4  -1-0.31902 1.32201   5
   1   4   0 8.89764 1.05210   4
   1   4   0 11.1478 1.61564   5
   1   4   0 8.88321 0.79028   1
  -1  -4   0 7.47845 1.04552   4
  -1  -4   0 11.1475 0.76854   2
   1   4   1 938.003 28.5147   4
   1   4   1 943.029 28.5050   2
   1   4   1 985.154 28.7185   6
   1   4   1 953.410 29.1546   5
   1   4   2 527.912 16.5438   5
   1   4   2 540.055 17.0693  10
  -1  -4  -2 534.991 16.2540   6
   1   4   3 254.128 8.60720   7
   1   4   3 250.778 7.88869   5
  -1  -4  -3 243.036 8.86914  10
   1   4   3 251.022 8.75521  10
  -1  -4  -3 253.153 8.04086   6
   1   4   4 71.2589 3.60067   7
  -1  -4  -4 73.0637 2.86882   9
   1   4   4 76.2525 3.65501  10
  -1  -4  -4 67.4118 3.67068  10
   1   4   5 6.98983 1.83619   7
   1   4   5 6.28108 1.67614  10
  -1  -4  -5 7.48286 1.76461  10
  -1  -4  -5 7.70489 1.32989   9
   1   4   6 0.17676 1.52906   4
  -1  -4  -6 0.60965 1.31843   9
  -1  -4  -6-0.43331 1.81952  10
   1   4   6 0.38542 1.57568  10
   1   4   6 2.52357 1.73264   7
   1   4   7 43.4338 3.35487   4
  -1  -4  -7 40.2331 3.02980   9
  -1  -4  -7 41.2574 3.52110  10
   1   4   7 45.4976 3.90144   3
   1   4   7 48.3635 3.76357   7
   1   4   8 244.436 10.2479   4
  -1  -4  -8 263.966 10.1823   9
   1   4   8 269.006 10.8517   7
  -1  -4  -8 255.635 10.5077  10
   1   4   8 270.035 11.0530   3
   1   4   9 21.6559 3.68835   3
   1   4   9 26.9447 3.65589   7
   1   4   9 17.1684 3.06514   4
  -1  -4  -9 20.6518 3.07712   9
  -1  -4  -9 25.8026 3.49478  10
   1   4   9 25.3125 3.61927   1
   1   4  10 0.69057 2.91226   4
  -1  -4 -10-0.73779 3.07092  10
   1   4  10-0.42244 3.08565   1
   1   4  10 1.63232 3.17973   3
   1   4  10 1.65068 2.89050   7
   1   4  11 39.6962 4.73610   4
  -1  -4 -11 33.8214 4.56800  10
   1   4  11 30.5644 4.70793   7
   1   4  11 49.3081 5.20059   3
   1   4  11 39.2491 5.03872   1
  -1  -4 -12 102.739 7.36586  10
   1   4  12 101.294 7.80184   1
   1   4  12 110.772 7.60836   3
   1   4  12 105.466 7.83940   7
   1   4  12 100.028 7.25341   4
   1   5 -11 21.9434 5.17178   5
  -1  -5  11 18.7447 4.68941   1
   1   5 -10 7.02937 4.59108   9
   1   5 -10 6.54150 4.30247   5
   1   5 -10 5.47474 3.97911   7
  -1  -5  10 7.60246 3.95105   1
  -1  -5  10 5.13926 4.14776   4
   1   5  -9 6.36627 4.07076   9
   1   5  -9-0.88349 3.62832   5
   1   5  -9 0.44323 3.50566   7
  -1  -5   9-1.99695 3.23544   1
  -1  -5   9 5.57991 3.80187   4
   1   5  -8 34.7576 4.72007   9
   1   5  -8 38.4388 4.58830   5
   1   5  -8 35.4670 4.31976   7
  -1  -5   8 38.3190 4.21252   1
  -1  -5   8 34.5979 4.43713   4
   1   5  -7 7.61777 3.11797   9
   1   5  -7 5.76800 2.61409   7
  -1  -5   7 9.15073 2.74417   1
  -1  -5   7 8.85137 2.95484   4
   1   5  -7 9.55534 3.35478   5
   1   5  -6 135.982 7.19086   5
   1   5  -6 132.574 7.28773   9
  -1  -5   6 130.497 6.90000   4
  -1  -5   6 130.143 6.41619   1
   1   5  -6 132.247 6.63501   7
   1   5  -5 351.039 13.3143   5
  -1  -5   5 343.249 12.8454   4
   1   5  -5 321.283 13.0944   9
  -1  -5   5 343.272 12.2677   1
   1   5  -5 334.791 12.4511   7
   1   5  -4 29.1260 3.13269   9
  -1  -5   4 28.8241 2.46323   1
   1   5  -4 30.5245 3.31698   5
   1   5  -4 30.5914 2.64073   7
  -1  -5   4 30.3803 2.99612   4
   1   5  -3 17.3347 2.37992   9
  -1  -5   3 22.2782 1.97580   1
  -1  -5   3 18.1275 2.27370   4
   1   5  -3 20.8576 2.05005   7
   1   5  -3 21.4982 2.61033   5
   1   5  -3 25.7446 2.49793   4
   1   5  -2 1.77588 1.73151   5
   1   5  -2 1.25819 1.45138   9
   1   5  -2 2.63690 1.54334   4
  -1  -5   2 3.87684 1.58073   4
   1   5  -2 3.01926 0.69072   3
   1   5  -2 3.21729 1.19641   7
  -1  -5   2 2.29025 1.00022   1
   1   5  -1 633.109 20.5820   5
   1   5  -1 631.826 19.4588   7
   1   5  -1 620.140 19.9966   9
   1   5  -1 644.734 19.8736   4
  -1  -5   1 618.901 19.8073   4
   1   5   0 236.094 8.77283   5
   1   5   0 237.051 8.06611   9
   1   5   0 246.393 8.05306   4
   1   5   1 5.22457 1.41196   5
   1   5   1 7.06295 1.02030   6
   1   5   1 6.18799 0.86799   4
   1   5   2 45.5565 2.15860   2
   1   5   2 44.2410 2.20399   7
   1   5   2 50.2944 2.85136  10
   1   5   2 48.6437 2.53697   5
   1   5   3 68.3787 3.19808   7
  -1  -5  -3 71.3255 2.62365   6
   1   5   3 67.7908 2.91213   5
   1   5   3 75.9497 3.60655  10
   1   5   4 13.1149 1.81224  10
  -1  -5  -4 12.0700 1.16266   6
   1   5   4 12.3988 1.62740   7
   1   5   4 12.7180 0.92325   5
  -1  -5  -4 9.45462 1.84305  10
   1   5   5 9.58609 1.93294   7
   1   5   5 10.3322 1.84369  10
  -1  -5  -5 10.5217 2.08417  10
   1   5   6 1.18907 1.74242  10
  -1  -5  -6 3.24912 1.93229  10
   1   5   6 0.57743 2.28372   3
   1   5   6 0.67307 1.74851   7
   1   5   6 0.67675 1.55683   4
   1   5   7 155.747 7.29139   7
  -1  -5  -7 168.398 7.44597  10
   1   5   7 168.410 7.90980   3
   1   5   7 159.617 6.94482   4
   1   5   8 20.3659 2.95521   4
  -1  -5  -8 21.7130 3.22393  10
   1   5   8 17.1422 2.88689   7
   1   5   8 25.9079 3.40271   1
   1   5   8 27.4127 3.87446   3
   1   5   9 34.9674 3.82975   4
   1   5   9 45.2814 4.32463   1
  -1  -5  -9 38.0271 4.05686  10
   1   5   9 36.0308 4.23994   3
   1   5   9 36.5400 4.07372   7
   1   5  10 91.4284 6.21878   7
   1   5  10 80.9833 6.10550   1
   1   5  10 92.8611 6.55990   3
  -1  -5 -10 74.3596 5.83209  10
   1   5  10 78.8032 5.63766   4
   1   5  11 2.33230 3.67115   1
   1   5  11 5.00486 3.52728   7
   1   5  11-1.49322 3.34602   4
  -1  -5 -11-4.62428 3.71006  10
   1   5  11 5.10999 3.72777   3
   1   5  12 8.04558 4.27978   7
  -1  -5 -12 1.38918 4.24664  10
   1   5  12 6.21605 3.81473   4
   1   5  12 3.07212 3.78519   1
  -1  -6  10 0.87421 3.85842   1
   1   6 -10-5.09332 4.72011   5
   1   6 -10-4.41653 4.19292   7
   1   6  -9 27.2459 4.57570   7
   1   6  -9 25.8054 5.04561   9
  -1  -6   9 27.4229 4.82230   4
   1   6  -9 30.9108 4.95737   5
  -1  -6   9 28.9846 4.30828   1
   1   6  -8 52.7199 4.92823   7
   1   6  -8 57.9026 5.87839   9
  -1  -6   8 44.1565 5.10422   4
   1   6  -8 48.0613 5.62473   5
  -1  -6   8 53.2484 4.77408   1
   1   6  -7 23.8264 4.20886   9
   1   6  -7 29.9712 3.75282   7
  -1  -6   7 19.2663 3.80177   4
   1   6  -7 21.9142 4.02566   5
  -1  -6   7 26.7163 3.51396   1
  -1  -6   6 157.652 7.74031   4
  -1  -6   6 151.089 7.00144   1
   1   6  -6 143.699 7.90494   9
   1   6  -6 152.677 7.36944   7
   1   6  -6 143.096 7.96943   5
  -1  -6   5 4.24063 1.90507   1
   1   6  -5 4.82964 2.10147   7
  -1  -6   5 2.65315 2.39166   4
   1   6  -5 4.05917 2.28258   9
   1   6  -5 8.15007 2.99164   5
   1   6  -4 117.944 6.23064   9
  -1  -6   4 116.607 5.27839   1
   1   6  -4 126.858 5.59132   7
   1   6  -4 118.732 6.03541   4
  -1  -6   4 122.962 6.05888   4
   1   6  -4 123.500 6.56752   5
   1   6  -3 5.52490 1.55043   7
  -1  -6   3 4.24133 1.32395   1
   1   6  -3 3.13748 1.95113   9
   1   6  -3 6.04879 2.35932   5
   1   6  -3 5.69605 1.95304   4
  -1  -6   3 5.31795 1.94793   4
   1   6  -2 42.5233 3.46976   5
  -1  -6   2 39.0802 2.75568   4
   1   6  -2 36.4470 2.77273   4
   1   6  -2 39.5799 2.90247   9
   1   6  -2 40.0170 2.35038   7
   1   6  -2 34.9202 1.45834   3
   1   6  -1 55.0889 2.95682   4
  -1  -6   1 53.3876 2.90181   4
   1   6  -1 50.9384 2.37267   7
   1   6  -1 49.8825 2.90545   9
  -1  -6   1 49.0207 1.96041   2
   1   6  -1 42.7428 3.37198   5
   1   6   0 24.7348 1.91214   4
   1   6   0 23.4985 2.52346   5
   1   6   1 2281.29 66.1127   4
   1   6   1 2399.18 67.1947   5
   1   6   2 135.799 4.80269   2
   1   6   2 144.412 4.99116   4
   1   6   2 143.082 5.61981   5
   1   6   2 132.957 5.87363  10
   1   6   2 150.041 5.00046   7
   1   6   3 14.9891 1.52653   7
   1   6   3 13.0720 1.85231  10
   1   6   3 12.2719 1.56422   5
  -1  -6  -4 0.28011 0.60956   6
   1   6   4 0.78576 0.98787   5
   1   6   4 0.17278 1.46989  10
   1   6   4 2.91802 1.43137   7
  -1  -6  -5 1.30071 0.90296   6
   1   6   5 1.30503 1.65879  10
   1   6   5 1.41804 1.57719   7
  -1  -6  -5 2.71970 1.86199  10
   1   6   6 148.448 6.51758   7
   1   6   6 152.260 6.49923  10
  -1  -6  -6 154.389 6.89012  10
   1   6   6 130.799 7.05065   3
   1   6   7 2.19849 2.02888   4
   1   6   7 2.85974 2.26728   7
   1   6   7-0.92364 2.05402  10
   1   6   7 1.07160 2.13971   1
   1   6   7-1.38219 2.71966   3
  -1  -6  -7 2.52290 2.30256  10
   1   6   8 249.639 9.94459   4
  -1  -6  -8 240.135 10.5294  10
   1   6   8 248.738 11.0877   3
   1   6   8 256.970 10.6675   1
   1   6   8 269.853 10.7156   7
   1   6   9 14.0162 3.31498   7
   1   6   9 9.68347 2.87531   4
  -1  -6  -9 18.8225 3.41981  10
   1   6   9 9.05167 3.05141   1
   1   6   9 16.2941 3.74997   3
   1   6  10 35.4193 4.66564   7
   1   6  10 48.3894 4.60327   4
   1   6  10 55.7880 5.35449   3
   1   6  10 53.6852 5.12394   1
  -1  -6 -10 53.6649 5.16145  10
   1   6  11 14.6205 4.19015   1
   1   6  11 18.2236 4.16630   7
  -1  -6 -11 18.3966 4.34836  10
   1   6  11 17.0966 3.93016   4
   1   6  11 21.4276 4.55874   3
  -1  -6 -12 16.3608 4.61907  10
   1   6  12 8.51424 4.26159   1
   1   6  12 16.5718 4.18801   4
  -1  -7  10 1.27033 3.85299   1
   1   7 -10-3.35188 4.34085   7
   1   7  -9-2.15312 3.70954   7
   1   7  -9 3.95491 4.05513   9
  -1  -7   9 1.90031 3.44539   1
  -1  -7   9-2.50697 4.15542   4
   1   7  -9-5.75499 4.77800   5
   1   7  -8 40.8221 4.46217   7
   1   7  -8 26.5843 4.78471   9
  -1  -7   8 41.2854 4.28835   1
  -1  -7   8 40.8197 5.03491   4
   1   7  -8 40.0309 5.31189   5
   1   7  -7 15.2694 3.40759   7
   1   7  -7 9.60852 3.65350   9
  -1  -7   7 12.2352 2.96034   1
  -1  -7   7 10.5580 3.58694   4
   1   7  -7 11.5181 4.11298   5
   1   7  -6 35.1844 3.56529   7
  -1  -7   6 26.4472 3.18265   1
   1   7  -6 31.1840 4.14220   9
  -1  -7   6 29.2126 3.79508   4
   1   7  -6 26.4307 4.29921   5
  -1  -7   5 51.4916 3.45739   1
   1   7  -5 39.6577 3.47533   7
   1   7  -5 45.0803 4.80146   5
  -1  -7   5 45.7668 4.06777   4
   1   7  -5 58.0397 4.58185   9
   1   7  -4 32.8372 3.35315   4
  -1  -7   4 33.8715 2.57770   1
   1   7  -4 28.9322 2.73536   7
   1   7  -4 27.7226 3.33151   9
   1   7  -4 27.2322 3.68141   5
  -1  -7   4 28.8867 3.21184   4
   1   7  -3 10.0285 2.22646   4
   1   7  -3 7.17250 2.08732   9
  -1  -7   3 8.76398 2.20141   4
   1   7  -3 7.77560 2.68259   5
   1   7  -3 6.13471 1.62245   7
   1   7  -2 95.1395 4.57305   4
  -1  -7   2 85.1786 4.37125   4
   1   7  -2 78.8763 5.03019   5
   1   7  -2 81.6526 4.46178   9
   1   7  -2 80.3914 3.60638   7
   1   7  -1 175.578 6.11234   7
   1   7  -1 193.761 7.09511   4
   1   7  -1 182.321 7.93627   5
   1   7  -1 184.787 7.06764   9
   1   7  -1 181.502 6.22046   3
   1   7   0 43.9471 2.56447   4
   1   7   0 49.8738 3.43998   5
   1   7   0 33.4531 1.49705   7
   1   7   1 0.70522 1.10258   4
   1   7   1 2.25634 1.00029   6
   1   7   1 1.18209 1.73239   5
   1   7   2 40.6374 2.12943   4
   1   7   2 33.4224 2.73929  10
   1   7   2 38.7698 2.75500   5
   1   7   2 34.4821 1.72447   7
   1   7   3 177.190 6.77044   5
   1   7   3 182.913 6.22626   1
   1   7   3 181.036 6.27130   2
   1   7   3 177.714 6.28390   7
   1   7   3 181.638 7.20473  10
   1   7   4 149.664 6.24280  10
   1   7   4 151.182 6.83005   3
   1   7   4 148.122 5.36627   5
   1   7   4 145.600 5.65622   1
   1   7   4 135.932 5.60442   7
   1   7   5 17.0393 2.18063   7
   1   7   5 13.8628 2.17670  10
   1   7   5 19.2911 1.13089   5
   1   7   5 18.1726 2.15229   1
   1   7   5 19.9316 3.00575   3
   1   7   6 27.2870 2.76898   7
   1   7   6 28.9431 3.51727   3
   1   7   6 23.0772 2.59867   1
  -1  -7  -6 24.2000 1.60468   6
   1   7   6 29.1611 2.88873  10
   1   7   7 18.4451 2.74055  10
   1   7   7 17.8955 3.38130   3
  -1  -7  -7 18.2536 1.77415   6
  -1  -7  -7 19.8796 3.04484  10
   1   7   7 18.2600 2.96312   1
   1   7   7 18.5977 2.75517   7
   1   7   7 21.2263 2.61861   4
  -1  -7  -8 21.9393 3.59122  10
   1   7   8 24.2169 3.39487   1
   1   7   8 19.0847 2.80606   4
   1   7   8 20.4922 3.75052   3
   1   7   8 23.0202 3.29738   7
  -1  -7  -9 0.72576 2.93994  10
   1   7   9-2.82225 3.08913   1
   1   7   9-1.31745 2.61048   4
   1   7   9-2.63134 3.55286   3
   1   7   9-2.04609 2.97416   7
  -1  -7 -10 38.4105 4.77703  10
   1   7  10 38.9857 4.60589   1
   1   7  10 35.1134 4.05109   4
   1   7  10 43.1523 5.35386   3
   1   7  10 34.3610 4.59881   7
  -1  -7 -11 6.13862 4.02094  10
   1   7  11 3.54310 3.86408   1
   1   7  11 3.37397 3.42687   4
   1   7  12 4.47064 3.82674   4
  -1  -7 -12-0.47590 4.15041  10
  -1  -8  10 69.1558 6.25972   1
   1   8 -10 76.5033 6.51794   7
  -1  -8   9 25.0757 4.14575   1
   1   8  -9 26.9900 4.55841   7
   1   8  -8-2.66189 4.49027   5
  -1  -8   8-2.35862 3.85679   4
   1   8  -8-0.52505 3.79086   9
  -1  -8   8 0.32093 3.01587   1
   1   8  -8 0.36909 3.27010   7
   1   8  -7 6.99408 4.42635   5
  -1  -8   7-2.12566 3.41169   4
   1   8  -7 1.88657 3.50417   9
  -1  -8   7-0.27789 2.51941   1
   1   8  -7 4.18882 2.97520   7
   1   8  -6 3.25291 4.01953   5
  -1  -8   6-2.65373 3.33246   4
   1   8  -6 0.41987 3.23831   9
   1   8  -6-1.92466 2.54766   7
  -1  -8   6 1.16914 2.22767   1
  -1  -8   5 40.0457 4.14554   4
   1   8  -5 32.4513 3.24844   7
   1   8  -5 38.2375 4.85277   5
   1   8  -5 34.9600 4.07227   9
  -1  -8   5 37.3295 2.99587   1
   1   8  -4 6.60103 1.90518   7
   1   8  -4 2.54402 2.30061   9
   1   8  -4 9.61352 2.81337   4
   1   8  -4 2.36960 3.04952   5
  -1  -8   4 3.17718 2.46139   4
   1   8  -3 140.712 7.59253   5
   1   8  -3 146.961 6.79027   4
   1   8  -3 137.442 5.65945   7
   1   8  -3 146.906 6.89221   9
  -1  -8   3 142.192 6.68846   4
   1   8  -2 55.8251 4.80027   5
  -1  -8   2 61.1587 3.81235   4
   1   8  -2 70.5190 4.08246   4
   1   8  -2 61.6160 2.91249   7
   1   8  -2 61.7614 3.95758   9
   1   8  -1 109.685 3.73777   3
   1   8  -1 75.7500 3.13237   7
   1   8  -1 102.315 5.61832   5
   1   8  -1 107.044 4.69597   4
   1   8   0 87.1264 5.14166   5
   1   8   0 96.8987 4.23757   4
   1   8   0 86.2943 3.98132   3
   1   8   0 84.2245 3.98585   6
   1   8   1 468.746 14.9873   6
   1   8   1 499.725 15.4643   4
   1   8   1 483.976 16.5897   5
   1   8   1 477.097 15.9248   3
   1   8   2 92.5265 3.74705   4
   1   8   2 83.4026 4.50503   3
   1   8   2 88.9880 4.72183  10
   1   8   2 82.9895 4.49194   5
   1   8   3 135.154 5.79323   5
   1   8   3 140.704 5.16809   4
   1   8   3 143.153 6.23668  10
   1   8   3 135.627 4.71057   1
   1   8   3 141.409 4.88250   7
   1   8   3 138.236 6.45428   3
   1   8   3 139.662 4.78222   2
   1   8   3 138.745 4.70913   8
   1   8   4 29.9954 2.41089   5
   1   8   4 34.9807 2.23453   7
   1   8   4 33.1479 3.39551   3
   1   8   4 34.8862 2.97601  10
   1   8   4 32.4597 2.22178   1
   1   8   5 244.911 9.09026   1
   1   8   5 247.047 9.08365   7
   1   8   5 249.814 10.5069   3
   1   8   5 249.594 9.62779  10
   1   8   5 261.683 8.28127   5
   1   8   6 10.0734 3.05710   3
   1   8   6 4.49908 1.97937   7
   1   8   6 7.16331 2.36321  10
   1   8   6 2.42752 1.90034   1
   1   8   7 31.6585 3.31032  10
   1   8   7 32.1169 2.86922   4
   1   8   7 24.9429 4.05523   3
   1   8   7 32.2205 3.23517   1
   1   8   7 30.3678 3.27801   7
  -1  -8  -8-0.68089 2.95680  10
   1   8   8 4.20582 3.26050   3
   1   8   8 1.71664 2.29790   4
   1   8   8-2.05050 2.53374   1
   1   8   8-0.84852 2.48627   7
  -1  -8  -9-0.74670 3.14952  10
   1   8   9 5.02006 3.81631   3
   1   8   9 1.48751 2.50966   4
   1   8   9 2.02835 2.90067   1
   1   8   9 3.92124 2.94064   7
   1   8  10 1.91371 3.32467   1
   1   8  10 0.98393 3.96693   3
  -1  -8 -10-0.40938 3.79368  10
   1   8  10 4.50579 2.85904   4
   1   8  11 11.9940 3.84557   4
  -1  -8 -11 16.8818 4.38740  10
   1   8  11 8.09012 3.98922   1
   1   9  -8 40.1227 4.68737   7
  -1  -9   8 58.2913 6.09910   4
   1   9  -7 15.4830 4.46004   9
   1   9  -7 17.6094 3.35361   7
   1   9  -7 9.13813 4.46009   5
  -1  -9   7 20.6613 4.43388   4
   1   9  -6 3.02031 3.27955   9
   1   9  -6 4.90281 2.52858   7
   1   9  -6 7.53889 4.59249   5
  -1  -9   6 7.08173 3.60944   4
   1   9  -5 3.03980 2.90089   9
   1   9  -5 4.66765 3.92029   5
  -1  -9   5 0.34746 2.88021   4
   1   9  -5 1.69685 2.16017   7
  -1  -9   4 57.9525 4.47837   4
   1   9  -4 39.9133 3.04253   7
   1   9  -4 50.9274 5.39970   5
   1   9  -4 47.0742 4.43465   9
   1   9  -3 27.1033 3.33989   9
  -1  -9   3 27.2792 3.18921   4
   1   9  -3 26.3612 2.19483   7
   1   9  -3 24.2602 3.39530   4
   1   9  -3 31.3211 4.40668   5
   1   9  -2 132.199 7.47386   5
   1   9  -2 137.720 6.37258   4
   1   9  -1 186.820 7.32530   4
   1   9  -1 168.881 6.10114   3
   1   9  -1 193.262 8.67176   5
   1   9   0 3.52300 1.64295   3
   1   9   0 0.31219 1.78137   4
   1   9   0 2.32778 1.54432   6
   1   9   0 6.18422 2.69042   5
   1   9   1 9.12358 2.71527   5
   1   9   1 7.79399 1.96597   3
   1   9   1 4.70624 1.06529   6
   1   9   1 10.4262 1.80766   4
   1   9   2 12.6868 2.44373   5
   1   9   2 9.78701 2.15461   3
   1   9   2 10.1398 1.57652   4
   1   9   2 17.0642 2.53400  10
   1   9   3 178.288 7.34917  10
   1   9   3 175.349 7.12563   5
   1   9   3 167.063 6.17155   4
   1   9   3 162.859 7.54236   3
   1   9   4 219.728 9.19839   3
   1   9   4 224.929 7.93782   5
   1   9   4 190.643 7.28127   4
   1   9   4 217.013 7.14616   2
   1   9   4 209.210 7.07325   1
   1   9   4 224.902 8.58900  10
   1   9   4 203.904 7.13432   8
   1   9   5-0.09734 1.44837   5
   1   9   5 2.28116 2.74861   3
   1   9   5 2.14925 1.54965   1
   1   9   5-2.21698 2.16150  10
   1   9   6 69.6286 4.03255   1
   1   9   6 75.0377 4.53629  10
   1   9   6 73.4124 5.48089   3
   1   9   7 3.88076 2.26264   1
   1   9   7 1.18258 1.87266   4
   1   9   7 3.94464 2.56255  10
   1   9   7 2.80788 3.20442   3
   1   9   8 7.94727 2.86015   1
   1   9   8 8.14260 2.49852   4
   1   9   8 14.4232 3.83643   3
   1   9   9 24.5241 3.79552   1
   1   9   9 9.94871 4.26352   3
   1   9  10 9.06563 3.67944   1
  -1  -9 -11 21.7963 4.95170  10
   1   9  11 19.8833 4.33012   1
  -1 -10   7-1.80173 4.08354   4
  -1 -10   6 46.3629 5.22725   4
  -1 -10   5 12.3569 3.62758   4
   1  10  -5 10.5660 4.48829   5
   1  10  -4 8.40959 4.09800   5
   1  10  -3 13.9915 3.06937   4
   1  10  -3 10.7891 3.93026   5
   1  10  -2 24.9686 3.21409   4
   1  10  -2 21.0051 4.15208   5
   1  10  -1 0.19844 2.11384   4
   1  10  -1 3.25034 3.19981   5
   1  10  -1 0.72272 1.23635   3
   1  10   0 32.9277 2.39590   6
   1  10   0 31.1231 2.80535   4
   1  10   0 33.1433 2.58619   3
   1  10   0 30.6775 4.01547   5
   1  10   1 324.977 11.7655   3
   1  10   1 338.764 11.4154   4
   1  10   1 334.361 12.6750  10
   1  10   1 342.385 12.9969   5
   1  10   2 40.8467 3.35298   3
   1  10   2 39.6181 3.53494   5
   1  10   2 32.5956 2.42233   4
   1  10   2 41.7363 3.58809  10
   1  10   3-1.30868 2.30987   3
   1  10   3 0.95430 2.08046  10
   1  10   3 1.04729 1.31224   4
   1  10   3-3.48771 2.40807   5
   1  10   4 26.6297 2.13407   4
   1  10   4 35.1516 3.77605   3
   1  10   4 33.9440 2.97864   5
   1  10   4 27.2992 3.13225  10
   1  10   5 46.5441 3.70714  10
   1  10   5 39.3377 4.25964   3
   1  10   6 23.8847 3.17794  10
   1  10   6 19.8225 2.38460   2
   1  10   6 23.7331 3.97652   3
   1  10   7 2.49832 2.60380  10
   1  10   7 2.06969 3.46174   3
   1  10   8 10.8430 4.19840   3
  -1 -11   6-0.83704 3.90563   4
   1  11  -4-1.50556 4.26933   5
   1  11  -3 4.65641 4.14385   5
   1  11  -2 2.57734 3.68510   5
   1  11  -2 0.47943 2.51877   4
   1  11  -1 0.20559 2.21938   4
   1  11  -1 2.75378 3.53958   5
   1  11   0 21.5749 2.58945   4
   1  11   0 21.4464 3.95992   5
   1  11   1 12.8382 3.21673   5
   1  11   1 6.68419 2.80556  10
   1  11   1 5.46275 2.36242   3
   1  11   2 36.2521 3.72115  10
   1  11   2 45.6411 4.21350   5
   1  11   2 34.1162 3.48661   3
   1  11   3 152.020 7.07506   5
   1  11   3 153.343 7.32690   3
   1  11   3 147.959 6.96878  10
   1  11   4 3.61320 2.44094  10
   1  11   4 4.64153 3.12461   3
   1  11   4 4.70349 2.42015   5
   1  11   5 6.27913 3.19010   3
   1  11   5 5.24231 2.48814  10
   1  11   6 1.94124 3.57289   3
   1  11   6 3.88100 2.60620  10
   1  11   7 112.215 7.38799   3
   1  11   7 92.4568 5.52933  10
   1  12  -2-0.46086 3.96995   5
   1  12  -1 2.54408 3.72797   5
   1  12   0-0.98508 3.03166  10
   1  12   0 2.70711 3.53182   5
   1  12   1 200.351 9.28734   5
   1  12   1 173.353 8.49702  10
   1  12   2 31.3697 3.97199   5
   1  12   2 27.9344 3.59868  10
   1  12   3 17.8396 3.28758   3
   1  12   3 22.9517 3.35281   5
   1  12   3 10.3383 2.84520  10
   1  12   4 28.8789 3.84834   3
   1  12   4 31.1552 3.38755  10
   1  12   5 11.8204 3.40718   3
   1  12   6 39.8284 4.84343   3
   1  13  -1 21.1546 4.84732   5
   1  13   0-0.82361 3.77468   5
   1  13   1 0.74220 3.36413   5
   1  13   2 3.27752 3.33803   5
   1  13   5 3.23885 3.32395   3
  -2  13   0 21.7193 4.70080   5
  -2  12   5 9.54402 4.04618   3
  -2  12   4-0.35631 3.37150   3
  -2  12   3 5.64887 3.39163   3
  -2  12   2 33.8099 4.20825   5
  -2  12   1 6.61115 3.49268   5
  -2  12   0 19.4116 4.41398   5
  -2  12  -1 20.6691 4.67694   5
  -2  12  -1 32.3068 4.12565   4
  -2  12  -2 1.89771 4.15587   5
  -2  12  -2 6.49656 3.56477   4
  -2  12  -3 2.92999 3.64024   4
  -2  12  -4-2.36117 3.86203   4
  -2  12  -5 37.5974 5.51786   4
  -2  11   6 19.3915 4.56335   3
  -2  11   5 2.74209 3.57836   3
  -2  11   4-0.35234 3.42410   3
  -2  11   4-0.27973 2.66495   4
  -2  11   3 19.9730 3.80045   3
  -2  11   3 17.0603 3.12420   4
  -2  11   2 18.0739 3.38571   3
  -2  11   2 10.8902 3.05049   4
  -2  11   1 89.4875 5.73639   4
  -2  11   1 105.865 5.54187   3
  -2  11   0 66.0852 5.02990   4
  -2  11  -1 26.0842 3.89824   4
  -2  11  -2 11.6274 3.41919   4
  -2  11  -3 0.88521 2.65497   9
  -2  11  -3-1.90995 4.24705   5
  -2  11  -3-3.21602 3.52866   4
  -2  11  -4 49.6851 4.80214   9
  -2  11  -4 46.4763 6.09421   5
  -2  11  -4 50.8552 5.28759   4
  -2  11  -5 26.1135 4.39049   9
  -2  11  -5 28.6052 4.72830   4
  -2  11  -6 11.3293 4.11782   9
  -2  11  -6 6.71708 4.36016   4
  -2  10   6 8.41126 3.97357   3
  -2  10   5 12.6037 3.96273   3
  -2  10   4 1.02742 3.11627   3
  -2  10   3 4.33724 2.63069   4
  -2  10   3 6.98647 3.07822   3
  -2  10   2 30.1771 3.51210   3
  -2  10   2 27.9459 3.49299   4
  -2  10   1 2.67239 2.30196   3
  -2  10   1 3.02679 2.57812   4
  -2  10   0 25.0879 3.42905   4
  -2  10   0 19.8934 2.28031  10
  -2  10   0 28.7334 2.80564   3
  -2  10   0 20.4026 2.28779   9
  -2  10  -1 58.0127 4.68116   4
  -2  10  -1 54.4890 3.71668   9
  -2  10  -2 44.9761 3.78442   9
  -2  10  -2 42.2235 4.27667   4
  -2  10  -3-1.17285 2.61818   9
  -2  10  -3-0.68492 3.04610   4
  -2  10  -4 13.9087 3.34063   9
  -2  10  -4 12.2225 3.72327   4
  -2  10  -5 34.4617 4.42601   9
  -2  10  -5 35.1267 5.55841   5
  -2  10  -5 33.3675 4.60820   4
  -2  10  -6 27.4150 4.92483   4
  -2  10  -6 37.5752 4.99116   9
  -2  10  -7 6.12194 4.30362   4
  -2  10  -7 4.82789 3.95043   9
  -2   9   9 4.23889 3.97150   8
  -2   9   8 23.7426 4.23507   8
  -2   9   7 28.4670 4.74503   3
  -2   9   7 18.7898 3.65903   8
  -2   9   6 32.0742 4.59241   3
  -2   9   6 25.2444 3.60092   8
  -2   9   5 1.47065 3.28496   3
  -2   9   5 5.73311 2.55984   8
  -2   9   4 45.8331 3.69032   8
  -2   9   4 46.1736 4.50676   3
  -2   9   3 3.27520 1.86163   8
  -2   9   3 3.88328 1.26167   2
  -2   9   3 6.42221 2.76477   3
  -2   9   2 55.4177 4.27280   4
  -2   9   2 58.7838 3.36753   8
  -2   9   2 60.5026 4.30666   3
  -2   9   2 54.6097 2.68329  10
  -2   9   1 20.7793 2.82143   3
  -2   9   1 16.1647 1.80447  10
  -2   9   1 21.7034 3.06895   4
  -2   9   0 11.8211 1.87611  10
  -2   9   0 19.4585 2.40340   3
  -2   9   0 16.9547 2.99872   4
  -2   9  -1 40.3020 3.82385   4
  -2   9  -1 33.7763 2.27657   6
  -2   9  -2 14.0118 3.10709   4
  -2   9  -3 131.058 6.67865   9
   2  -9   3 120.517 5.23333   8
  -2   9  -3 133.400 7.02881   4
  -2   9  -4 109.966 6.60358   4
  -2   9  -4 95.2949 6.11186   9
   2  -9   4 102.036 4.86285   8
   2  -9   5 0.98125 2.05050   8
  -2   9  -5 1.13211 3.04264   9
  -2   9  -5-0.76861 3.40491   4
   2  -9   6 4.12323 2.21440   8
  -2   9  -6 3.82648 3.61845   9
  -2   9  -6 3.02833 4.22158   5
  -2   9  -6 3.34182 3.61492   4
   2  -9   7 6.89681 2.73318   8
  -2   9  -7 8.56601 4.13896   9
  -2   9  -7 8.59204 4.81819   5
  -2   9  -7 6.83271 4.15048   4
  -2   9  -8 36.2260 5.50229   9
  -2   9  -8 38.5323 5.60468   4
   2  -9   8 31.7072 3.94606   8
  -2   8  10 146.611 8.70592   1
  -2   8   9 5.75854 3.66132   1
  -2   8   8-2.79622 3.98128   3
  -2   8   8 3.74352 3.15344   1
  -2   8   7 13.2515 4.05726   3
  -2   8   7 17.2173 3.27057   1
  -2   8   6 13.7200 3.23976   8
  -2   8   6 9.33378 3.67117   3
  -2   8   5 128.130 6.34525   8
  -2   8   5 107.702 6.67224   3
  -2   8   4 0.93597 2.22169   8
  -2   8   4-0.74992 1.16180   9
  -2   8   4 0.62709 2.73421   3
  -2   8   3 209.623 8.83995   3
  -2   8   3 191.835 7.86183   8
  -2   8   2 13.5164 2.70856   3
  -2   8   2 11.8042 1.37760  10
  -2   8   2 15.0474 1.36238   2
  -2   8   2 13.0003 2.08949   8
  -2   8   1 38.2288 3.18800   3
  -2   8   1 39.8229 2.23202  10
  -2   8   1 33.3681 2.50471   8
  -2   8   1 36.5971 3.35416   4
  -2   8   0 6.20715 1.89196   3
  -2   8   0 2.58238 1.49585  10
  -2   8   0 2.56357 0.99784   6
  -2   8   0 0.24872 2.22227   4
  -2   8  -1 36.0084 2.51516   3
  -2   8  -1 33.6235 3.43874   4
   2  -8   2 284.316 10.0765   8
  -2   8  -2 308.419 11.5998   4
   2  -8   3 13.0115 1.94726   8
  -2   8  -3 13.2903 3.00107   4
   2  -8   3 6.32004 0.93427   1
   2  -8   4 76.5544 3.27952   2
   2  -8   4 75.9960 3.41183   1
  -2   8  -4 70.8523 5.28717   4
   2  -8   4 78.2990 4.10050   8
  -2   8  -5 70.9482 5.36826   9
   2  -8   5 74.6540 4.23428   8
  -2   8  -5 71.4948 5.39422   4
   2  -8   5 64.8461 3.59026   1
   2  -8   5 68.3090 3.51002   2
  -2   8  -6 1.23414 2.84519   9
   2  -8   6 1.45272 2.39834   8
   2  -8   6-1.46212 1.73530   2
  -2   8  -6 0.79663 3.30107   4
   2  -8   6 0.75700 1.81512   1
   2  -8   7 14.2466 4.03173   4
  -2   8  -7 13.0886 4.05348   4
  -2   8  -7 13.4703 4.49853   5
   2  -8   7 11.0842 2.50378   2
  -2   8  -7-0.46071 3.33955   9
   2  -8   7 12.0647 2.54158   1
  -2   8  -8 6.66715 4.25813   4
  -2   8  -8 6.36457 4.42097   5
  -2   8  -8 9.23080 4.08201   9
   2  -8   8 8.74027 4.03058   4
   2  -8   8 7.41721 2.86296   1
   2  -8   9 36.3254 4.34763   1
  -2   8  -9 42.2300 5.77585   9
   2  -7 -10-3.62488 3.78858   7
   2  -7 -10 2.29623 3.14618  10
  -2   7  10 0.88941 3.79894   1
   2  -7  -9-4.83453 3.63954   7
  -2   7   9 1.45593 4.00502   3
  -2   7   9-3.60306 3.50623   1
   2  -7  -9-3.19740 3.01251  10
  -2   7   8 86.6866 6.67713   3
  -2   7   8 87.9385 5.98210   1
   2  -7  -8 83.3094 5.08277  10
   2  -7  -8 76.7937 5.66036   7
   2  -7  -7 64.4054 4.65390   7
  -2   7   7 70.5247 4.99981   1
  -2   7   7 54.8344 5.39010   3
   2  -7  -7 64.6839 4.14344  10
   2  -7  -7 60.0506 3.17830   6
  -2   7   6 12.9743 3.49313   3
   2  -7  -6 12.9017 2.60352   7
  -2   7   6 11.2414 2.72100   1
  -2   7   6 8.33092 1.64486   5
   2  -7  -6 7.30657 1.19516   6
  -2   7   5 8.66523 2.99464   3
  -2   7   5 7.64290 1.65813   9
  -2   7   5 6.93692 2.54284   8
   2  -7  -5 5.92515 2.02855   7
   2  -7  -4 32.4208 2.46118   7
  -2   7   4 28.8042 3.09323   8
  -2   7   4 30.2565 3.56331   3
  -2   7   4 23.3224 2.05228   9
  -2   7   3 31.1169 2.85530   8
   2  -7  -3 30.7543 2.06965   7
  -2   7   3 31.0014 3.37634   3
  -2   7   2 18.5538 2.58773   3
  -2   7   2 14.7417 1.31711  10
  -2   7   2 13.9344 1.96091   8
  -2   7   1 57.9677 3.17053   8
  -2   7   1 53.2084 2.31454   2
  -2   7   1 61.4208 3.63225   3
  -2   7   1 51.4759 2.44555  10
  -2   7   0 99.1832 4.44852   3
  -2   7   0 88.0176 4.85950   4
  -2   7   0 87.6709 3.46867   6
  -2   7  -1 9.25724 1.64357   3
  -2   7  -1 13.2316 2.43232   4
  -2   7  -2 51.2508 3.95959   4
   2  -7   2 55.6153 3.08000   8
  -2   7  -3 49.2390 3.97872   4
   2  -7   3 45.4455 2.27965   2
   2  -7   3 49.7378 3.05909   8
  -2   7  -4 190.501 8.87663   4
   2  -7   4 201.262 7.25409   2
   2  -7   4 213.259 7.94996   8
   2  -7   5 16.0720 2.09006   2
   2  -7   5 10.3757 2.92591   4
  -2   7  -5 18.3703 3.32522   4
   2  -7   5 15.3508 2.44312   8
  -2   7  -6 26.4414 3.85276   9
   2  -7   6 23.1207 2.84604   1
  -2   7  -6 21.8261 3.76183   4
   2  -7   6 27.8737 4.04257   4
   2  -7   7 64.8727 4.46827   1
  -2   7  -7 66.5569 5.74932   9
   2  -7   7 68.8699 5.84098   4
  -2   7  -7 67.1324 5.91677   4
  -2   7  -8 30.6737 4.59147   9
  -2   7  -8 22.7865 4.54329   4
   2  -7   8 23.0551 4.49510   4
  -2   7  -8 22.5802 4.74710   5
   2  -7   8 23.6148 3.49569   1
  -2   7  -9 1.09634 3.95858   9
   2  -7   9 2.01123 4.20492   4
  -2   7  -9 7.42973 4.19640   4
  -2   7  -9 1.04125 4.27684   5
   2  -7   9 2.70593 3.13516   1
   2  -7  10 22.4094 4.24749   1
   2  -7  11 17.5975 4.46877   1
   2  -6 -11 19.1376 4.17318  10
   2  -6 -10 23.0298 4.72495   7
  -2   6  10 35.7342 5.22567   1
   2  -6 -10 37.6604 4.36903  10
  -2   6  10 33.8198 5.13393   4
   2  -6  -9 92.4580 6.69328   7
  -2   6   9 93.6968 6.70640   1
  -2   6   9 103.621 7.37632   3
   2  -6  -9 99.4942 5.87766  10
  -2   6   8 52.7353 4.90503   1
   2  -6  -8 60.1455 4.98638   7
   2  -6  -8 45.2799 3.94686  10
  -2   6   8 49.9921 5.44929   3
  -2   6   7 24.0764 1.78902   5
  -2   6   7 34.6321 4.43131   3
   2  -6  -7 39.8550 3.23898  10
   2  -6  -7 39.4658 3.82925   7
  -2   6   7 34.7025 3.83613   1
   2  -6  -7 31.8534 2.73439   6
  -2   6   6 144.003 7.59595   3
   2  -6  -6 149.803 5.67113   6
  -2   6   6 147.286 7.01934   1
  -2   6   6 147.118 6.15660   9
   2  -6  -6 145.069 6.12320  10
  -2   6   6 129.427 5.21197   5
   2  -6  -6 141.097 6.84110   7
   2  -6  -5 10.2522 2.06061   7
   2  -6  -5 9.52499 1.84656  10
  -2   6   5 7.85573 2.78634   3
  -2   6   5 7.81230 1.78202   9
  -2   6   5 7.76605 2.23566   1
   2  -6  -5 7.96395 1.33887   6
  -2   6   5 13.2788 1.79868   5
   2  -6  -4 0.34469 0.69563   6
  -2   6   4-0.27835 2.25476   3
   2  -6  -4 0.34360 1.37862   7
  -2   6   4 0.27311 1.31842   9
   2  -6  -3 0.63476 1.17659   7
  -2   6   3-0.41295 1.78614   8
  -2   6   3 3.65273 2.07167   3
  -2   6   2 60.1056 3.44853   8
   2  -6  -2 57.5924 2.59505   7
  -2   6   2 56.3720 2.34286  10
  -2   6   2 65.0087 3.83587   3
  -2   6   1 108.298 3.72369   2
   2  -6  -1 78.4326 3.01505   7
  -2   6   1 110.115 4.69261   3
  -2   6   1 102.963 4.38466   8
  -2   6   1 99.7300 3.40360  10
  -2   6   0 43.8321 2.73317   8
   2  -6   0 48.2403 2.12943   1
  -2   6   0 51.9003 2.97100   3
  -2   6   0 50.3802 2.31098   6
  -2   6   0 45.2934 3.30771   4
  -2   6  -1 296.421 9.74225   3
   2  -6   1 288.528 9.94143   8
  -2   6  -1 292.822 10.7359   4
   2  -6   1 281.410 9.07975   1
   2  -6   2 36.2819 2.46562   8
  -2   6  -2 38.4450 3.19719   4
   2  -6   3 22.4237 1.76258   2
   2  -6   3 24.1324 2.14974   8
  -2   6  -3 28.2675 3.04548   4
   2  -6   3 25.9516 1.73144   7
  -2   6  -4 1.13450 2.26516   4
   2  -6   4-0.40661 1.28703   7
   2  -6   4 1.46139 1.59950   8
   2  -6   4 1.09644 1.27912   2
   2  -6   5 61.0436 3.55020   7
  -2   6  -5 61.1171 4.58090   4
   2  -6   5 55.9885 4.40564   4
   2  -6   6 240.282 9.19488   7
   2  -6   6 206.043 10.0238   4
  -2   6  -6 248.057 10.5874   4
   2  -6   7 10.6771 2.72612   7
  -2   6  -7 13.6965 3.49992   4
  -2   6  -7 13.5827 3.50546   9
   2  -6   7 13.0551 3.39943   4
  -2   6  -8 57.2143 5.33409   4
  -2   6  -8 64.7129 5.90206   9
   2  -6   8 50.5969 4.42703   1
   2  -6   8 54.3488 5.32209   4
  -2   6  -8 55.4069 5.60189   5
   2  -6   8 59.6261 4.65893   7
  -2   6  -9 25.6612 4.75144   4
  -2   6  -9 16.3255 4.48045   5
  -2   6  -9 12.6685 4.48343   9
   2  -6   9 13.9862 4.25561   4
   2  -6   9 21.1078 3.75410   1
  -2   6 -10-3.03397 4.28338   5
   2  -6  10-2.77745 3.47410   1
   2  -6  10 5.79781 4.42642   4
  -2   6 -10-1.75023 4.33439   9
   2  -6  11 12.7550 4.22106   1
   2  -5 -12 8.03463 4.24745  10
   2  -5 -11-3.06721 3.61576  10
  -2   5  11 0.48874 4.33048   4
  -2   5  10 2.68051 3.97628   4
   2  -5 -10 3.76063 3.17116  10
   2  -5 -10 6.76369 3.80504   7
  -2   5  10 5.63203 3.76901   1
  -2   5  10 6.72338 4.17350   3
   2  -5  -9-0.60170 2.67590  10
  -2   5   9 0.44264 3.60234   3
   2  -5  -9 3.43399 3.60478   7
  -2   5   9-0.84354 3.43249   1
   2  -5  -8 326.285 12.8110  10
  -2   5   8 341.060 14.0172   1
  -2   5   8 350.812 14.3885   3
   2  -5  -8 377.982 14.2279   7
  -2   5   7 231.014 10.1420   3
   2  -5  -7 219.472 9.56267   7
   2  -5  -7 232.104 8.81509  10
  -2   5   7 202.010 7.30100   5
  -2   5   7 228.263 9.76276   1
   2  -5  -6-3.02930 2.34267   7
  -2   5   6-0.39982 1.30983   5
   2  -5  -6-0.54983 1.75782  10
  -2   5   6 2.31902 2.55514   3
  -2   5   6 1.41981 2.16742   1
  -2   5   6 0.21034 1.69593   9
  -2   5   5 64.5888 4.58946   3
   2  -5  -5 64.0081 3.30508   6
  -2   5   5 65.5696 3.68876   9
   2  -5  -5 69.1656 3.47846  10
   2  -5  -5 56.9954 3.86738   7
  -2   5   5 76.6627 4.37725   1
  -2   5   5 56.5845 3.07393   5
  -2   5   4 6.75559 2.20652   3
  -2   5   4 8.04223 1.98532   1
  -2   5   4 5.95149 1.57514   9
   2  -5  -4 4.77143 1.30795  10
   2  -5  -4 3.82215 1.59492   7
   2  -5  -4 4.89127 1.23726   6
   2  -5  -3 63.6643 2.63655   6
  -2   5   3 71.6399 4.11127   3
   2  -5  -3 65.9825 3.33196   7
  -2   5   3 66.8901 3.90624   8
  -2   5   2 160.689 6.69407   3
  -2   5   2 161.106 6.50980   8
   2  -5  -2 161.009 5.79261   7
   2  -5  -1 98.5383 4.53968   3
  -2   5   1 96.3270 4.29077   8
   2  -5  -1 93.3757 3.42328   7
  -2   5   1 90.5997 4.41866   3
  -2   5   1 89.4371 3.21442  10
   2  -5  -1 102.950 3.85614   1
  -2   5   0 227.327 7.57959   6
  -2   5   0 245.723 8.26857   3
  -2   5   0 230.094 8.11232   8
   2  -5   0 219.812 8.15308   3
  -2   5   0 227.397 7.53486   2
   2  -5   0 230.362 7.58442   1
   2  -5   1 43.9880 1.73657   7
   2  -5   1 39.4718 2.50068   8
  -2   5  -1 44.7688 3.07851   4
   2  -5   1 40.5465 2.29809   3
  -2   5  -1 37.4927 2.27735   3
   2  -5   2 293.553 9.79144   8
   2  -5   2 276.981 9.04140   7
  -2   5  -2 282.260 10.4501   4
   2  -5   2 275.159 9.19540   2
   2  -5   2 286.750 9.12712   3
   2  -5   3 43.7892 2.73966   8
  -2   5  -3 48.8419 3.44135   4
   2  -5   3 43.9213 2.44195   2
   2  -5   3 46.0180 2.39760   7
   2  -5   3 41.8673 1.79272   3
  -2   5  -4 198.926 8.35807   4
   2  -5   4 191.810 8.35224   4
   2  -5   4 200.270 7.36780   7
   2  -5   5 71.4743 4.57843   4
  -2   5  -5 60.5132 4.43873   4
   2  -5   5 63.0859 3.64052   7
  -2   5  -6 9.53342 2.72279   4
   2  -5   6 4.64759 2.45042   4
   2  -5   6 9.76656 2.06515   7
   2  -5   7 435.831 16.4014   4
  -2   5  -7 413.209 16.2410   4
   2  -5   7 429.253 15.3926   7
   2  -5   8 60.6053 4.59294   7
   2  -5   8 52.3247 2.28304   3
   2  -5   8 52.4356 4.97686   4
  -2   5  -8 61.4048 5.49825   9
  -2   5  -8 62.7879 5.37661   4
   2  -5   9 5.82823 3.03241   7
  -2   5  -9-4.06933 3.64554   4
  -2   5  -9-1.31673 3.57204   5
   2  -5   9-2.30233 3.53315   4
  -2   5  -9-2.53556 3.78837   9
  -2   5 -10 1.64761 3.69242  10
   2  -5  10-1.22110 3.29776   1
   2  -5  10 0.41144 3.33343   7
  -2   5 -10 5.05921 4.35829   9
  -2   5 -10 7.44137 4.15310   5
   2  -5  10 2.53102 3.86422   4
  -2   5 -11 2.92952 4.34307   5
   2  -5  11 1.35957 3.77302   1
   2  -4 -12-0.86716 4.24092  10
   2  -4 -11 29.5699 5.25385   7
   2  -4 -11 29.8165 4.40960  10
  -2   4  11 32.0181 5.41375   1
  -2   4  11 26.8638 5.04915   4
  -2   4  10 141.419 8.40962   4
  -2   4  10 124.398 8.10939   1
  -2   4  10 126.618 8.03238   3
   2  -4 -10 124.570 8.12416   7
   2  -4 -10 113.754 7.01477  10
  -2   4   9 127.540 7.60759   1
  -2   4   9 122.581 7.52277   3
   2  -4  -9 115.931 6.53142  10
   2  -4  -9 118.468 7.52021   7
  -2   4   8 1.13951 2.92959   1
   2  -4  -8 1.53415 2.66961   7
   2  -4  -8-0.79353 2.35269  10
  -2   4   8 0.38321 2.79914   3
  -2   4   7 6.58010 2.76800   3
   2  -4  -7 1.99151 2.39899   7
   2  -4  -7 5.16767 2.12891  10
  -2   4   7 3.83612 1.49314   5
  -2   4   7 2.66367 2.43458   1
  -2   4   7 3.21219 2.07814   9
   2  -4  -6 177.347 7.19893  10
  -2   4   6 200.209 8.50595   3
  -2   4   6 189.947 8.25800   1
  -2   4   6 168.550 7.53317   9
  -2   4   6 170.028 6.45666   5
   2  -4  -6 189.910 8.09760   7
  -2   4   5 246.818 9.81157   3
   2  -4  -5 234.823 9.28596   7
   2  -4  -5 235.614 8.53331  10
  -2   4   5 231.119 8.15797   5
  -2   4   5 234.370 9.43193   1
  -2   4   5 236.453 9.01410   9
   2  -4  -4 20.1539 1.71673  10
  -2   4   4 17.9412 2.06463   9
  -2   4   4 18.0436 2.50651   3
  -2   4   4 22.7386 1.93288   5
  -2   4   4 19.4299 2.38346   1
   2  -4  -4 15.4370 2.07287   7
   2  -4  -3 13.8699 1.75894   7
   2  -4  -3 17.4286 1.36559  10
  -2   4   3 13.2554 2.14743   3
   2  -4  -3 13.7701 2.08236   3
   2  -4  -3 13.1366 1.39912   6
  -2   4   3 16.5298 2.00537   1
   2  -4  -2 76.7262 3.31669   7
   2  -4  -2 69.1502 2.87077   6
   2  -4  -2 81.5858 3.59077   1
   2  -4  -2 70.0706 3.90527   3
  -2   4   2 73.2514 3.89712   3
  -2   4   2 72.8436 3.80377   8
   2  -4  -1 1.95263 1.02803   1
  -2   4   1-0.71711 1.27607   8
  -2   4   1 1.16511 0.88731   6
  -2   4   1 1.46262 1.41715   3
   2  -4  -1 1.52804 1.42128   3
   2  -4   0 37.9186 2.05557   1
   2  -4   0 39.6809 2.38751   3
  -2   4   0 41.4574 2.44095   3
  -2   4   0 40.9168 2.03232   2
   2  -4   0 37.8318 2.43707   8
  -2   4   0 36.2412 2.34791   8
  -2   4   0 39.5202 2.00150   6
   2  -4   1 38.0787 2.07711   3
  -2   4  -1 34.1066 2.06165   3
  -2   4  -1 40.6936 2.75918   4
   2  -4   1 31.9208 2.25402   8
   2  -4   2 231.182 8.27807   8
   2  -4   2 225.766 7.88295   2
  -2   4  -2 246.071 8.90904   4
   2  -4   2 235.241 7.84590   7
   2  -4   2 244.964 7.71719   3
   2  -4   3 6.20523 1.27290   7
   2  -4   3 6.77936 1.32643   2
  -2   4  -3 6.39236 1.87810   4
   2  -4   3 5.95654 0.85659   3
   2  -4   3 5.81771 1.79166   4
   2  -4   4 271.756 9.41688   7
   2  -4   4 267.048 10.1895   4
  -2   4  -4 276.482 10.2301   4
   2  -4   4 259.835 8.25069   3
  -2   4  -5 133.978 6.46113   4
   2  -4   5 131.534 6.50887   4
   2  -4   5 134.935 5.83529   7
   2  -4   6 206.184 6.94580   3
   2  -4   6 205.103 8.44018   7
  -2   4  -6 217.907 9.24797   4
   2  -4   6 214.815 9.19492   4
   2  -4   7 18.3738 1.69235   3
   2  -4   7 19.4689 2.71483   7
   2  -4   7 19.9162 3.36040   4
  -2   4  -7 33.3862 3.65590   4
  -2   4  -8 0.38706 2.87558   4
   2  -4   8-0.33229 1.35492   3
   2  -4   8 0.39190 2.87895   4
   2  -4   8 1.27968 2.29615   7
  -2   4  -8 0.86486 2.95219   9
  -2   4  -9 36.1540 4.63603   5
  -2   4  -9 32.4966 4.67341   9
   2  -4   9 27.5171 3.69538   7
  -2   4  -9 30.0544 4.55930   4
   2  -4   9 35.7878 4.52977   4
   2  -4   9 27.3542 2.37932   3
   2  -4  10 78.4386 4.11142   3
  -2   4 -10 81.5506 6.32077   5
   2  -4  10 78.2050 6.09907   7
  -2   4 -10 93.2000 7.15856   9
   2  -4  10 83.9590 6.65077   4
  -2   4 -10 79.1634 6.05465  10
  -2   4 -11 1.77892 4.15014   5
  -2   4 -11 2.37044 4.30369   9
   2  -4  11 0.92818 3.46694   7
   2  -4  11 1.05829 4.10214   4
   2  -4  11-1.84715 3.52474   1
  -2   4 -11-0.44411 3.76189  10
   2  -4  12 12.2101 4.60754   1
  -2   4 -12 11.1750 4.58178   5
   2  -3 -11 88.7214 6.53773  10
   2  -3 -11 77.3859 7.08371   7
  -2   3  11 75.8596 6.86772   4
  -2   3  11 74.8028 6.64350   3
  -2   3  11 66.4946 6.86485   1
  -2   3  10 0.92118 4.03271   4
  -2   3  10 2.59694 3.81978   3
   2  -3 -10-1.07291 3.01648  10
   2  -3 -10 1.50080 3.56916   7
  -2   3  10 0.48230 3.62277   1
  -2   3   9 164.461 9.01302   1
  -2   3   9 160.512 8.89048   4
  -2   3   9 159.719 8.58274   3
   2  -3  -9 165.512 8.91663   7
   2  -3  -9 163.858 8.02285  10
   2  -3  -8 177.285 8.82571   7
   2  -3  -8 177.456 7.97916  10
  -2   3   8 179.509 8.90687   1
  -2   3   8 164.472 8.53308   3
  -2   3   7 40.0069 2.76369   5
  -2   3   7 38.2451 3.75525   9
  -2   3   7 46.0479 4.16589   1
   2  -3  -7 45.8823 4.20507   7
   2  -3  -7 39.2553 3.32225  10
  -2   3   7 43.4931 3.93809   3
  -2   3   6 142.219 5.70271   5
  -2   3   6 157.443 7.26076   3
   2  -3  -6 143.079 6.24225  10
  -2   3   6 146.889 6.76759   9
  -2   3   6 145.337 7.17873   1
   2  -3  -6 156.306 7.23050   7
  -2   3   5 1.01962 1.95588   3
  -2   3   5 1.66219 1.33776   5
  -2   3   5 0.49458 1.86756   1
   2  -3  -5 0.45839 1.29987  10
  -2   3   5-0.42646 1.73536   9
   2  -3  -5-0.95398 2.00289   7
  -2   3   4 270.138 10.2268   1
  -2   3   4 274.610 9.96307   9
   2  -3  -4 283.039 9.37823  10
   2  -3  -4 282.046 10.5016   3
  -2   3   4 275.071 10.3500   3
   2  -3  -4 275.805 10.1265   7
  -2   3   4 265.344 9.28383   5
   2  -3  -3 370.493 13.1379   7
   2  -3  -3 397.745 13.3866   1
  -2   3   3 402.027 13.5580   3
   2  -3  -3 379.080 13.5369   3
  -2   3   3 397.010 13.3856   1
   2  -3  -3 399.584 12.4594  10
   2  -3  -2 5.97622 1.06336   6
   2  -3  -2 6.94711 1.43598   1
   2  -3  -2 6.33841 1.59521   3
  -2   3   2 7.79811 1.57816   3
   2  -3  -2 6.11831 0.81931  10
   2  -3  -2 7.16330 1.37733   7
  -2   3   1 95.9766 4.10654   8
   2  -3  -1 86.5244 3.41370   6
  -2   3   1 92.4183 4.01911   3
   2  -3  -1 94.3139 3.81046   1
   2  -3  -1 85.2959 3.97772   3
   2  -3   0 143.977 5.59515   8
  -2   3   0 151.014 5.49751   3
   2  -3   0 139.916 5.45170   3
  -2   3   0 148.546 5.22316   6
  -2   3   0 145.876 5.66914   8
  -2   3   0 152.541 5.33079   2
   2  -3   1 1.01787 1.12808   8
  -2   3  -1 0.21938 1.07372   8
   2  -3   1 2.76050 1.03043   3
  -2   3  -1 1.60118 0.87429   2
   2  -3   2-0.19932 0.81150   3
   2  -3   2 1.80581 1.16643   8
  -2   3  -2 0.47829 1.30971   4
   2  -3   2 2.31230 1.05494   2
   2  -3   3 608.582 18.9509   7
  -2   3  -3 589.272 19.4771   4
   2  -3   3 592.716 19.5035   4
   2  -3   4 963.813 29.5897   7
   2  -3   4 935.134 30.0665   4
  -2   3  -4 935.134 30.0369   4
   2  -3   5 36.4725 2.89841   7
  -2   3  -5 39.0226 3.14648   4
   2  -3   5 33.6716 3.05623   4
   2  -3   6 109.872 5.39817   7
  -2   3  -6 97.8582 5.56927   4
   2  -3   6 105.518 5.71647   4
   2  -3   7 103.408 4.49565   3
   2  -3   7 99.9054 5.95394   4
  -2   3  -7 112.826 6.18940   4
   2  -3   7 111.399 5.79312   7
  -2   3  -8 40.4589 4.26940   4
   2  -3   8 29.7168 3.87051   4
   2  -3   8 43.1218 2.88987   3
   2  -3   8 46.2978 4.00303   7
  -2   3  -8 43.0221 4.42312   9
   2  -3   9 115.579 5.36179   3
  -2   3  -9 119.308 6.71867  10
  -2   3  -9 121.087 7.16816   4
   2  -3   9 118.086 6.85241   7
  -2   3  -9 119.059 7.64194   9
  -2   3  -9 121.513 7.04370   5
   2  -3   9 123.942 7.36224   4
  -2   3 -10 20.1529 3.81528  10
   2  -3  10 13.2866 3.71917   4
   2  -3  10 10.0184 3.50176   7
   2  -3  10 14.6917 2.43010   3
  -2   3 -10 17.8241 3.87355   5
  -2   3 -10 12.8798 4.17623   9
  -2   3 -11 80.6964 6.64010   5
   2  -3  11 95.3954 6.98724   7
  -2   3 -11 91.7628 6.82514  10
   2  -3  11 98.4791 6.86975   1
   2  -3  11 91.0706 5.06503   3
  -2   3 -11 103.512 7.94114   9
   2  -3  11 98.0145 7.32780   4
   2  -3  12-1.03241 4.12262   1
   2  -3  12-2.06498 4.04290   7
  -2   3 -12-0.42040 4.04567   5
  -2   3 -13 13.0308 4.83769   5
  -2   2  11 34.3155 5.31513   1
   2  -2 -11 38.4619 4.85641  10
  -2   2  11 32.3500 5.71237   4
  -2   2  11 33.5270 5.03257   3
   2  -2 -11 38.9651 5.63947   7
  -2   2  10 173.023 9.97497   1
   2  -2 -10 207.328 10.4998   7
   2  -2 -10 178.562 9.09630  10
  -2   2  10 194.669 10.0969   4
  -2   2  10 196.630 9.68228   3
  -2   2   9 70.4617 5.48209   3
   2  -2  -9 79.0788 5.30467  10
  -2   2   9 66.4957 5.78675   4
  -2   2   9 67.4920 5.77759   1
   2  -2  -9 67.1888 5.67843   7
  -2   2   8 20.8272 3.57760   1
  -2   2   8 14.4990 3.18316   3
   2  -2  -8 18.4569 3.04462  10
   2  -2  -8 21.8044 3.48663   7
  -2   2   7 3.72704 2.35935   9
   2  -2  -7 3.10356 2.13296  10
  -2   2   7 2.72404 2.28703   3
   2  -2  -7 1.36865 2.36767   7
  -2   2   7 3.71237 2.54984   1
  -2   2   7 1.67525 1.71720   5
   2  -2  -6 77.8263 4.28093  10
  -2   2   6 78.1248 4.76781   9
  -2   2   6 75.2921 4.85977   1
  -2   2   6 77.9050 3.87775   5
   2  -2  -6 83.8351 5.01876   7
  -2   2   6 76.1081 4.76256   3
  -2   2   5 463.956 16.2677   9
  -2   2   5 477.000 16.4837   1
  -2   2   5 455.112 15.2940   5
   2  -2  -5 480.745 16.4377   7
   2  -2  -5 488.012 16.5629   3
  -2   2   5 478.237 16.3422   3
  -2   2   4 84.4491 4.35119   3
   2  -2  -4 84.7562 4.46154   3
  -2   2   4 80.3770 4.24153   9
   2  -2  -4 78.1854 4.23321   7
  -2   2   4 91.5593 4.52714   1
  -2   2   4 80.1288 3.68950   5
  -2   2   3 303.447 10.6698   5
  -2   2   3 352.016 11.4452   3
   2  -2  -3 322.758 11.3923   3
   2  -2  -3 333.764 11.4380   1
  -2   2   3 319.012 11.2896   1
   2  -2  -3 332.027 11.2656   7
  -2   2   2 187.525 6.72995   1
   2  -2  -2 180.651 6.73632   1
   2  -2  -2 182.265 6.79780   3
  -2   2   2 170.611 6.69000   3
   2  -2  -2 175.005 6.37541   6
   2  -2  -1 36.6085 2.00829   6
   2  -2  -1 38.5620 2.25430   1
  -2   2   1 37.0212 2.38584   8
   2  -2  -1 36.3601 2.32199   3
  -2   2   1 40.2786 2.31681   3
  -2   2   0 2.50751 0.97404   6
   2  -2   0 2.18753 0.94369   6
   2  -2   0 3.24863 1.16215   3
   2  -2   0 2.78231 1.19152   8
  -2   2   0 2.81985 1.10725   3
  -2   2   0 3.97747 1.22642   8
   2  -2   1 15.6039 1.38269   3
  -2   2  -1 15.2175 1.31536   2
   2  -2   1 13.2146 1.26289   2
  -2   2  -1 14.9571 0.97930  10
   2  -2   1 12.6161 1.48501   8
  -2   2  -1 13.6740 1.41153   8
   2  -2   2 312.911 10.4687   2
  -2   2  -2 323.865 10.8842   4
   2  -2   2 330.087 10.6904   8
   2  -2   3 26.1887 1.91967   7
  -2   2  -3 30.3013 2.24028   4
   2  -2   3 25.2406 2.14904   4
   2  -2   4 300.136 10.5003   7
  -2   2  -4 311.612 10.8256   4
   2  -2   4 291.159 10.7076   4
   2  -2   5 232.396 9.17382   4
  -2   2  -5 242.422 9.16345   4
   2  -2   5 232.221 8.92620   7
  -2   2  -6 145.077 6.57627   4
   2  -2   6 134.459 6.45892   4
   2  -2   6 132.828 6.25120   7
  -2   2  -7 0.29945 1.94790   4
   2  -2   7 1.50278 2.20794   4
  -2   2  -7-0.24965 1.83396  10
   2  -2   7-0.83890 1.92155   7
  -2   2  -8 16.7230 3.08276   4
   2  -2   8 12.6814 2.72436   4
   2  -2   8 9.69367 2.72862   7
  -2   2  -8 11.0572 2.67504  10
  -2   2  -8 13.5213 2.91117   9
   2  -2   8 14.4317 2.23978   3
  -2   2  -9 116.516 6.53894   5
  -2   2  -9 105.308 6.36041  10
   2  -2   9 123.024 6.91295   7
   2  -2   9 111.553 6.86557   4
  -2   2  -9 116.391 7.25887   9
   2  -2   9 122.294 5.63696   3
  -2   2 -10 168.079 8.48410   5
  -2   2 -10 184.055 9.71781   9
   2  -2  10 181.126 7.63616   3
   2  -2  10 171.682 9.11015   4
   2  -2  10 177.927 9.10696   7
  -2   2 -10 163.759 8.59126  10
  -2   2 -11 4.89350 3.66717   9
   2  -2  11 6.91477 2.78473   3
  -2   2 -11 8.18662 3.55227   5
   2  -2  11 10.7879 3.80367   7
  -2   2 -11 3.80415 3.49195  10
   2  -2  11 1.44300 3.78975   4
   2  -2  12 29.1193 5.12080   4
   2  -2  12 20.8693 3.50153   3
   2  -2  12 20.2545 4.89135   7
  -2   2 -12 17.2003 4.29459   5
  -2   2 -12 24.8232 5.23727   9
   2  -2  12 26.5363 4.84926   1
  -2   2 -13 15.7787 4.45360   5
  -2   1  12 11.0713 4.39879   3
  -2   1  11 4.85125 4.14037   1
  -2   1  11 7.29328 4.20461   4
  -2   1  11 5.37479 3.75289   3
   2  -1 -11 6.70228 3.83040  10
   2  -1 -11 9.13721 4.43138   7
  -2   1  10 7.32125 3.93529   1
  -2   1  10 3.78698 3.78050   4
  -2   1  10-0.76411 3.42448   3
   2  -1 -10 0.51275 3.45428   7
   2  -1 -10-3.00704 3.11526  10
  -2   1   9 12.6756 3.52239   1
   2  -1  -9 10.7305 2.62338   5
  -2   1   9 13.1831 3.58602   4
   2  -1  -9 11.0075 3.26824  10
  -2   1   9 13.5921 3.38048   3
   2  -1  -9 5.93823 3.25546   7
  -2   1   8 179.350 8.51791   3
  -2   1   8 181.442 9.09954   4
   2  -1  -8 200.089 9.44581   7
   2  -1  -8 184.132 7.74161   5
  -2   1   8 196.471 9.29541   1
  -2   1   7 166.093 7.62555   3
   2  -1  -7 152.865 6.84837   5
   2  -1  -7 172.673 8.22169   7
  -2   1   7 163.654 6.91397   5
  -2   1   7 176.646 8.26193   1
  -2   1   7 176.947 8.17372   9
  -2   1   6 0.57477 1.84215   9
  -2   1   6-0.52206 1.72379   5
   2  -1  -6 0.29524 1.86403   7
  -2   1   6-2.33873 2.11068   1
  -2   1   6 0.98906 1.97472   3
   2  -1  -6-0.51029 1.57610   5
  -2   1   5 114.018 4.95887   5
   2  -1  -5 119.851 5.73266   7
  -2   1   5 116.741 5.69257   1
   2  -1  -5 113.625 4.91347   5
   2  -1  -5 113.687 5.58167   3
  -2   1   5 109.060 5.38473   3
  -2   1   5 109.522 5.57800   9
  -2   1   4 233.725 8.81027   1
   2  -1  -4 236.255 8.78116   7
  -2   1   4 231.603 8.75750   9
  -2   1   4 221.738 8.09967   5
  -2   1   4 222.648 8.55477   3
   2  -1  -4 222.426 8.62552   3
   2  -1  -3 418.973 13.9930   7
   2  -1  -3 419.421 14.1226   1
   2  -1  -3 424.807 13.9769   3
  -2   1   3 425.372 14.0587   9
  -2   1   3 415.877 14.0743   1
  -2   1   3 395.660 13.4621   5
  -2   1   3 427.307 13.9334   3
  -2   1   2 377.436 12.8257   1
   2  -1  -2 401.263 12.9094   1
  -2   1   2 383.907 12.4928   5
   2  -1  -2 384.610 12.8087   3
  -2   1   2 391.578 12.7997   3
   2  -1  -1 3.38374 1.15168   1
   2  -1  -1 4.82026 1.14913   6
  -2   1   1 3.23560 1.12272   3
  -2   1   1 3.77932 1.27813   8
   2  -1  -1 2.78000 1.15900   3
   2  -1   0 400.284 12.9917   8
   2  -1   0 412.178 12.7713   6
  -2   1   0 393.122 12.7767   6
  -2   1   0 410.914 12.8199   3
   2  -1   0 398.867 12.8278   3
  -2   1   0 411.098 12.9921   8
  -2   1  -1 3.83732 1.06369   6
   2  -1   1 4.74897 0.69044  10
  -2   1  -1 4.81157 0.73602  10
   2  -1   1 5.14506 1.04575   2
  -2   1  -1 4.16806 1.02953   2
  -2   1  -1 4.95858 1.09810   8
   2  -1   1 5.61068 1.13833   8
  -2   1  -2 205.320 7.24861   4
  -2   1  -2 204.984 6.80963  10
   2  -1   2 207.500 7.09537   2
  -2   1  -3 6.80171 1.15750  10
   2  -1   3 3.50313 1.26197   4
  -2   1  -3 4.78342 1.23605   4
   2  -1   4 352.673 11.6692   7
   2  -1   4 332.303 11.6418   4
  -2   1  -4 336.655 11.6199   4
  -2   1  -4 332.850 11.3497  10
   2  -1   5 17.1441 2.07916   7
  -2   1  -5 12.5231 1.73935  10
   2  -1   5 15.8191 2.08802   4
  -2   1  -5 17.1090 2.03971   4
  -2   1  -6 43.4181 3.12217  10
   2  -1   6 45.7929 3.38649   7
   2  -1   6 55.7514 3.60015   4
  -2   1  -6 46.6960 3.42581   4
   2  -1   7 473.449 16.6921   7
  -2   1  -7 460.345 16.6647   4
   2  -1   7 447.794 16.5032   4
  -2   1  -7 484.311 16.3443  10
  -2   1  -8 202.138 8.90076  10
  -2   1  -8 227.508 9.48466   4
  -2   1  -8 218.268 9.72300   9
   2  -1   8 207.003 9.27397   7
   2  -1   8 201.460 9.21046   4
   2  -1   9 7.28364 2.84554   4
  -2   1  -9 3.90367 2.58156  10
  -2   1  -9 12.4443 2.74594   5
   2  -1   9 14.8005 3.10102   7
  -2   1  -9 9.90644 3.07385   9
   2  -1   9 1.20568 2.16345   3
   2  -1  10 16.4097 3.60113   4
  -2   1 -10 17.7562 3.38720  10
  -2   1 -10 22.6020 3.44379   5
   2  -1  10 26.8106 3.95654   7
  -2   1 -10 30.2135 4.22342   9
   2  -1  10 29.3940 3.28849   3
   2  -1  11 6.87518 3.64969   4
  -2   1 -11 9.18115 3.52701  10
  -2   1 -11 4.33777 2.99004   5
   2  -1  11 8.90189 3.71232   7
  -2   1 -11 10.3396 3.84730   9
   2  -1  11 7.86174 2.89300   3
   2  -1  12 36.6072 4.17281   3
   2  -1  12 35.4815 5.27204   4
  -2   1 -12 30.4177 5.34817   9
  -2   1 -12 39.7945 4.41602   5
   2  -1  12 44.7198 5.47902   7
  -2   1 -12 33.0180 5.03035  10
   2  -1  12 36.0360 5.39448   1
   2  -1  13 5.06456 3.34702   3
  -2   1 -13 3.68131 3.75463   5
  -2   0  12 0.41170 3.86888   3
  -2   0  11 82.1256 7.02248   4
   2   0 -11 55.9415 6.38969   7
   2   0 -11 68.4104 6.19763  10
   2   0 -11 74.2244 5.51966   5
  -2   0  11 83.6882 6.15845   3
  -2   0  11 81.0207 7.20828   1
   2   0 -10 0.28076 2.85107   5
  -2   0  10 1.95608 3.36150   1
  -2   0  10 2.48556 3.02178   3
  -2   0  10 3.83723 3.62336   4
   2   0 -10 9.35410 3.71413  10
   2   0 -10 2.59494 3.54414   7
  -2   0   9 55.1736 5.26378   1
   2   0  -9 58.2582 5.42025   7
  -2   0   9 64.7422 4.89636   3
   2   0  -9 54.8636 4.41155   5
  -2   0   9 56.0587 5.33294   4
  -2   0   8 77.6805 5.64927   4
   2   0  -8 80.7390 5.74008   7
  -2   0   8 76.7240 5.09605   3
  -2   0   8 75.1520 5.65976   1
   2   0  -8 68.5188 4.67338   5
  -2   0   7 82.7298 5.67123   4
   2   0  -7 100.039 5.14387   5
  -2   0   7 100.416 5.48578   3
   2   0  -7 107.902 6.17705   7
  -2   0   7 89.4784 5.80674   1
  -2   0   6 595.744 20.8444   1
  -2   0   6 570.252 20.7810   9
   2   0  -6 622.971 19.9667   5
  -2   0   6 620.645 20.2530   3
  -2   0   6 608.950 19.9733   5
   2   0  -6 588.523 20.7742   7
   2   0  -5 158.246 7.16136   7
  -2   0   5 155.193 7.19152   9
  -2   0   5 162.096 7.19917   1
   2   0  -5 177.018 6.71910   5
  -2   0   5 164.383 6.84862   3
  -2   0   5 156.135 6.58668   5
   2   0  -5 169.860 7.01999   3
   2   0  -4 125.332 5.47879   7
  -2   0   4 116.090 5.43273   9
  -2   0   4 103.315 5.21211   1
   2   0  -4 124.918 5.04593   5
  -2   0   4 115.623 5.11433   3
  -2   0   4 116.069 5.03372   5
   2   0  -4 104.718 5.08248   3
   2   0  -3 103.987 4.55823   3
   2   0  -3 105.887 4.74659   7
  -2   0   3 102.943 4.69813   1
   2   0  -3 100.990 4.72793   1
  -2   0   3 98.1305 4.74257   9
  -2   0   3 108.621 4.57990   3
   2   0  -3 112.159 4.53765   5
  -2   0   3 103.275 4.41824   5
   2   0  -2 7.71019 1.34281   3
  -2   0   2 6.34918 1.43660   5
   2   0  -2 7.84107 1.34816   5
  -2   0   2 8.31494 1.48205   1
   2   0  -2 5.12487 1.53260   1
  -2   0   2 6.57337 1.30639   3
  -2   0   1 1943.35 56.2709   3
   2   0  -1 1856.78 56.2494   3
  -2   0   1 1885.76 56.2298   5
   2   0  -1 1808.56 56.3330   1
  -2   0   0 587.863 18.6125   6
   2   0   0 625.485 18.5798   3
   2   0   0 607.745 18.6235   6
   2   0   0 595.633 18.6706   8
  -2   0   0 582.506 18.6667   8
  -2   0  -1 737.927 23.2340  10
   2   0   1 769.767 23.2120  10
   2   0   1 759.553 23.5002   8
  -2   0  -1 782.663 23.5336   8
  -2   0  -1 793.795 23.5063   2
   2   0   1 781.422 23.4658   2
   2   0   1 747.619 23.4718   6
  -2   0  -1 776.997 23.4741   6
  -2   0  -2 35.0702 1.89164  10
   2   0   2 37.5779 1.90491  10
   2   0   2 34.4502 2.00580   4
  -2   0  -2 33.4011 1.98216   4
   2   0   2 42.9442 2.20784   2
   2   0   3 341.412 10.7902  10
  -2   0  -3 314.958 10.7668  10
   2   0   3 325.459 10.8918   4
  -2   0  -3 338.868 10.9121   4
  -2   0  -4 76.4852 3.52049  10
   2   0   4 76.0195 3.65071   4
  -2   0  -4 76.2038 3.61834   4
   2   0   4 70.0647 3.65628   7
  -2   0  -5 3.97483 1.31556  10
   2   0   5 4.19568 1.46447   7
   2   0   5 2.84978 1.56422   4
  -2   0  -5 5.87641 1.67786   4
   2   0   6 455.979 16.6731   7
  -2   0  -6 479.596 16.3959  10
  -2   0  -6 519.671 16.7563   4
   2   0   6 497.335 16.6561   4
  -2   0  -7 62.0462 4.10483   4
  -2   0  -7 59.8411 3.92984  10
   2   0   7 58.8314 4.06242   4
   2   0   7 58.7712 4.18974   7
   2   0   8 163.495 7.73422   7
  -2   0  -8 152.831 6.72030   5
  -2   0  -8 151.977 7.75308   9
  -2   0  -8 152.782 7.25521  10
   2   0   8 167.246 7.63162   4
   2   0   9 499.647 18.7553   3
  -2   0  -9 531.989 19.9091   9
  -2   0  -9 543.543 19.4398  10
   2   0   9 559.886 19.9363   7
  -2   0  -9 585.915 18.6358   5
   2   0   9 551.991 19.6729   4
  -2   0 -10 34.1993 4.53517   9
   2   0  10 26.7203 3.97925   7
   2   0  10 32.8154 4.22956   4
  -2   0 -10 29.0056 3.99666  10
  -2   0 -10 29.4533 3.30479   5
   2   0  10 27.7581 3.50564   3
  -2   0 -11 54.6227 4.27477   5
  -2   0 -11 58.0967 5.52627   9
  -2   0 -11 51.6413 5.17898  10
   2   0  11 51.4880 5.32872   7
   2   0  11 45.2630 4.38596   3
   2   0  11 52.0404 5.16952   4
  -2   0 -12 10.4326 3.20689   5
   2   0  12 5.93583 3.19954   3
  -2   0 -12 7.82649 3.97447  10
   2   0  12 7.83740 4.03836   1
   2   0  12 11.1341 4.33028   4
   2   0  12 10.3833 4.01273   7
  -2   0 -12 10.1529 4.33656   9
   2   0  13 40.8447 4.98694   3
   2   0  14 47.3101 5.49151   3
  -2  -1  12 19.7131 4.43457   3
   2   1 -12 21.2723 4.46134   5
  -2  -1  11 7.80892 3.39584   3
   2   1 -11-0.44846 3.76872  10
  -2  -1  11 8.09380 4.26985   1
   2   1 -11 3.70233 3.43941   5
   2   1 -10 1.27721 3.14307   5
  -2  -1  10 1.46486 3.68754   4
   2   1 -10-2.09588 3.84919   7
  -2  -1  10-1.97054 2.97721   3
  -2  -1  10 0.48892 3.63228   1
   2   1  -9 0.89525 2.81523   5
   2   1  -9 6.07668 3.49290   7
  -2  -1   9 3.06495 3.37801   1
  -2  -1   9 0.89732 2.68218   3
  -2  -1   9 5.25052 3.32307   4
  -2  -1   8 127.588 6.54287   3
   2   1  -8 136.328 7.58918   7
  -2  -1   8 133.051 7.49003   4
   2   1  -8 125.022 6.61326   5
  -2  -1   8 137.521 7.52187   1
  -2  -1   7 219.651 10.0112   4
  -2  -1   7 228.878 10.0320   1
  -2  -1   7 233.765 9.24854   3
   2   1  -7 229.705 9.31831   5
   2   1  -7 228.060 10.1448   7
  -2  -1   6 2.70590 1.85726   3
   2   1  -6 6.70587 2.28188   7
   2   1  -6 2.89718 1.91754   5
  -2  -1   6 6.44210 2.36555   1
  -2  -1   6 10.8506 2.70188   4
  -2  -1   6 4.51989 2.20906   9
  -2  -1   5 282.095 10.6352   9
  -2  -1   5 252.457 9.87583   5
  -2  -1   5 265.767 9.69417   3
   2   1  -5 271.488 10.3963   7
  -2  -1   5 271.609 10.3963   1
   2   1  -5 254.407 9.76467   3
   2   1  -5 267.653 9.88409   5
  -2  -1   4 278.649 10.7366   9
  -2  -1   4 291.588 10.3298   5
  -2  -1   4 290.164 10.0928   3
   2   1  -4 310.685 10.7389   7
  -2  -1   4 299.540 10.6324   1
   2   1  -4 262.455 10.0580   3
   2   1  -4 283.888 10.2268   5
   2   1  -3 460.666 14.9648   5
  -2  -1   3 460.435 15.3574   9
  -2  -1   3 453.055 14.9756   5
  -2  -1   3 449.675 14.7338   3
   2   1  -3 444.814 15.1821   7
  -2  -1   3 457.421 15.1792   1
   2   1  -3 456.240 15.2044   1
   2   1  -3 454.806 14.7905   3
  -2  -1   2 713.508 23.0553   5
  -2  -1   2 741.120 23.3460   9
   2   1  -2 734.761 23.0705   5
   2   1  -2 726.074 22.8611   3
  -2  -1   2 764.643 22.8759   3
  -2  -1   2 738.797 23.2115   1
   2   1  -2 743.687 23.2040   1
  -2  -1   1 30.5837 2.05681   5
   2   1  -1 33.6287 2.07044   5
   2   1  -1 35.1896 2.15998   1
   2   1  -1 32.3844 1.92277   3
  -2  -1   0 591.535 18.8876   6
   2   1   0 609.105 18.9344   6
   2   1   0 610.913 18.7806   8
  -2  -1   0 607.042 18.7661   8
   2   1   0 608.472 18.8122   5
  -2  -1   0 609.931 18.8023   5
  -2  -1  -1 19.2225 1.38088   2
   2   1   1 15.4427 1.35996   6
   2   1   1 10.4368 1.22818   2
   2   1   1 15.3531 1.35568  10
   2   1   1 16.6722 1.34080   8
  -2  -1  -1 15.2008 1.31028   8
  -2  -1  -1 14.0644 1.37660   6
  -2  -1  -2 123.982 4.60809   6
   2   1   2 122.777 4.67165   2
   2   1   2 120.962 4.32844   4
  -2  -1  -2 124.306 4.33665   4
   2   1   2 124.042 4.57823  10
  -2  -1  -2 124.267 4.61749  10
  -2  -1  -3 16.1315 1.54271  10
   2   1   3 13.5342 1.43267  10
   2   1   3 13.9777 1.41658   4
  -2  -1  -3 17.4754 1.43670   4
   2   1   4 120.226 5.20376   7
  -2  -1  -4 118.149 4.84670   4
   2   1   4 125.283 4.92221   4
   2   1   4 128.733 4.96868  10
  -2  -1  -4 123.872 5.02676  10
   2   1   5 56.4076 3.32751   7
   2   1   5 47.7210 3.01499   4
  -2  -1  -5 54.6405 3.07388   4
  -2  -1  -5 47.0192 2.98906  10
   2   1   6 38.5544 2.96644   4
  -2  -1  -6 45.8130 3.09676   4
  -2  -1  -6 37.1578 2.93047  10
   2   1   6 48.8474 3.34542   7
  -2  -1  -7 524.182 17.7827  10
   2   1   7 553.328 18.3084   7
   2   1   7 486.467 17.6362   4
  -2  -1  -8 232.774 9.94428   9
  -2  -1  -8 237.455 9.63650  10
  -2  -1  -8 226.213 8.59921   5
   2   1   8 228.607 9.65810   4
   2   1   8 243.871 10.1060   7
   2   1   9 22.2347 3.09543   3
  -2  -1  -9 21.3840 2.50188   5
   2   1   9 25.1721 3.41929   4
   2   1   9 26.9361 3.62080   7
  -2  -1  -9 20.2790 3.32176   9
  -2  -1  -9 17.7023 3.17417  10
   2   1  10 11.1287 3.09318   3
  -2  -1 -10 9.32850 2.39999   5
   2   1  10 13.4075 3.36674   4
   2   1  10 10.8158 3.29020   7
  -2  -1 -10 12.3845 3.39094   9
  -2  -1 -10 11.3159 3.23798  10
   2   1  11 22.7720 3.75145   3
   2   1  11 23.8634 4.05269   4
   2   1  11 26.5636 4.38044   7
  -2  -1 -11 20.9497 2.86495   5
  -2  -1 -11 18.7671 4.02654   9
  -2  -1 -11 18.8855 3.93706  10
   2   1  12 68.2506 5.57494   3
  -2  -1 -12 75.1653 6.57047   9
   2   1  12 84.9787 6.51953   4
  -2  -1 -12 65.8450 4.40442   5
  -2  -1 -12 65.7767 6.13836  10
   2   1  12 67.3021 6.61181   1
   2   1  12 63.5265 6.36166   7
  -2  -1 -13 16.5083 4.91119   9
   2   1  13 11.8207 4.19382   3
  -2  -2  12 10.6760 3.77574   3
   2   2 -12 7.05362 4.52863   5
   2   2 -11 7.17878 4.03336   5
  -2  -2  11 11.6550 3.56858   3
  -2  -2  11 7.52176 4.42089   1
  -2  -2  10 63.2513 6.51910   4
  -2  -2  10 71.8475 5.14083   3
   2   2 -10 79.9444 5.85242   5
   2   2 -10 81.7861 6.85178   7
  -2  -2  10 74.9740 6.49073   1
  -2  -2   9 81.5193 5.20333   3
  -2  -2   9 85.8448 6.53136   4
  -2  -2   9 80.7921 6.13815   1
   2   2  -9 70.7321 6.10616   7
   2   2  -9 79.7192 5.76317   5
  -2  -2   8 11.5155 2.66969   3
   2   2  -8 5.39395 2.97016   7
  -2  -2   8 9.51054 3.26375   4
   2   2  -8 7.38878 2.90327   5
  -2  -2   8 6.96607 2.88536   1
  -2  -2   7 23.1930 2.67184   3
  -2  -2   7 28.9178 3.62066   4
  -2  -2   7 21.0125 3.06592   1
   2   2  -7 22.7234 3.16390   5
   2   2  -7 19.8477 3.25523   7
  -2  -2   6 82.0027 5.12660   4
  -2  -2   6 82.9045 5.11308   1
  -2  -2   6 85.3082 4.33746   3
   2   2  -6 79.9112 4.76918   5
   2   2  -6 80.4265 5.03038   7
   2   2  -5 316.436 11.3617   5
   2   2  -5 304.305 10.7674   3
  -2  -2   5 284.882 11.2505   5
  -2  -2   5 311.790 11.8959   9
  -2  -2   5 301.288 10.6705   3
  -2  -2   5 302.044 11.5097   1
   2   2  -5 306.626 11.5779   7
  -2  -2   5 306.054 11.5841   4
  -2  -2   4 20.2153 1.94032   3
  -2  -2   4 16.9637 2.43620   9
   2   2  -4 17.8370 1.87972   3
  -2  -2   4 15.4229 2.16379   1
  -2  -2   4 19.4515 2.30292   4
  -2  -2   4 20.9115 2.45308   5
   2   2  -4 15.6563 2.17775   5
   2   2  -4 19.1389 2.28324   7
   2   2  -3 229.112 8.57250   5
   2   2  -3 241.671 8.69939   1
  -2  -2   3 240.695 8.97438   9
  -2  -2   3 222.222 8.04081   3
  -2  -2   3 243.408 8.65066   1
   2   2  -3 231.076 8.65136   7
   2   2  -3 224.207 8.07592   3
  -2  -2   3 238.771 8.72612   5
  -2  -2   2 382.322 13.3439   9
  -2  -2   2 394.155 13.2478   5
   2   2  -2 392.317 12.6990   3
   2   2  -2 397.493 13.1852   5
  -2  -2   2 403.119 13.1576   1
   2   2  -2 404.990 13.1757   1
   2   2  -1 36.6971 2.23624   1
  -2  -2   1 33.1036 2.26347   5
   2   2  -1 36.7495 2.29011   5
   2   2   0 38.3911 2.17272   5
  -2  -2   0 38.2796 2.16368   5
  -2  -2   0 38.1463 1.95083   8
   2   2   0 32.1374 2.16388   6
   2   2   1 13.9694 1.34658   2
  -2  -2  -1 14.2590 1.30981   2
   2   2   1 11.4314 1.37340   6
  -2  -2  -1 10.2638 1.41436   6
   2   2   1 15.8550 1.35169   5
   2   2   1 13.7542 1.20780   8
  -2  -2  -1 13.4101 1.29443   5
  -2  -2  -2 28.0887 1.33660   4
   2   2   2 28.7347 1.88136   2
  -2  -2  -2 31.3172 1.69886   5
   2   2   2 33.1323 2.01520  10
  -2  -2  -2 26.9177 2.00896  10
  -2  -2  -2 31.9304 1.93418   6
  -2  -2  -3 175.881 6.59563  10
   2   2   3 178.544 6.57018  10
  -2  -2  -3 189.708 6.10417   4
   2   2   3 176.873 6.08370   4
   2   2   4 34.1506 2.44356   7
  -2  -2  -4 35.8878 2.09162   4
  -2  -2  -4 32.1935 2.32188  10
   2   2   4 35.9482 2.29975  10
   2   2   4 31.1365 2.05174   4
   2   2   5 202.219 7.45985   4
   2   2   5 205.221 7.68835  10
  -2  -2  -5 198.439 7.72715  10
   2   2   5 208.144 8.00736   7
   2   2   6 118.989 5.35130   4
  -2  -2  -6 118.629 5.57993  10
   2   2   6 126.712 5.88876   7
  -2  -2  -7 69.1215 4.13864   9
  -2  -2  -7 71.7128 4.22448  10
   2   2   7 58.5336 4.18398   7
   2   2   7 64.8289 4.06015   4
  -2  -2  -7 60.0316 2.98563   5
   2   2   8 0.26528 2.11871   4
   2   2   8 2.59103 2.26867   7
  -2  -2  -8 0.56452 2.13175  10
  -2  -2  -8 0.58989 1.37368   5
  -2  -2  -8 0.86793 2.00108   9
  -2  -2  -9 240.342 8.39840   5
   2   2   9 229.455 9.93482   4
   2   2   9 226.865 10.3480   7
  -2  -2  -9 213.670 9.89352  10
   2   2   9 248.023 10.1999   3
  -2  -2  -9 236.710 10.2063   9
  -2  -2 -10 234.070 8.92839   5
   2   2  10 266.256 11.0717   4
  -2  -2 -10 253.667 11.0860  10
   2   2  10 260.532 10.9821   3
   2   2  10 250.719 11.3772   7
  -2  -2 -10 272.126 11.3377   9
   2   2  11 40.7751 4.51722   3
  -2  -2 -11 33.0099 4.52891  10
   2   2  11 34.3943 4.54992   4
  -2  -2 -11 36.3208 4.53666   9
   2   2  11 32.8933 4.61045   7
  -2  -2 -11 30.5768 2.81598   5
   2   2  12 50.8837 5.92679   1
  -2  -2 -12 48.2577 5.50458  10
   2   2  12 49.7336 5.53134   7
   2   2  12 40.9038 5.06123   3
  -2  -2 -12 48.2548 5.48277   9
   2   2  12 56.5414 5.57785   4
  -2  -2 -13 27.3771 4.93448   9
   2   2  13 35.7197 5.47922   4
   2   2  13 37.2819 5.31061   3
   2   3 -12 6.52599 4.52401   5
  -2  -3  11 47.6061 4.52519   3
   2   3 -11 43.0585 5.56539   5
  -2  -3  10 45.1878 5.71433   4
   2   3 -10 40.7808 5.19475   5
   2   3 -10 33.3823 5.22852   7
  -2  -3  10 47.4313 5.53821   1
  -2  -3  10 42.5025 4.07407   3
  -2  -3   9 117.967 7.57457   4
  -2  -3   9 110.611 5.89084   3
  -2  -3   9 106.834 7.16979   1
   2   3  -9 110.932 6.87113   5
   2   3  -9 106.282 7.32473   7
  -2  -3   8 86.7396 6.38044   4
  -2  -3   8 99.2939 5.17201   3
   2   3  -8 101.618 6.22519   5
  -2  -3   8 92.9709 6.37461   1
   2   3  -8 95.3906 6.43853   7
   2   3  -7 15.6906 3.01788   7
  -2  -3   7 10.9010 2.20593   3
  -2  -3   7 10.8183 2.73589   1
  -2  -3   7 14.3187 3.17894   4
   2   3  -7 10.1091 2.90673   5
   2   3  -6 1.87904 2.23478   7
  -2  -3   6 1.01726 1.60492   3
  -2  -3   6 2.78814 2.36502   4
   2   3  -6 0.28745 2.40388   5
  -2  -3   6 2.33984 2.32497   1
  -2  -3   5 9.46052 2.32329   1
   2   3  -5 6.91692 2.12338   7
  -2  -3   5 6.87043 2.17913   4
   2   3  -5 6.02406 1.62562   3
  -2  -3   5 6.05296 1.50997   3
   2   3  -5 5.96463 2.21471   5
  -2  -3   4 264.978 9.80033   1
  -2  -3   4 254.544 10.1608   9
  -2  -3   4 262.271 8.92628   3
   2   3  -4 262.450 9.92913   5
   2   3  -4 257.758 9.84310   7
  -2  -3   4 248.315 9.76613   4
   2   3  -4 250.567 8.93810   3
   2   3  -3 1461.43 45.0214   3
  -2  -3   3 1538.84 46.3078   9
  -2  -3   3 1517.79 45.7790   1
  -2  -3   3 1485.71 45.8100   4
   2   3  -3 1490.35 45.7809   1
   2   3  -3 1475.78 46.0412   5
  -2  -3   3 1464.41 46.0664   5
   2   3  -3 1517.29 45.9336   7
   2   3  -2 10.6208 1.75899   5
  -2  -3   2 16.2384 1.94171   5
  -2  -3   2 14.3472 1.77143   4
  -2  -3   2 12.1307 1.82724   9
   2   3  -2 11.7417 1.33862   3
  -2  -3   2 13.7432 1.67186   1
   2   3  -2 11.0567 1.60822   1
  -2  -3   1 404.529 13.1709   4
   2   3  -1 406.302 13.2995   1
  -2  -3   1 418.721 13.6263   9
   2   3  -1 427.412 13.7217   5
  -2  -3   1 407.917 13.6934   5
  -2  -3   0 0.74574 1.21601   5
   2   3   0 0.12043 1.16312   5
  -2  -3   0 1.45135 0.85705   4
  -2  -3   0 1.21774 0.80199   8
   2   3   0 1.77508 1.18350   6
  -2  -3   0 0.34884 0.89614   2
  -2  -3  -1 49.5823 2.52535   5
   2   3   1 44.6742 2.40165   6
   2   3   1 45.6098 2.24170   2
  -2  -3  -1 47.1477 2.26932   2
   2   3   1 47.2408 2.45187   5
  -2  -3  -1 47.2671 2.49036   6
   2   3   1 47.6394 2.07045   8
   2   3   2 115.645 4.48249   2
  -2  -3  -2 117.923 4.28799   5
   2   3   2 122.449 4.83884  10
   2   3   2 121.583 4.29772   5
  -2  -3  -2 115.139 4.44904   6
   2   3   2 111.616 4.36304   6
   2   3   3 126.777 4.31689   4
   2   3   3 131.842 5.18194  10
  -2  -3  -3 122.754 5.23751  10
  -2  -3  -3 128.314 4.39334   5
  -2  -3  -3 129.135 4.83436   6
  -2  -3  -4 676.625 20.2233   5
   2   3   4 647.264 21.3418  10
  -2  -3  -4 680.611 21.5403  10
   2   3   4 665.426 20.7306   4
   2   3   4 680.349 21.4978   7
   2   3   5 0.19933 1.48087   7
   2   3   5 1.03785 1.38804  10
  -2  -3  -5-1.52061 1.51799  10
   2   3   5 0.88309 1.26518   4
  -2  -3  -6 339.613 11.9815  10
   2   3   6 356.607 11.8594  10
   2   3   6 336.851 11.4733   4
   2   3   6 359.741 12.2548   7
  -2  -3  -6 313.275 10.0854   5
  -2  -3  -7 108.867 5.53689  10
   2   3   7 101.070 5.12982   4
   2   3   7 104.875 5.66494   7
  -2  -3  -7 105.773 5.20484   9
  -2  -3  -7 104.880 3.67169   5
  -2  -3  -8-0.24802 0.95275   5
  -2  -3  -8 0.26328 1.96677   9
   2   3   8 1.49426 2.11854   4
   2   3   8 2.25144 2.26687   7
  -2  -3  -8-0.28990 2.17751  10
   2   3   9 12.4317 2.96427   3
  -2  -3  -9 6.79930 2.55496   9
   2   3   9 7.29702 2.87189   7
   2   3   9 6.72369 2.63626   4
  -2  -3  -9 11.2765 1.39279   5
  -2  -3  -9 11.5426 3.01472  10
   2   3  10-3.03653 3.03150   3
   2   3  10 0.33648 2.71319   4
  -2  -3 -10-1.99130 1.36035   5
  -2  -3 -10 2.46145 2.83534   9
  -2  -3 -10-2.23303 2.92928  10
   2   3  10 0.41028 2.83783   7
   2   3  11 194.714 10.1379   7
   2   3  11 191.639 9.54105   4
  -2  -3 -11 210.163 9.81907   9
   2   3  11 210.450 10.0296   3
  -2  -3 -11 183.920 9.72089  10
  -2  -3 -12 72.4726 6.38651  10
   2   3  12 71.0881 6.55693   1
   2   3  12 62.1826 5.75179   4
  -2  -3 -12 62.3925 5.97218   9
   2   3  12 65.0639 6.39195   7
   2   3  12 72.9512 6.16300   3
   2   3  13-0.46798 3.96576   3
  -2  -3 -13 6.25910 4.21702   9
   2   3  13 6.56450 4.23624   4
   2   4 -11-2.29007 4.56566   5
   2   4 -10 92.1385 7.32662   7
   2   4 -10 90.5900 7.08376   5
  -2  -4  10 99.7186 7.60632   4
  -2  -4  10 92.3670 6.85115   1
  -2  -4  10 82.0569 5.09927   3
   2   4  -9 73.7724 6.22182   7
  -2  -4   9 66.1396 6.11923   4
  -2  -4   9 65.5139 4.28203   3
   2   4  -9 66.7075 5.83739   5
  -2  -4   9 69.7090 5.87589   1
  -2  -4   8-1.91447 3.05789   1
   2   4  -8 0.42096 3.19616   7
  -2  -4   8 1.25505 3.15941   4
   2   4  -8-0.38187 3.30311   5
  -2  -4   8-0.95902 2.00403   3
  -2  -4   7 10.4152 2.90729   1
  -2  -4   7 6.27238 2.75498   4
   2   4  -7 7.78070 3.12111   5
   2   4  -7 9.56795 2.95184   7
  -2  -4   7 11.1824 2.06121   3
  -2  -4   6 46.8421 3.90670   1
  -2  -4   6 36.3469 3.77762   4
   2   4  -6 39.9123 4.08569   5
   2   4  -6 40.9012 3.81907   7
   2   4  -5 74.0263 3.70692   3
  -2  -4   5 87.2862 5.00360   4
  -2  -4   5 83.6907 4.74831   1
   2   4  -5 84.2792 4.89136   7
   2   4  -5 88.0555 5.25361   5
  -2  -4   4 7.15234 2.02750   4
  -2  -4   4 3.51921 1.73201   1
   2   4  -4 5.54270 2.19430   5
   2   4  -4 6.64973 1.32290   3
   2   4  -4 6.35972 1.89039   7
   2   4  -3 144.808 6.20833   7
  -2  -4   3 143.427 6.21910   4
  -2  -4   3 152.108 6.10499   1
  -2  -4   3 145.765 6.63304   9
   2   4  -3 145.052 5.35727   3
   2   4  -3 153.542 6.74137   5
   2   4  -2 445.113 14.5773   1
  -2  -4   2 436.970 14.6831   4
  -2  -4   2 453.053 15.1624   9
   2   4  -2 437.595 14.0113   3
   2   4  -2 466.318 15.3152   5
  -2  -4   2 447.111 15.2798   5
  -2  -4   1 41.9037 2.94220   5
   2   4  -1 49.0083 2.97652   5
  -2  -4   1 38.5378 2.30786   4
  -2  -4   1 44.9382 2.76719   9
   2   4  -1 43.2849 2.39639   1
  -2  -4   0 26.9675 1.57547   4
  -2  -4   0 27.8107 1.97586   9
  -2  -4   0 26.1232 1.67313   2
  -2  -4   0 30.6255 1.43214   8
   2   4   0 31.6943 2.39442   5
  -2  -4   0 29.4892 2.28762   5
   2   4   1 9.37315 0.87192   8
  -2  -4  -1 9.03546 1.13193   2
   2   4   1 9.39817 1.32809   6
   2   4   1 6.83374 1.40425   5
  -2  -4  -1 8.47548 1.47746   5
   2   4   2 250.246 9.01957  10
   2   4   2 249.497 8.33496   6
   2   4   2 253.644 8.41654   2
   2   4   2 260.322 8.43166   5
  -2  -4  -2 238.262 8.42432   5
  -2  -4  -2 252.854 8.43482   6
   2   4   3 183.522 5.87641   4
   2   4   3 192.740 7.14861  10
   2   4   3 189.945 6.27931   5
  -2  -4  -3 194.085 6.56955   6
  -2  -4  -3 185.060 6.30931   5
   2   4   4 10.9881 1.70967   7
   2   4   4 10.5116 1.76277  10
   2   4   4 15.5468 1.29696   4
  -2  -4  -4 10.9542 1.49047   6
  -2  -4  -4 12.8488 1.94200  10
   2   4   5 46.0959 2.63766   4
   2   4   5 50.2555 3.29714   7
   2   4   5 46.7164 3.07570  10
  -2  -4  -5 51.6731 3.36612  10
  -2  -4  -6 100.851 4.48768   9
   2   4   6 96.1636 4.47548   4
   2   4   6 100.339 5.16713   7
  -2  -4  -6 96.9112 5.10613  10
   2   4   6 102.047 4.96239  10
   2   4   7 42.3323 3.66982   7
   2   4   7 47.4297 3.32530   4
  -2  -4  -7 48.2103 3.77841  10
   2   4   7 53.3459 3.62235  10
  -2  -4  -7 49.1908 3.24771   9
   2   4   8 2.33260 2.16136   4
   2   4   8-0.63711 2.24517   7
  -2  -4  -8-0.70502 1.88582   9
  -2  -4  -8 0.60064 2.24351  10
  -2  -4  -9 307.573 12.5525  10
   2   4   9 297.414 11.8288   4
   2   4   9 309.185 12.7627   3
  -2  -4  -9 316.772 11.9307   9
   2   4   9 306.899 12.6845   7
  -2  -4 -10 156.263 8.12654  10
   2   4  10 148.968 8.06824   7
  -2  -4 -10 148.961 7.42703   9
   2   4  10 141.838 8.01743   3
   2   4  10 133.720 7.28735   4
   2   4  11 2.53713 3.12217   4
   2   4  11-0.45417 3.46655   7
  -2  -4 -11-3.80464 3.73072  10
  -2  -4 -11 0.72450 2.97526   9
   2   4  11 0.87254 3.41645   3
   2   4  12 27.1517 4.85550   3
   2   4  12 30.6234 5.06710   1
   2   4  12 30.1439 5.05127   7
  -2  -4 -12 21.8270 4.22231   9
   2   4  12 24.3239 4.38636   4
  -2  -4 -12 25.6600 4.59903  10
   2   4  13 33.0837 5.21352   4
   2   5 -10 1.58417 3.98931   7
  -2  -5  10 1.88388 3.93936   1
   2   5 -10 8.07519 4.27511   5
  -2  -5   9 4.80699 3.80203   4
   2   5  -9 3.79821 3.54694   7
  -2  -5   9-2.12305 3.48764   1
   2   5  -9-0.44856 3.83205   5
  -2  -5   8 6.03931 3.59919   4
  -2  -5   8 7.93591 3.30430   1
   2   5  -8 11.8227 3.79229   5
   2   5  -8 7.60253 3.39787   7
   2   5  -7 147.643 7.96003   5
   2   5  -7 124.819 7.32951   7
  -2  -5   7 148.076 7.45031   1
  -2  -5   7 138.789 7.77806   4
   2   5  -6 3.98078 2.94851   5
  -2  -5   6 4.34758 2.46080   4
   2   5  -6 5.42451 2.51520   7
  -2  -5   6 5.18125 2.61315   1
  -2  -5   5 159.251 7.60840   4
  -2  -5   5 160.987 7.29342   1
   2   5  -5 157.817 7.47625   7
   2   5  -5 185.012 8.32033   5
   2   5  -4 160.432 7.02515   7
   2   5  -4 143.103 7.41453   5
  -2  -5   4 168.679 7.27422   4
  -2  -5   4 165.023 6.86972   1
   2   5  -4 164.862 5.77144   3
  -2  -5   3 261.527 9.65190   4
  -2  -5   3 260.196 9.29273   1
   2   5  -3 264.706 9.55742   7
   2   5  -3 252.390 10.1619   5
   2   5  -3 246.348 8.36027   3
   2   5  -2 11.5254 1.30370   3
   2   5  -2 13.0184 2.28089   5
   2   5  -2 12.3339 1.60547   1
  -2  -5   2 10.2146 1.74801   4
  -2  -5   1 3.12523 1.27297   4
  -2  -5   1 3.26460 0.86758   8
  -2  -5   1 4.24798 1.38758   9
   2   5  -1 2.81674 1.12414   1
   2   5  -1 4.75372 1.86227   5
   2   5   0 572.100 18.1562   1
  -2  -5   0 591.808 18.1325   4
  -2  -5   0 578.351 18.5923   9
   2   5   0 599.831 19.1914   5
  -2  -5   0 597.231 18.1526   2
   2   5   1 330.943 11.3893   5
   2   5   1 336.723 11.0653   6
  -2  -5  -1 333.731 10.7400   9
  -2  -5  -2 82.4189 3.00860   9
   2   5   2 84.6507 3.49630   6
   2   5   2 85.6245 4.30362  10
   2   5   2 85.9544 3.51060   2
   2   5   2 87.8507 3.14593   8
   2   5   2 89.9839 3.76546   5
   2   5   3 193.536 7.50623  10
  -2  -5  -3 185.975 6.66024   6
   2   5   3 202.114 6.67745   5
   2   5   3 185.807 6.93120   2
   2   5   4 1.64508 0.88842   4
   2   5   4 2.40738 1.53466   7
   2   5   4 3.68130 1.69375  10
  -2  -5  -4 0.80278 0.60824   9
  -2  -5  -4 1.21573 1.01988   6
  -2  -5  -5 15.8829 1.33596   9
  -2  -5  -5 12.7347 2.27031  10
   2   5   5 14.0663 2.05894   7
   2   5   5 16.9400 2.16495  10
   2   5   5 14.4424 1.52492   4
  -2  -5  -5 13.8041 1.63488   6
  -2  -5  -6 2.29110 1.14238   9
   2   5   6 2.63148 1.49606   4
   2   5   6 2.10363 1.77553   7
   2   5   6 3.25908 1.77727  10
  -2  -5  -6-1.27542 1.95801  10
   2   5   7 116.966 6.10038   7
   2   5   7 127.709 6.12403  10
  -2  -5  -7 130.820 6.43654  10
  -2  -5  -7 126.963 5.32466   9
   2   5   7 118.805 5.46484   4
   2   5   8 127.314 6.55907   7
  -2  -5  -8 114.291 5.50169   9
   2   5   8 110.367 5.62182   4
  -2  -5  -8 139.491 6.81218  10
   2   5   9 24.6802 3.79155   3
  -2  -5  -9 27.0714 3.63821  10
   2   5   9 32.1619 3.43303   4
   2   5   9 30.9285 3.87167   7
  -2  -5  -9 29.3790 3.02537   9
  -2  -5 -10 47.1940 4.12540   9
   2   5  10 51.6080 5.03104   7
  -2  -5 -10 50.8764 4.86339  10
   2   5  10 40.6924 4.26054   4
   2   5  10 58.0326 5.36067   3
   2   5  11 40.9866 5.09361   3
   2   5  11 27.4532 4.14826   4
   2   5  11 39.8044 5.02677   7
  -2  -5 -11 40.6577 5.08770  10
   2   5  11 34.1152 4.64026   1
   2   5  12 21.6794 4.61973   3
   2   5  12 9.88378 4.28059   7
  -2  -5 -12 17.1154 4.53626  10
   2   5  12 10.3718 3.87845   4
   2   5  12 20.1616 4.69182   1
   2   5  13 30.5111 5.01453   4
   2   6 -10 7.83400 4.33054   7
  -2  -6  10 2.30335 3.76889   1
   2   6  -9-1.41077 3.60819   7
  -2  -6   9-0.98451 4.11590   4
   2   6  -9 0.48889 4.29749   5
  -2  -6   9 2.49570 3.41631   1
   2   6  -8 34.0178 4.65348   7
  -2  -6   8 38.9497 4.50776   1
   2   6  -8 33.2781 5.06209   5
  -2  -6   8 28.8500 4.62736   4
   2   6  -7-0.73895 2.82010   7
  -2  -6   7-2.77051 3.09944   4
   2   6  -7 4.74743 3.94145   5
  -2  -6   7 0.32635 2.74068   1
   2   6  -6 200.455 9.21937   7
   2   6  -6 217.705 10.0928   5
  -2  -6   6 206.710 9.53526   4
  -2  -6   6 210.773 9.07147   1
   2   6  -5 119.676 6.37010   7
   2   6  -5 136.258 7.31047   5
  -2  -6   5 136.619 6.35317   1
  -2  -6   5 137.784 6.85883   4
  -2  -6   4 133.861 6.35693   4
   2   6  -4 119.666 4.43602   3
  -2  -6   4 130.440 5.80113   1
   2   6  -4 134.645 6.07765   7
   2   6  -4 140.077 7.08191   5
  -2  -6   3 48.4935 3.36739   4
   2   6  -3 40.1571 2.02784   3
   2   6  -3 44.8867 3.07978   7
   2   6  -3 51.8584 4.04338   5
   2   6  -2 8.30919 1.69685   7
   2   6  -2 11.5112 1.23294   3
   2   6  -2 9.15944 2.30501   5
  -2  -6   2 14.9667 1.98877   4
  -2  -6   1 345.661 11.7181   4
  -2  -6   1 353.127 10.8733   8
   2   6  -1 359.612 12.8248   5
  -2  -6   1 351.384 11.3717   2
   2   6  -1 347.825 11.3476   1
  -2  -6   0 193.527 6.43588   2
   2   6   0 191.300 7.77130   5
  -2  -6   0 189.682 6.60666   4
   2   6   0 192.268 6.41845   1
   2   6   1 69.9423 3.35055   6
   2   6   1 67.8699 3.77254   5
   2   6   2 334.417 10.9020   2
   2   6   2 331.525 10.9583   6
   2   6   2 343.208 11.5521   5
   2   6   2 346.644 12.2072  10
   2   6   2 340.419 10.3289   8
   2   6   3 6.35962 1.28614   2
   2   6   3 7.12964 1.34281   5
   2   6   3 8.73278 2.02246  10
  -2  -6  -4 4.26524 1.16171   6
   2   6   4 4.47820 1.77230  10
   2   6   4 2.26407 1.11651   5
   2   6   4 4.59863 0.90343   4
   2   6   4 6.91904 1.57235   7
   2   6   5 28.7359 2.71765  10
   2   6   5 24.6249 1.80926   4
   2   6   5 24.1038 2.40871   7
  -2  -6  -5 24.8668 1.88888   6
  -2  -6  -6 41.4878 3.78214  10
   2   6   6 54.7091 3.63941  10
   2   6   6 49.9339 3.51111   7
  -2  -6  -6 48.6319 2.78616   6
   2   6   6 44.6227 2.74725   4
   2   6   7 33.9801 2.70568   4
   2   6   7 44.0436 3.50016  10
   2   6   7 38.9348 3.52195   7
  -2  -6  -7 37.2596 3.81050  10
  -2  -6  -8 25.6698 3.65823  10
   2   6   8 25.0051 2.81272   4
   2   6   8 26.9677 3.41981   7
   2   6   8 31.9242 3.49991  10
   2   6   9 474.148 16.7218   4
  -2  -6  -9 499.124 18.0564  10
   2   6   9 497.325 18.5401   3
   2   6   9 462.642 17.6497   7
   2   6  10 25.1365 4.32747   3
  -2  -6 -10 35.9797 4.47558  10
   2   6  10 29.4150 3.65300   4
   2   6  10 23.1614 3.92818   7
   2   6  11 10.9572 3.73991   7
  -2  -6 -11 16.8567 4.17892  10
   2   6  11 2.89638 3.90311   3
   2   6  11 8.71569 3.33786   4
   2   6  11 11.6364 3.85054   1
   2   6  12 1.80696 3.47775   4
   2   6  12-1.93994 3.85456   7
   2   6  12-0.49509 4.01059   1
  -2  -6 -12-3.88367 4.25044  10
   2   6  13 25.5074 4.53143   4
  -2  -7  10 8.03914 4.27579   1
   2   7  -9 3.24297 3.90808   7
  -2  -7   9 2.53019 4.23170   4
  -2  -7   9 1.62194 3.37618   1
  -2  -7   8 12.3448 4.26590   4
   2   7  -8 14.5241 4.65375   5
   2   7  -8 10.3359 3.47447   7
  -2  -7   8 11.5939 3.49244   1
  -2  -7   7 31.4996 4.47901   4
  -2  -7   7 35.0130 3.98042   1
   2   7  -7 35.6881 5.03447   5
   2   7  -7 26.3035 3.87680   7
   2   7  -6 4.80443 3.48917   5
   2   7  -6 0.95184 2.65431   7
  -2  -7   6 5.42672 3.06573   4
  -2  -7   6 2.20286 2.44118   1
  -2  -7   5 82.9733 4.83187   1
   2   7  -5 92.4780 6.35078   5
   2   7  -5 78.8050 5.04954   7
  -2  -7   5 95.7279 5.65278   4
   2   7  -4 184.660 9.21043   5
   2   7  -4 186.739 7.94334   7
  -2  -7   4 203.110 8.50665   4
   2   7  -3 182.537 6.07972   3
  -2  -7   3 222.964 8.27019   4
   2   7  -3 222.256 9.32591   5
   2   7  -3 208.751 7.74348   7
   2   7  -2 15.7635 1.34175   3
   2   7  -2 21.5055 3.04111   5
  -2  -7   2 16.3648 2.12842   4
   2   7  -2 17.5041 1.95979   7
  -2  -7   2 17.0391 1.40667   8
  -2  -7   1 5.58435 1.45371   4
   2   7  -1 6.76291 2.32893   5
  -2  -7   1 7.22759 1.06188   2
   2   7   0 242.764 8.89640   6
   2   7   0 241.400 9.55817   5
   2   7   1 34.2225 2.93447   5
   2   7   1 41.9303 1.90507   4
   2   7   1 42.0622 2.49442   6
   2   7   1 31.8827 1.60646   1
   2   7   2-0.81383 0.57775   4
   2   7   2 0.26437 1.05355   6
   2   7   2-1.63515 1.90113  10
   2   7   2 0.17519 1.58232   5
   2   7   3 67.3133 3.23932   7
   2   7   3 71.6983 3.51080   5
   2   7   3 63.4972 4.03491  10
   2   7   3 63.4448 3.01239   2
   2   7   4 30.1719 2.04185   5
   2   7   4 27.5460 2.19880   2
   2   7   4 29.9037 2.32350   7
   2   7   4 23.5474 1.36673   4
   2   7   4 32.9640 2.94671  10
  -2  -7  -5 6.56238 1.20701   6
   2   7   5 5.02215 2.09124  10
   2   7   5 4.23329 1.70727   7
   2   7   5 5.45306 1.22152   4
  -2  -7  -6 7.05483 1.45911   6
   2   7   6 7.20280 1.50673   4
   2   7   6 10.1102 2.31760  10
   2   7   6 3.51726 2.00302   7
   2   7   7 107.391 5.79724   7
   2   7   7 118.391 5.97505  10
  -2  -7  -7 115.511 6.46319  10
  -2  -7  -7 119.086 4.86914   6
   2   7   7 110.201 4.97468   4
   2   7   8 31.4668 4.14566   3
   2   7   8 30.1036 2.98920   4
   2   7   8 38.3071 3.81651   7
  -2  -7  -8 30.8943 2.73127   6
   2   7   8 35.1941 3.73720  10
  -2  -7  -8 35.6035 4.15283  10
   2   7   9 6.51532 2.52222   4
   2   7   9 11.8632 3.03414   7
   2   7   9 6.50894 3.61875   3
   2   7   9 4.48546 2.99231   1
  -2  -7  -9 7.71873 3.46595  10
   2   7  10 5.51684 2.70909   4
   2   7  10 7.27738 3.26087   7
   2   7  10 6.10973 4.08390   3
   2   7  10 0.78305 3.20375   1
  -2  -7 -10 3.38057 3.40952  10
  -2  -7 -11 67.1315 6.27966  10
   2   7  11 74.5654 6.67948   3
   2   7  11 54.9856 4.96683   4
   2   7  11 58.2595 5.72887   1
   2   7  11 71.3795 5.96338   7
  -2  -7 -12 28.0079 5.35947  10
   2   7  12 31.9559 4.38102   4
   2   7  12 31.6333 5.09495   7
   2   7  12 29.4377 5.13515   1
  -2  -8  10 24.8073 4.81618   1
   2   8  -9 54.9651 5.73476   7
  -2  -8   9 47.7955 5.34451   1
  -2  -8   8 0.47412 3.94848   4
   2   8  -8 4.83799 3.62916   7
  -2  -8   8 5.55710 3.39904   1
  -2  -8   7 23.4627 4.38891   4
   2   8  -7 15.2243 4.52830   5
   2   8  -7 16.7236 3.64097   7
  -2  -8   6 6.84022 3.42013   4
   2   8  -6 2.37048 3.93007   5
   2   8  -6 0.93116 2.59667   7
   2   8  -5 45.3793 5.18410   5
  -2  -8   5 44.6670 4.35476   4
   2   8  -5 38.4864 3.57717   7
  -2  -8   4 16.1145 3.07041   4
   2   8  -4 15.0246 3.62338   5
   2   8  -4 13.5238 2.41912   7
  -2  -8   3 8.74721 2.54101   4
   2   8  -3 6.69077 1.99972   7
   2   8  -3 7.42725 3.36105   5
   2   8  -2 256.826 10.6074   5
   2   8  -2 232.321 8.61621   7
   2   8  -2 241.066 7.77682   3
  -2  -8   2 248.326 9.27679   4
  -2  -8   2 245.278 8.14361   2
   2   8  -1 116.907 6.22058   5
  -2  -8   1 104.753 3.77926   2
   2   8  -1 119.705 4.52881   7
   2   8   0 36.8265 3.64794   5
   2   8   0 40.9664 2.94530   6
   2   8   1 18.5529 2.77210   5
   2   8   1 20.1762 2.02263   6
   2   8   1 15.4984 1.49064   4
   2   8   2 29.7346 1.96048   6
   2   8   2 34.4654 1.98330   7
   2   8   2 43.6063 3.63320  10
   2   8   2 33.9299 2.92767   5
   2   8   2 31.1017 1.54289   4
   2   8   3 249.609 8.19269   2
   2   8   3 245.802 9.80257  10
   2   8   3 235.116 8.40723   7
   2   8   3 261.152 9.15605   5
   2   8   4 12.9983 1.79683   7
   2   8   4 6.28814 0.72986   4
   2   8   4 17.0962 2.48561  10
   2   8   4 7.79078 0.74744   4
   2   8   4 14.3574 1.90723   5
   2   8   4 13.0050 1.68553   2
   2   8   5 78.2316 4.16012   7
   2   8   5 85.3090 4.19347   2
   2   8   5 83.7850 4.86147  10
   2   8   5 75.8333 3.17362   4
   2   8   5 93.7760 3.53231   5
   2   8   6 69.7428 4.43419  10
   2   8   6 68.2174 4.03569   7
   2   8   6 64.5665 3.12336   4
   2   8   7 8.76987 3.23298   3
  -2  -8  -7 12.8140 1.58697   6
   2   8   7 9.91505 1.86413   4
   2   8   7 9.37930 2.77208  10
   2   8   7 12.7470 2.63191   7
   2   8   8 12.1157 3.76927   3
   2   8   8 14.2807 2.29662   4
   2   8   8 14.5395 2.97622   7
   2   8   8 12.0721 3.18050  10
  -2  -8  -8 16.7508 2.00462   6
   2   8   8 14.1738 2.94139   1
   2   8   9 40.3973 4.98187   3
   2   8   9 38.6236 4.14891   7
  -2  -8  -9 45.6734 4.89764  10
   2   8   9 38.7926 4.10807   1
   2   8   9 43.7867 3.49710   4
  -2  -8  -9 39.2870 2.98024   6
   2   8  10 71.0523 5.57864   7
   2   8  10 58.6025 6.01395   3
  -2  -8 -10 63.6136 5.96146  10
   2   8  10 64.8767 5.43464   1
   2   8  10 57.7683 4.48817   4
  -2  -8 -11 15.5569 4.57916  10
   2   8  11 20.3403 4.49275   1
   2   8  11 15.7170 3.90574   7
   2   9  -9 3.43727 3.95390   7
  -2  -9   8 56.5898 6.18897   4
   2   9  -8 44.4565 5.11967   7
  -2  -9   7-1.76481 3.83197   4
   2   9  -7-0.34171 3.03942   7
  -2  -9   6 5.91266 3.54511   4
   2   9  -6 9.18894 2.93240   7
  -2  -9   5 3.81488 3.20196   4
   2   9  -5 3.80853 4.08392   5
   2   9  -5-2.77861 2.50216   7
  -2  -9   4 46.7785 4.15748   4
   2   9  -4 45.4330 5.31427   5
   2   9  -4 37.5899 3.28073   7
  -2  -9   3 319.425 11.3391   4
  -2  -9   3 304.453 9.64565   2
   2   9  -3 306.793 12.7445   5
   2   9  -3 292.129 10.3082   7
  -2  -9   3 281.308 8.89611   8
  -2  -9   3 278.708 8.90434   8
   2   9  -2 2.37251 0.72538   3
  -2  -9   2 4.38707 0.77372   2
   2   9  -2 4.08482 3.47944   5
   2   9  -2 5.04082 1.62993   7
  -2  -9   2 4.44697 2.06117   4
   2   9  -2 4.86830 0.74113   3
   2   9  -1 102.976 4.16145   3
   2   9  -1 120.228 6.58044   5
   2   9  -1 97.1437 4.03396   7
   2   9   0 87.6902 3.53565   7
   2   9   0 121.378 6.15581   5
   2   9   0 109.912 4.85603   6
   2   9   1 3.31364 0.89208   7
   2   9   1 2.70062 1.45430   6
   2   9   1 1.87518 2.51895   5
   2   9   2 16.5600 2.74219   5
   2   9   2 8.13338 1.05650   7
   2   9   2 13.7537 2.91323  10
   2   9   3 1.96345 1.99299   5
   2   9   3 2.13445 2.26004  10
   2   9   3-0.33476 1.13902   7
   2   9   4 99.3737 3.99154   1
   2   9   4 99.4255 4.22752   7
   2   9   4 97.3312 4.01152   2
   2   9   4 94.5473 3.46456   8
   2   9   4 112.556 4.79025   5
   2   9   4 98.2123 5.41963  10
   2   9   5 51.3059 2.92058   1
   2   9   5 30.9879 1.59815   4
   2   9   5 30.8814 1.60227   4
   2   9   5 46.9696 2.94724   7
   2   9   5 54.2491 3.97342  10
   2   9   5 48.5205 4.25755   3
   2   9   5 51.2364 2.87627   2
   2   9   5 55.2696 2.72428   5
   2   9   6 47.3535 3.95453  10
   2   9   6 45.6190 4.44954   3
   2   9   6 43.3479 3.22724   2
   2   9   6 43.8954 3.27566   1
   2   9   6 42.4633 3.16677   7
   2   9   6 34.0898 2.13290   4
   2   9   7 49.0263 4.10131  10
   2   9   7 50.3038 3.79801   1
   2   9   7 58.2769 5.12168   3
   2   9   7 47.9152 3.75761   7
   2   9   7 44.3242 2.75100   4
   2   9   8-0.27436 2.61376   1
   2   9   8-0.80941 2.45490   7
   2   9   8 4.35308 3.67151   3
   2   9   8-0.58639 2.70695  10
   2   9   9-0.62329 2.81453   7
   2   9   9-2.35406 4.03885   3
   2   9   9 1.27190 2.89322   1
   2   9  10 31.1002 4.11701   7
   2   9  10 32.1355 4.47809   1
  -2  -9 -11 83.5641 7.11083  10
   2   9  11 76.5075 6.32643   1
   2   9  11 86.3479 6.55735   7
  -2 -10   7-0.44900 4.05501   4
  -2 -10   6 10.8548 3.98271   4
   2  10  -5 9.18930 4.49392   5
  -2 -10   5 7.46733 3.37309   4
   2  10  -4-0.95054 3.90357   5
  -2 -10   4-0.31026 2.83347   4
   2  10  -3 11.8835 4.05934   5
   2  10  -3 14.3729 2.13572   7
  -2 -10   3 19.1644 3.04694   4
   2  10  -2 36.6334 2.38834   7
   2  10  -2 55.7752 5.20490   5
   2  10  -1 70.6856 4.47003   6
   2  10  -1 72.6673 3.29093   3
   2  10  -1 82.9840 5.85662   5
   2  10   0 1.35697 1.82669   6
   2  10   0 0.66731 2.99088   5
   2  10   0 1.98113 1.69214   3
   2  10   1 0.33103 1.44902   6
   2  10   1 0.92951 2.05918   3
   2  10   2 188.372 7.79573   3
   2  10   2 166.495 8.21789  10
   2  10   2 190.363 8.16206   5
   2  10   3 95.3937 5.38731   3
   2  10   3 89.0188 4.95968   5
   2  10   3 95.6030 5.54332  10
   2  10   4 7.86003 2.82384   3
   2  10   4 12.6374 2.85048  10
   2  10   4 14.4310 2.39143   5
   2  10   4 6.90932 1.35905   7
   2  10   5 6.20583 1.41675   2
   2  10   5 3.05459 2.96412   3
   2  10   5 5.43297 2.70413  10
   2  10   5 6.37905 1.88961   5
   2  10   5 4.80566 1.57629   7
   2  10   6 5.21595 1.84205   2
   2  10   6 5.91229 1.82508   1
   2  10   6 4.95259 1.93153   7
   2  10   6 1.50579 3.09516   3
   2  10   6 4.12335 2.65785  10
   2  10   7 1.49260 2.15464   2
   2  10   7 4.06052 2.27392   1
   2  10   7 3.10231 2.19417   7
   2  10   7 3.72227 3.52023   3
   2  10   7 10.5406 2.94517  10
   2  10   8 3.22871 2.48447   1
   2  10   8 2.97765 2.62275   7
   2  10   8 1.18910 2.92736  10
   2  10   8 4.04514 3.98296   3
  -2 -11   6 2.86596 3.78101   4
  -2 -11   5 55.7758 5.47731   4
   2  11  -4 102.100 7.72520   5
   2  11  -3 17.4823 4.53075   5
   2  11  -2 11.9010 3.08372   6
   2  11  -2 10.9014 4.27861   5
   2  11  -1 7.68372 2.48477   6
   2  11  -1 15.1860 3.89442   5
   2  11   0 146.576 7.93457   5
   2  11   1 130.404 6.99788   5
   2  11   1 121.895 5.62565   3
   2  11   1 107.520 6.62939  10
   2  11   2-0.28766 2.93719   5
   2  11   2 3.49636 2.89213  10
   2  11   2-0.91753 2.54676   3
   2  11   3 18.4025 3.36610   3
   2  11   3 29.2782 3.46843   5
   2  11   3 32.2716 3.70646  10
   2  11   4 4.45377 2.23899   5
   2  11   4 5.59505 3.08088   3
   2  11   4 1.15222 2.69021  10
   2  11   5-3.14157 3.22284   3
   2  11   5 1.69672 2.73030  10
   2  11   6 4.65241 3.48014   3
   2  11   6 7.63396 2.85901  10
   2  11   7 5.51429 3.90346   3
   2  11   7 2.31528 2.85058  10
   2  11   8 50.6769 5.93214   3
   2  11   8 60.4112 4.86041  10
   2  12  -2 3.72109 4.24927   5
   2  12  -1 35.1307 5.12682   5
   2  12   0 35.8969 4.91720   5
   2  12   1 1.06263 3.40893  10
   2  12   1 2.46257 3.54984   5
   2  12   2 223.168 9.96612   5
   2  12   2 222.710 9.13609   3
   2  12   2 230.126 10.1536  10
   2  12   3 38.7790 3.83147   5
   2  12   3 35.2960 4.00182  10
   2  12   3 32.0803 3.73570   3
   2  12   4-1.78271 3.06959  10
   2  12   4-1.57141 2.94353   3
   2  12   5 0.57962 2.97790  10
   2  12   5-6.37924 3.45655   3
   2  12   6-1.43739 2.98676  10
   2  12   6 5.51189 3.56911   3
   2  12   7 12.4995 4.21832   3
   2  13  -1 9.51691 4.70314   5
   2  13   0 63.2531 5.52229  10
   2  13   0 59.6235 5.91063   5
   2  13   1 9.80610 3.81881  10
   2  13   1 12.3348 4.25399   5
   2  13   2-3.38348 2.99834  10
   2  13   2-0.33101 3.23823   5
   2  13   3 2.21669 2.83908  10
   2  13   5 30.6190 4.35040   3
   2  13   6-0.39623 3.57847   3
  -3  12   4 9.39789 3.85947   3
  -3  12   0-3.46291 3.48489   4
  -3  12  -1 6.82450 3.68369   4
  -3  12  -2 11.7284 3.96788   4
  -3  12  -3 13.2035 4.37019   4
  -3  12  -4 16.9379 4.70437   4
  -3  11   5 56.6770 5.94338   3
  -3  11   4 1.87109 3.61350   3
  -3  11   4-4.33866 3.30648   4
  -3  11   3 39.8056 4.58946   3
  -3  11   3 28.1814 4.05382   4
  -3  11   2 34.6005 4.20065   3
  -3  11   2 32.7259 4.21866   4
  -3  11   1-2.48187 2.73528   3
  -3  11   1-0.66703 3.03501   4
  -3  11   0 135.680 7.55560   4
  -3  11  -1 41.8543 4.74697   4
  -3  11  -2 5.14329 3.61944   4
  -3  11  -3 8.18460 3.79521   4
  -3  11  -4 3.31609 3.82770   4
  -3  11  -4 1.76772 3.16962   9
  -3  11  -5 39.7251 5.38070   4
  -3  11  -5 32.7145 4.84422   9
  -3  11  -6 1.33838 3.84321   9
  -3  10   6 31.1284 5.14090   3
  -3  10   5 8.12070 4.06658   3
  -3  10   4-1.47122 3.48054   3
  -3  10   3 0.98640 3.00290   3
  -3  10   2 68.2811 5.02054   3
  -3  10   2 63.1503 5.03308   4
  -3  10   1 78.9453 5.01423   3
  -3  10   1 74.2686 5.46103   4
  -3  10   0 3.27438 2.37250   3
  -3  10   0 0.32912 3.01738   4
  -3  10  -1 15.9874 3.52511   4
  -3  10  -2 42.7781 4.76896   4
  -3  10  -3 37.7533 4.51048   4
  -3  10  -4 12.3739 4.00623   4
  -3  10  -4 11.6095 3.48075   9
  -3  10  -5-3.41434 3.96920   4
  -3  10  -5-1.18793 3.26764   9
  -3  10  -6 14.1894 4.42303   4
  -3  10  -6 13.2547 4.05501   9
  -3  10  -7 0.97694 3.91979   9
  -3   9   8-4.18630 3.75422   8
  -3   9   7-3.41866 3.55774   8
  -3   9   7-0.46926 4.05951   3
  -3   9   6 27.6918 4.05503   8
  -3   9   6 24.5915 4.64820   3
  -3   9   5 0.30522 2.92739   8
  -3   9   5-0.78720 3.37649   3
  -3   9   4 49.6782 4.13851   8
  -3   9   4 54.8939 5.18246   3
  -3   9   3 64.6922 4.39111   8
  -3   9   3 77.4919 5.34617   3
  -3   9   3 67.5744 3.50592   2
  -3   9   2 6.75279 2.77447   3
  -3   9   2 4.84420 2.17345   8
  -3   9   1 0.61082 2.59906   4
  -3   9   1 4.14190 2.40695   3
  -3   9   0 32.3314 3.78548   4
  -3   9   0 33.1901 3.23968   3
  -3   9  -1 78.6865 3.56212   6
  -3   9  -1 78.0982 5.44289   4
  -3   9  -1 70.3243 3.42025  10
  -3   9  -2 57.5684 3.47759   6
  -3   9  -2 61.5336 4.96945   4
  -3   9  -3 11.3067 3.47929   4
   3  -9   3 9.39399 2.13686   8
  -3   9  -4 70.5813 5.67578   4
   3  -9   4 75.7338 4.32997   8
  -3   9  -5-0.40826 3.50364   4
   3  -9   5 5.28556 2.41641   8
  -3   9  -6-1.29822 3.37190   9
  -3   9  -6 2.63520 3.70443   4
   3  -9   6-2.05072 2.44225   8
  -3   9  -7-2.39765 3.84840   9
  -3   9  -7-1.41808 3.98727   4
   3  -9   7-2.00485 2.71996   8
  -3   9  -8 8.96086 4.41947   9
   3  -9   8 12.4808 3.51489   8
   3  -8  -9 64.2289 5.78585   7
  -3   8   9 61.3752 6.18788   8
   3  -8  -8-0.35325 3.15419   7
  -3   8   8-1.29614 3.72178   8
   3  -8  -7 5.47126 2.88010   7
  -3   8   7 4.99380 4.02502   3
  -3   8   7 4.70371 3.47611   8
   3  -8  -6 3.05848 2.29834   7
  -3   8   6 9.98334 4.07155   3
  -3   8   6 6.70583 3.33173   8
  -3   8   5 81.3051 5.90896   3
  -3   8   5 60.6753 3.66692   9
  -3   8   5 72.8750 5.09141   8
   3  -8  -5 73.5812 4.26316   7
  -3   8   4 65.5248 5.08125   3
  -3   8   4 55.1999 3.32847   9
  -3   8   4 66.7407 4.57956   8
   3  -8  -4 61.4311 3.44742   7
  -3   8   3 77.3375 5.36682   3
  -3   8   3 78.1404 4.78291   8
  -3   8   2 122.732 6.24133   3
  -3   8   2 113.556 5.53189   8
  -3   8   2 102.706 4.53656   2
  -3   8   1 4.99154 1.24584   2
  -3   8   1 10.9930 2.79886   4
  -3   8   1 6.24755 2.01371   8
  -3   8   1 6.79040 2.51398   3
  -3   8   0 8.98089 0.99397  10
  -3   8   0 13.4224 2.45179   3
  -3   8   0 12.8016 2.73078   4
  -3   8   0 10.1170 1.42640   6
  -3   8  -1 3.50674 1.55764   6
  -3   8  -1 5.72241 2.78322   4
  -3   8  -2 111.268 4.58222   6
   3  -8   2 99.9277 4.72532   8
   3  -8   2 75.9052 3.11850   1
  -3   8  -2 114.211 5.98016   4
   3  -8   3 363.527 12.8077   8
  -3   8  -3 363.215 14.1398   4
   3  -8   4 3.22792 2.09205   8
  -3   8  -4-0.35680 2.86372   4
   3  -8   5 39.1647 3.47542   8
  -3   8  -5 49.0209 4.82429   4
   3  -8   5 39.2797 2.73036   2
   3  -8   6 2.65622 2.57334   8
  -3   8  -6 0.41766 3.47710   4
   3  -8   6 1.27124 1.90326   2
   3  -8   7 0.22435 2.04945   2
  -3   8  -7 0.46628 3.52172   9
   3  -8   7 2.68482 2.73479   8
  -3   8  -7 2.26371 3.78582   4
   3  -8   7 3.02356 2.17096   1
   3  -8   8 21.3938 3.20647   2
  -3   8  -8 5.14416 3.95664   9
   3  -8   8 13.3164 3.37413   8
  -3   8  -8 28.3627 5.08938   4
   3  -8   8 17.5016 3.22078   1
   3  -8   9-0.31031 2.91643   2
  -3   8  -9-3.07423 3.95836  10
   3  -7 -10 43.6020 5.66489   7
  -3   7   9 1.27526 3.50835   1
   3  -7  -9 5.10996 3.77384   7
  -3   7   8-0.47383 3.92690   3
   3  -7  -8 0.37629 3.14630   7
   3  -7  -7 13.0559 3.05181   7
  -3   7   7 6.61136 2.31497   9
   3  -7  -7 4.26468 2.17186  10
  -3   7   7 3.05375 3.65257   3
  -3   7   6 54.7397 3.68322   9
  -3   7   6 54.9608 5.33986   3
   3  -7  -6 50.8078 2.72176   6
  -3   7   6 60.9380 4.95063   8
   3  -7  -6 54.0233 4.16160   7
  -3   7   6 51.6796 3.23176   5
   3  -7  -5 0.22940 1.91805   7
  -3   7   5 1.08244 2.86762   3
  -3   7   5 0.96185 2.62131   8
  -3   7   5-0.37327 1.81376   9
   3  -7  -4 28.3782 2.65001   7
  -3   7   4 35.0518 3.95023   3
  -3   7   4 36.1895 3.75793   8
   3  -7  -3 17.6323 1.92447   7
  -3   7   3 21.7385 3.22467   3
  -3   7   3 25.2960 3.00407   8
  -3   7   2 2.22496 1.96456   8
   3  -7  -2 1.01801 1.09613   7
  -3   7   2 3.80785 1.55277   2
  -3   7   2 3.32548 2.34556   3
  -3   7   1 12.3234 2.19597   8
   3  -7  -1 10.7719 1.52764   1
  -3   7   1 17.7729 2.59638   3
  -3   7   1 13.2425 1.62920   2
   3  -7  -1 7.44939 0.85237   7
  -3   7   0 195.874 5.73286   6
  -3   7   0 187.850 6.65674   8
   3  -7   0 173.434 5.58996   1
  -3   7   0 208.662 7.01364   3
  -3   7   0 181.615 7.51677   4
   3  -7   1 107.655 4.24649   1
  -3   7  -1 108.302 4.57244   6
  -3   7  -1 111.728 5.97216   4
   3  -7   2 21.5187 2.45155   8
  -3   7  -2 34.0146 3.41983   4
   3  -7   3 18.7878 1.51058   7
   3  -7   3 18.5179 2.33868   8
  -3   7  -3 21.4169 3.20931   4
   3  -7   4 89.4627 4.76977   8
  -3   7  -4 93.5383 5.80935   4
   3  -7   4 83.1742 4.02339   2
   3  -7   4 94.6053 4.00238   7
   3  -7   5 64.9237 4.27884   8
   3  -7   5 70.0956 3.76212   7
   3  -7   5 66.0675 3.70975   2
  -3   7  -5 71.2296 5.34755   4
  -3   7  -6 39.8224 4.31281   4
   3  -7   6 36.2884 3.08435   2
   3  -7   6 38.4799 3.13068   7
   3  -7   6 32.3811 3.36679   8
  -3   7  -7 9.45513 3.55604   4
   3  -7   7 10.5229 2.64600   2
   3  -7   7 8.22316 2.49818   7
   3  -7   7 7.88687 3.76831   4
  -3   7  -8 14.0060 4.19654   4
   3  -7   8 17.8130 3.18211   2
   3  -7   8 17.1537 4.41008   4
   3  -7   8 15.8144 3.13998   7
  -3   7  -8 16.9347 4.35284   9
   3  -7   9 5.67881 3.28183   1
   3  -7   9 9.80849 4.44993   4
  -3   7  -9 4.22870 4.22453   5
  -3   7  -9 3.04384 4.15088   4
  -3   7  -9 6.37796 3.62590  10
  -3   7  -9 4.38398 4.02900   9
  -3   7 -10-2.08826 3.81434  10
   3  -7  10-0.37618 3.33304   1
   3  -7  11 4.99719 3.77787   1
  -3   6  10 9.65122 4.20143   1
   3  -6 -10 10.3811 4.25091   7
   3  -6  -9 50.3579 4.44341  10
   3  -6  -9 68.2261 5.80184   7
  -3   6   9 49.9826 5.47331   1
  -3   6   9 55.0615 6.21484   3
   3  -6  -8 125.591 7.37587   7
  -3   6   8 132.441 7.64524   1
   3  -6  -8 122.636 6.09152   6
  -3   6   8 130.846 8.05018   3
   3  -6  -8 116.079 6.06790  10
   3  -6  -7 7.16424 2.23963   6
  -3   6   7 5.79969 1.90200   5
   3  -6  -7 8.74915 2.18585  10
  -3   6   7 8.35264 2.54639   9
  -3   6   7 9.11987 3.23451   1
  -3   6   7 3.74655 3.60761   3
   3  -6  -7 10.9099 3.08710   7
  -3   6   6 74.2703 3.91515   5
  -3   6   6 71.2440 5.59205   3
   3  -6  -6 83.0771 5.11099   7
   3  -6  -6 76.6942 3.95892   6
   3  -6  -6 76.0021 3.95302  10
  -3   6   6 75.9780 4.54635   9
  -3   6   5 9.12988 2.02802   5
  -3   6   5 9.63623 2.11356   9
   3  -6  -5 8.51449 1.63579   6
   3  -6  -5 6.13416 2.35687   7
  -3   6   5 6.16437 3.01928   3
  -3   6   5 8.03781 2.86901   8
   3  -6  -5 6.67361 1.58946  10
  -3   6   4-0.85793 2.27284   8
   3  -6  -4 2.59838 1.72176   7
  -3   6   4-0.30705 2.52186   3
   3  -6  -4-0.53886 1.12530   6
   3  -6  -3 1.25660 1.37036   7
  -3   6   3 1.26660 2.10916   8
  -3   6   3 1.91008 2.28190   3
   3  -6  -2 16.6327 2.62713   3
  -3   6   2 19.9739 2.60615   8
   3  -6  -2 20.1196 2.08028   1
   3  -6  -2 16.4506 1.70032   7
  -3   6   2 16.3632 2.60253   3
  -3   6   1 215.278 7.97958   2
  -3   6   1 233.934 8.74898   8
   3  -6  -1 221.671 7.52064   7
   3  -6  -1 228.388 8.05090   1
   3  -6  -1 229.791 8.95668   3
  -3   6   1 227.295 8.83520   3
   3  -6   0 2.98535 1.18999   1
  -3   6   0 5.37917 1.77773   8
  -3   6   0 6.71590 1.36129   2
  -3   6   0 5.87804 1.37736   6
  -3   6   0 8.03073 1.91264   3
   3  -6   0 5.66005 1.77398   3
   3  -6   1 168.850 6.87135   8
   3  -6   1 183.248 6.53914   3
   3  -6   1 152.410 5.38871   7
  -3   6  -1 176.963 7.52581   4
  -3   6  -1 158.817 6.19439   6
   3  -6   2 249.227 8.21439   3
   3  -6   2 214.076 7.45478   7
   3  -6   2 224.890 8.59202   8
  -3   6  -2 233.212 9.54086   4
   3  -6   3 71.9111 3.38034   2
   3  -6   3 71.3961 3.21538   7
   3  -6   3 67.9591 3.06719   3
  -3   6  -3 62.5132 4.48656   4
   3  -6   3 77.0946 4.00277   8
   3  -6   4 51.1111 2.90467   2
   3  -6   4 50.2563 2.88475   7
   3  -6   4 49.9322 3.36617   8
  -3   6  -4 45.1400 4.02969   4
   3  -6   4 39.2374 1.98094   3
   3  -6   5 13.3715 2.41718   8
   3  -6   5 12.5756 2.07278   2
  -3   6  -5 7.39658 2.89700   4
   3  -6   5 15.6333 2.11177   7
  -3   6  -6 97.4925 6.21980   4
   3  -6   6 88.5887 6.10671   4
   3  -6   6 99.2415 5.02529   7
   3  -6   6 93.0858 4.98866   2
   3  -6   7 93.7950 6.37467   4
  -3   6  -7 92.7728 6.38110   4
   3  -6   7 81.9000 5.05174   7
  -3   6  -8 3.98195 3.56723   4
   3  -6   8 0.30342 2.50340   7
   3  -6   8-1.34872 3.34000   4
   3  -6   9 24.9825 4.57463   4
  -3   6  -9 16.9253 4.42043   9
  -3   6  -9 21.9376 4.02865  10
  -3   6  -9 16.9483 4.39399   4
   3  -6   9 17.0771 3.64503   7
   3  -6  10-1.96461 3.67975   7
  -3   6 -10-2.44709 3.65576  10
  -3   6 -10 3.67681 4.46838   4
  -3   6 -10 3.48266 4.11627   9
  -3   6 -10 7.22438 4.69541   5
   3  -6  10 3.72299 4.44715   4
   3  -6  11 1.73715 3.89288   1
   3  -5 -11-0.36713 3.72648  10
  -3   5  10 20.3141 4.82163   1
   3  -5 -10 14.2287 4.40189   7
   3  -5 -10 14.1539 3.65658  10
  -3   5   9 52.2032 5.73571   3
  -3   5   9 49.4541 5.33731   1
   3  -5  -9 44.5715 5.16722   7
   3  -5  -9 41.7244 4.21874  10
  -3   5   8 7.79996 3.84510   3
   3  -5  -8 9.67483 3.50753   7
   3  -5  -8 8.72710 2.67862  10
  -3   5   8 2.42372 3.24844   1
  -3   5   7 192.306 9.19335   1
  -3   5   7 176.804 7.17650   5
   3  -5  -7 211.510 8.28621   6
  -3   5   7 197.331 9.69472   3
  -3   5   7 192.381 8.53722   9
   3  -5  -7 190.928 7.85005  10
   3  -5  -7 195.390 9.11307   7
   3  -5  -6 25.2045 2.78693   6
  -3   5   6 32.3947 2.68690   5
  -3   5   6 27.8083 3.07103   9
  -3   5   6 31.6162 4.15137   3
   3  -5  -6 27.8101 2.53732  10
   3  -5  -6 26.9309 3.31991   7
  -3   5   6 25.8858 3.57635   1
  -3   5   5 40.9691 3.65962   1
   3  -5  -5 44.1318 2.67759  10
   3  -5  -5 47.3323 3.06026   6
  -3   5   5 43.5443 3.39035   9
  -3   5   5 45.5761 4.14908   3
   3  -5  -5 45.9288 3.63978   7
  -3   5   5 43.0966 3.03529   5
  -3   5   4 12.4055 2.73987   3
  -3   5   4 7.93573 2.30770   8
   3  -5  -4 6.18744 1.50511   6
   3  -5  -4 6.88686 1.24608  10
   3  -5  -4 11.7841 2.08451   7
   3  -5  -3 2.46314 1.65511   1
  -3   5   3 1.02331 2.09176   3
   3  -5  -3 2.21495 2.16831   3
   3  -5  -3 0.31213 1.13804   6
  -3   5   3-1.50519 1.90485   8
   3  -5  -3 1.01808 1.30216   7
  -3   5   2 71.7511 4.20103   8
   3  -5  -2 68.8866 4.21715   3
   3  -5  -2 67.9205 3.68097   1
   3  -5  -2 69.9718 3.42534   7
  -3   5   2 68.8613 4.16534   3
   3  -5  -1 7.59629 1.94881   3
  -3   5   1 7.67714 1.60574   2
   3  -5  -1 10.0592 1.58722   1
  -3   5   1 6.51358 1.77644   8
  -3   5   1 5.25595 1.82387   3
  -3   5   0 559.988 18.1732   8
  -3   5   0 554.758 17.4372   6
  -3   5   0 551.135 17.5308   2
   3  -5   0 547.102 17.5835   1
  -3   5   0 555.338 18.0659   3
   3  -5   0 541.917 18.0518   3
  -3   5  -1 472.327 16.0600   4
   3  -5   1 470.568 15.4266   8
  -3   5  -1 432.675 13.9734  10
  -3   5  -1 482.169 14.7651   2
  -3   5  -1 474.047 14.9022   6
   3  -5   1 469.868 15.0711   3
   3  -5   2 16.4816 1.72778   3
  -3   5  -2 25.1441 2.84340   4
   3  -5   2 18.7649 2.17175   8
   3  -5   2 16.0977 1.51013   7
   3  -5   3 26.9092 2.43826   8
   3  -5   3 31.1728 2.11916   7
   3  -5   3 28.3373 2.12819   2
   3  -5   3 28.9053 1.91111   3
  -3   5  -3 30.0263 3.07750   4
   3  -5   4 3.33167 1.78026   8
   3  -5   4 0.77551 1.28166   7
   3  -5   4 3.68734 1.42219   2
   3  -5   4 2.55265 0.97020   3
  -3   5  -4 2.25338 1.97421   4
   3  -5   5 175.630 8.20990   4
  -3   5  -5 185.537 8.31136   4
   3  -5   5 174.666 5.88565   3
   3  -5   5 173.159 7.19418   2
   3  -5   5 187.029 7.26624   7
   3  -5   6 104.817 3.70400   3
   3  -5   6 100.470 5.28106   7
  -3   5  -6 105.747 6.24294   4
   3  -5   6 103.694 6.19411   4
  -3   5  -7 36.0517 4.21542   4
   3  -5   7 36.8433 4.04366   4
   3  -5   7 25.8179 1.64490   3
   3  -5   7 36.4788 3.54868   7
   3  -5   8 136.054 6.61801   7
   3  -5   8 100.784 4.02695   3
  -3   5  -8 126.661 6.60832  10
  -3   5  -8 116.096 7.18752   4
   3  -5   8 116.691 7.11380   4
  -3   5  -9 2.83732 3.10760  10
  -3   5  -9 0.45990 3.58552   4
  -3   5  -9 3.55739 3.44869   9
   3  -5   9 7.82482 3.09143   7
   3  -5   9 5.11556 3.58884   4
  -3   5 -10 7.55787 3.75015  10
  -3   5 -10 10.4445 4.34608   5
  -3   5 -10 20.0484 4.73589   4
   3  -5  10 7.62696 3.63775   7
  -3   5 -10 9.52117 4.30783   9
   3  -5  10 9.67142 4.44900   4
  -3   5 -11 12.9548 4.95976   5
  -3   5 -11 9.72170 4.24849  10
   3  -5  11 8.50830 3.83681   7
   3  -4 -11 4.22876 3.77422  10
  -3   4  10-4.45611 4.40381   4
  -3   4  10 0.48381 4.15032   3
   3  -4 -10 1.55719 4.14530   7
  -3   4  10-2.01347 3.98112   1
   3  -4 -10 3.08083 3.28315  10
  -3   4   9 80.2608 6.44883   1
  -3   4   9 71.6956 6.38030   3
   3  -4  -9 83.2274 5.41211  10
   3  -4  -9 77.2849 6.37132   7
  -3   4   8 67.2107 3.91496   5
   3  -4  -8 70.8656 4.74097  10
  -3   4   8 67.9390 5.71824   1
   3  -4  -8 71.4232 5.56804   7
  -3   4   8 72.0401 5.84587   3
  -3   4   8 73.1504 5.17673   9
  -3   4   7 1.63119 1.80727   5
   3  -4  -7 1.75918 2.10970  10
  -3   4   7 1.86801 2.51070   9
  -3   4   7 1.81984 2.80766   1
   3  -4  -7 0.36023 2.60135   7
  -3   4   7 3.74748 2.81533   3
  -3   4   6 23.7524 2.44969   5
   3  -4  -6 23.4604 2.41907  10
   3  -4  -6 23.2528 3.09118   7
  -3   4   6 21.6951 3.61166   3
  -3   4   6 13.8329 2.65043   9
  -3   4   6 15.0798 3.00140   1
  -3   4   5 16.3344 2.50948   9
   3  -4  -5 20.3510 2.40807   6
   3  -4  -5 15.7569 2.55902   7
  -3   4   5 16.7098 2.88814   3
  -3   4   5 15.8017 2.22825   5
   3  -4  -5 14.5752 1.90685  10
  -3   4   5 21.4680 2.91438   1
   3  -4  -4 131.016 6.59030   3
  -3   4   4 132.119 6.45250   3
  -3   4   4 128.107 6.11375   1
   3  -4  -4 130.938 4.93341  10
   3  -4  -4 125.767 5.87677   7
   3  -4  -4 128.416 5.45295   6
  -3   4   4 120.224 5.44625   5
   3  -4  -3 24.2889 2.87218   3
   3  -4  -3 28.8926 2.65651   1
  -3   4   3 29.3190 2.95740   3
   3  -4  -3 25.8457 1.54202  10
   3  -4  -3 25.5428 2.35447   7
  -3   4   3 25.3484 2.75235   8
   3  -4  -3 25.4689 2.09293   6
  -3   4   2 123.920 5.60229   8
   3  -4  -2 118.960 5.59471   3
   3  -4  -2 111.647 4.57297   6
  -3   4   2 116.293 5.49155   3
   3  -4  -2 114.140 5.17169   1
   3  -4  -1 60.3075 3.54554   3
   3  -4  -1 53.8960 3.08254   1
  -3   4   1 58.2229 3.49800   3
  -3   4   1 60.2691 3.57119   8
  -3   4   0 7.21691 1.44230   2
   3  -4   0 10.8608 1.78107   3
  -3   4   0 9.70278 1.74418   3
  -3   4   0 9.17723 1.45003   6
   3  -4   0 7.70278 1.70542   8
  -3   4   0 12.6309 1.86313   8
   3  -4   1 22.5528 2.25483   8
  -3   4  -1 18.7249 2.01363   8
   3  -4   1 24.0785 2.00709   3
  -3   4  -1 19.9627 1.93591   6
  -3   4  -1 23.5942 1.90681   2
  -3   4  -1 22.8769 1.18794  10
   3  -4   2 208.805 7.95750   8
  -3   4  -2 199.365 6.93233  10
  -3   4  -2 197.349 8.25699   4
   3  -4   2 219.169 7.40126   3
   3  -4   2 212.790 7.56804   2
   3  -4   3 269.019 9.63654   8
  -3   4  -3 253.257 10.0095   4
   3  -4   3 275.144 9.17189   7
   3  -4   3 258.431 8.73464   3
   3  -4   3 252.129 9.12232   2
   3  -4   4 41.4682 3.09137   8
  -3   4  -4 38.6342 3.26105   4
   3  -4   4 38.5838 2.71844   2
   3  -4   4 42.4711 2.74510   7
   3  -4   4 39.9064 2.09718   3
   3  -4   5 78.2074 4.21243   7
   3  -4   5 87.3708 5.07003   4
  -3   4  -5 76.3502 4.85251   4
   3  -4   6 91.6297 4.93079   7
   3  -4   6 90.8236 5.54905   4
  -3   4  -6 92.6776 5.57487   4
   3  -4   7 21.8228 2.98626   7
   3  -4   7 15.3978 3.05021   4
  -3   4  -7 15.5736 3.18924   4
  -3   4  -7 16.4300 2.69588  10
   3  -4   8 40.5854 3.92694   7
  -3   4  -8 60.4557 5.02616   4
   3  -4   8 48.6596 4.60813   4
  -3   4  -8 47.4399 4.22805  10
   3  -4   8 45.7965 2.80648   3
   3  -4   9 14.8605 2.00550   3
  -3   4  -9 13.4866 3.84756   4
   3  -4   9 15.0007 3.63188   4
  -3   4  -9 17.8954 3.46663  10
   3  -4   9 10.4562 3.08328   7
   3  -4  10 20.3410 3.93301   7
  -3   4 -10 28.5342 4.55369   5
   3  -4  10 19.4233 2.41401   3
   3  -4  10 25.7441 4.82789   4
  -3   4 -10 28.7036 4.25094  10
  -3   4 -10 24.3344 4.69979   4
  -3   4 -10 21.4754 4.51908   9
  -3   4 -11 8.83762 4.57521   9
   3  -4  11 7.95635 4.32490   4
  -3   4 -11 6.83731 4.17125   5
   3  -4  11 9.06735 3.88207   7
  -3   4 -11 12.1073 4.04382  10
  -3   4 -12 13.6791 4.74154   5
   3  -4  12 8.51738 4.58707   7
   3  -4  12 11.0134 4.41245   1
   3  -3 -11 60.3061 5.65850  10
   3  -3 -10 131.925 7.25922  10
   3  -3 -10 115.272 8.12211   7
  -3   3  10 108.473 7.83086   3
  -3   3  10 105.899 7.95724   4
  -3   3  10 108.529 7.91889   1
  -3   3   9 6.92255 3.89602   1
  -3   3   9 8.91741 3.88159   3
   3  -3  -9 4.70363 2.93095  10
   3  -3  -9 3.32082 3.52836   7
   3  -3  -8 4.19447 3.10144   7
  -3   3   8 5.93347 3.04852   9
  -3   3   8 7.39029 3.43504   3
   3  -3  -8 2.45315 2.46499  10
  -3   3   8 4.03476 2.07244   5
  -3   3   8 4.13673 3.20950   1
   3  -3  -7 36.6825 4.01595   7
  -3   3   7 30.4090 3.99508   3
  -3   3   7 32.5871 3.54652   9
  -3   3   7 30.9004 2.83193   5
  -3   3   7 28.3068 3.72478   1
   3  -3  -7 24.7162 2.89887  10
  -3   3   6 38.5768 3.67897   9
   3  -3  -6 37.9279 3.72645   7
   3  -3  -6 36.9682 2.94641  10
  -3   3   6 36.5350 3.72840   1
  -3   3   6 32.2229 2.75676   5
  -3   3   6 39.4944 3.95461   3
   3  -3  -5 128.245 6.57719   3
   3  -3  -5 128.186 5.32741  10
  -3   3   5 124.213 6.13557   9
   3  -3  -5 124.912 6.24360   7
  -3   3   5 129.383 6.43335   1
  -3   3   5 115.141 5.33155   5
  -3   3   5 129.637 6.53146   3
   3  -3  -4 52.9645 3.88466   3
  -3   3   4 54.1773 3.80383   3
   3  -3  -4 49.9580 3.70937   1
   3  -3  -4 45.5908 3.41678   7
   3  -3  -4 51.8146 3.28812   6
  -3   3   4 51.9287 3.69983   1
   3  -3  -4 51.9198 2.73630  10
  -3   3   4 49.1377 3.12878   5
   3  -3  -3 329.283 11.5957   6
  -3   3   3 333.935 12.2621   3
   3  -3  -3 347.261 12.4272   3
   3  -3  -3 330.634 12.1687   1
   3  -3  -3 347.935 10.8950  10
   3  -3  -3 338.720 12.0099   7
   3  -3  -2 0.71550 1.52202   1
   3  -3  -2 0.38914 1.17198   6
  -3   3   2 2.52884 1.67521   8
  -3   3   2 1.15985 1.54416   3
   3  -3  -2 1.81396 1.70759   3
   3  -3  -2 1.20169 0.66034  10
   3  -3  -1 103.392 4.87588   3
  -3   3   1 108.946 5.04376   8
  -3   3   1 110.629 4.94729   3
   3  -3  -1 116.784 4.46424   6
   3  -3  -1 106.535 4.77648   1
   3  -3   0 45.4852 3.08911   8
  -3   3   0 55.4102 2.75870   6
  -3   3   0 48.2116 2.75726   2
   3  -3   0 50.8293 3.01237   3
  -3   3   0 52.7017 2.93467   3
  -3   3   0 47.7581 2.96731   8
   3  -3   1 59.4539 3.44209   8
  -3   3  -1 64.9109 3.20302   6
   3  -3   1 68.6175 3.28882   3
  -3   3  -1 68.0875 3.19965   2
  -3   3  -1 65.6428 2.36999  10
  -3   3  -1 60.8059 3.41698   8
   3  -3   2 102.722 4.14873   3
   3  -3   2 102.556 4.26548   2
  -3   3  -2 97.2072 4.79189   4
   3  -3   2 101.121 4.60850   8
  -3   3  -2 97.0120 3.72301  10
  -3   3  -3 5.67304 1.29409  10
  -3   3  -3 6.26684 1.79289   4
   3  -3   3 6.71744 1.47805   2
   3  -3   3 5.01445 1.49951   8
   3  -3   4 475.659 15.9336   7
  -3   3  -4 473.231 15.6426  10
   3  -3   4 488.226 16.5625   4
  -3   3  -4 481.673 16.5432   4
   3  -3   4 484.491 16.0076   2
   3  -3   5 269.179 10.4855   4
  -3   3  -5 274.214 10.5803   4
  -3   3  -5 262.341 9.74633  10
   3  -3   5 270.273 10.0493   7
  -3   3  -6 18.0909 2.75477   4
  -3   3  -6 16.2231 2.26204  10
   3  -3   6 16.5239 2.44629   7
   3  -3   6 13.9114 2.63485   4
  -3   3  -7 3.27959 2.04381  10
   3  -3   7-1.12839 2.10761   7
  -3   3  -7 1.31392 2.32958   4
   3  -3   7 0.66753 2.32334   4
  -3   3  -8 28.9904 3.37411  10
   3  -3   8 32.6319 3.63057   7
  -3   3  -8 30.5089 4.14343   4
   3  -3   8 26.6181 3.70016   4
  -3   3  -9 129.226 7.44547   4
   3  -3   9 121.067 7.30740   4
   3  -3   9 123.174 7.02379   7
  -3   3  -9 126.052 6.92775  10
   3  -3   9 125.007 5.64707   3
   3  -3  10 31.0677 3.07829   3
   3  -3  10 38.7804 4.79025   4
  -3   3 -10 32.5952 4.14689  10
   3  -3  10 44.3220 4.66340   7
  -3   3 -10 29.7674 4.61959   9
  -3   3 -10 30.7300 4.46079   4
  -3   3 -11 10.7384 4.09234   9
   3  -3  11 11.3883 2.61448   3
   3  -3  11 11.6619 4.09985   4
  -3   3 -11 8.23944 4.01563   5
  -3   3 -11 10.2100 3.70783  10
   3  -3  11 10.0792 3.87661   7
  -3   3 -12 51.6435 5.79419   5
   3  -3  12 71.8516 6.41748   7
  -3   3 -13 9.27789 4.55884   5
  -3   2  11 22.4128 4.83530   3
   3  -2 -11 26.1930 4.60032  10
  -3   2  10 26.7478 5.19255   4
   3  -2 -10 32.6791 4.25154  10
   3  -2 -10 35.4989 5.15780   7
  -3   2  10 27.4239 4.73029   3
  -3   2  10 38.0341 5.58325   1
   3  -2  -9 236.104 10.5495  10
  -3   2   9 261.927 12.0717   1
  -3   2   9 234.613 11.1340   3
   3  -2  -9 270.788 12.1371   7
  -3   2   8 30.4205 4.26207   1
  -3   2   8 26.2099 3.10972   5
  -3   2   8 27.8593 3.91716   3
   3  -2  -8 23.0141 4.06475   7
   3  -2  -8 22.5206 3.39966  10
  -3   2   8 28.7155 3.99576   9
  -3   2   7-1.05713 2.42183   9
  -3   2   7 4.97639 2.64985   3
   3  -2  -7 3.35593 2.62842   7
   3  -2  -7 2.20231 2.27588  10
  -3   2   7-0.36989 2.50895   1
  -3   2   7 1.45032 2.09722   5
  -3   2   6 22.9491 3.13815   3
   3  -2  -6 21.6687 3.24618   3
  -3   2   6 23.7165 3.26361   1
  -3   2   6 20.9709 2.61254   5
   3  -2  -6 20.5890 3.01977   7
  -3   2   6 23.4156 3.03498   9
  -3   2   5 36.1866 3.34974   1
  -3   2   5 31.2993 2.68500   5
   3  -2  -5 33.4730 3.23681   3
   3  -2  -5 28.4494 3.10324   7
  -3   2   5 34.2552 3.29754   3
  -3   2   5 33.9997 3.20534   9
   3  -2  -4 387.405 13.8448   7
   3  -2  -4 389.806 13.9584   3
  -3   2   4 400.339 13.9704   1
  -3   2   4 384.271 13.8958   9
   3  -2  -4 392.939 14.0196   1
  -3   2   4 367.348 13.1007   5
  -3   2   4 399.607 13.8949   3
   3  -2  -3 13.2956 1.95566   6
  -3   2   3 11.2359 1.84807   5
  -3   2   3 15.2139 2.13449   3
   3  -2  -3 13.8105 2.18531   3
  -3   2   3 12.7438 2.12421   1
   3  -2  -3 13.1172 2.17139   1
  -3   2   2 324.574 11.3761   3
   3  -2  -2 322.633 11.3998   1
  -3   2   2 323.980 11.5835   8
   3  -2  -2 327.291 11.4844   3
   3  -2  -2 320.874 11.0626   6
  -3   2   1 10.1878 1.80111   8
   3  -2  -1 7.15694 1.64887   3
   3  -2  -1 6.16205 1.51872   1
  -3   2   1 6.32124 1.44621   3
   3  -2  -1 9.05791 1.44866   6
  -3   2   0 66.5781 3.47470   8
   3  -2   0 65.3938 3.08988   6
   3  -2   0 65.8066 3.44655   8
  -3   2   0 62.5574 3.19304   2
  -3   2   0 66.0987 3.25982   3
   3  -2   0 66.2164 3.31574   3
  -3   2   0 57.5536 3.09183   6
  -3   2  -1 3.13751 1.28520   6
  -3   2  -1 3.33275 1.28934   2
  -3   2  -1 2.52023 1.36200   8
   3  -2   1 4.37731 1.26691   3
  -3   2  -1 2.88853 0.74632  10
   3  -2   1 3.00314 1.35416   8
  -3   2  -2 125.097 5.47877   4
   3  -2   2 134.321 5.43062   8
   3  -2   2 129.329 5.20173   2
  -3   2  -2 131.768 4.70674  10
  -3   2  -2 143.895 5.34406   2
   3  -2   3 885.017 27.1848   8
  -3   2  -3 870.719 27.3327   4
  -3   2  -3 847.669 26.5194  10
   3  -2   3 856.899 26.9566   2
  -3   2  -4 42.9728 2.63928  10
   3  -2   4 42.9777 2.90948   2
  -3   2  -4 46.6351 3.12918   4
   3  -2   4 42.8535 3.13570   4
  -3   2  -5 278.065 9.95574  10
   3  -2   5 296.152 10.4284   7
   3  -2   5 277.012 10.5393   4
  -3   2  -5 260.629 10.3685   4
  -3   2  -6 165.746 7.04051  10
  -3   2  -6 161.886 7.46812   4
   3  -2   6 168.273 7.54965   4
   3  -2   6 174.793 7.43242   7
   3  -2   7 27.4579 3.10665   7
  -3   2  -7 13.3690 2.72090   4
  -3   2  -7 14.9952 2.46738  10
   3  -2   7 17.6609 2.80435   4
   3  -2   8 83.1174 5.38822   7
  -3   2  -8 90.7104 5.68067   4
   3  -2   8 89.2268 5.70475   4
  -3   2  -8 87.5221 5.26411  10
   3  -2   9 1.47670 2.55366   7
   3  -2   9 2.35307 2.99373   4
  -3   2  -9 2.62674 2.54580  10
  -3   2  -9-0.38623 2.67160   4
   3  -2  10 37.6061 3.47206   3
   3  -2  10 36.6591 4.66242   4
  -3   2 -10 42.3265 4.65779   4
  -3   2 -10 36.5923 4.72742   9
   3  -2  10 34.3159 4.34707   7
  -3   2 -10 34.3969 4.12798  10
  -3   2 -11 24.2964 4.60584   9
   3  -2  11 36.1615 5.00335   4
   3  -2  11 30.3847 4.51789   7
   3  -2  11 21.9228 3.30065   3
  -3   2 -11 25.3412 4.22614   5
  -3   2 -11 33.9864 4.56557  10
  -3   2 -12 16.5875 4.68233   9
   3  -2  12 16.8925 4.73787   4
  -3   2 -12 27.4555 4.55340   5
   3  -2  12 22.8996 4.62219   7
  -3   2 -12 21.9649 4.51206  10
   3  -2  12 22.2473 3.55829   3
  -3   2 -13-0.39440 4.00321   5
  -3   1  11 31.1601 5.14819   3
   3  -1 -11 32.1538 4.70818  10
   3  -1 -10 91.6334 7.40848   7
  -3   1  10 82.7408 7.00741   1
  -3   1  10 81.0998 7.00321   4
  -3   1  10 70.0753 6.04987   3
   3  -1 -10 87.5182 6.16150  10
  -3   1   9 4.53291 3.33976   3
  -3   1   9 7.82524 3.76885   4
   3  -1  -9 2.93053 3.53214   7
   3  -1  -9 9.88402 3.20923  10
  -3   1   9 9.35506 3.88182   1
  -3   1   8 1.76960 2.52078   5
   3  -1  -8 3.45572 3.04533   7
  -3   1   8-0.34449 2.67161   3
  -3   1   8 7.47174 3.11875   9
  -3   1   8 1.67409 2.91398   1
  -3   1   7 211.918 9.30413   3
  -3   1   7 205.401 8.58487   5
  -3   1   7 210.979 9.72943   9
   3  -1  -7 210.870 9.80390   7
  -3   1   7 212.773 9.77539   1
  -3   1   6 213.327 9.23816   1
  -3   1   6 187.618 8.91741   9
  -3   1   6 191.785 8.54785   3
  -3   1   6 202.417 8.09845   5
   3  -1  -6 198.455 8.83605   3
   3  -1  -6 205.046 9.08904   7
  -3   1   5 9.84384 2.04471   5
  -3   1   5 5.66822 2.25669   1
   3  -1  -5 12.3241 2.52251   3
  -3   1   5 8.42555 2.26990   3
   3  -1  -5 7.36477 2.25551   7
  -3   1   5 10.2991 2.41670   9
   3  -1  -4 9.00775 2.17166   3
  -3   1   4 12.6486 2.18318   3
  -3   1   4 11.7470 2.22612   1
   3  -1  -4 10.4683 2.16058   1
  -3   1   4 7.59345 1.80241   5
   3  -1  -4 3.64791 1.82617   7
  -3   1   4 11.1457 2.17614   9
  -3   1   3 3.13496 1.61280   1
   3  -1  -3 2.15516 1.53849   1
   3  -1  -3 2.20504 1.69155   3
  -3   1   3 0.63169 1.57496   5
  -3   1   3 0.95021 1.57589   3
   3  -1  -2 120.130 5.18750   1
  -3   1   2 108.429 4.94636   3
   3  -1  -2 111.678 4.97203   3
  -3   1   2 110.128 4.81403   5
   3  -1  -2 113.705 4.94829   6
  -3   1   1 41.6875 2.52607   3
   3  -1  -1 35.2970 2.48771   3
   3  -1  -1 38.8209 2.49824   6
   3  -1  -1 36.4796 2.56904   1
  -3   1   1 38.8312 2.63792   8
   3  -1   0 305.144 10.4417   6
   3  -1   0 310.094 10.5028   3
  -3   1   0 308.892 10.5294   6
   3  -1   0 315.556 10.7452   8
  -3   1   0 318.775 10.7516   8
  -3   1  -1 408.476 13.1560   2
  -3   1  -1 391.971 13.0681   6
   3  -1   1 413.447 13.1091   6
   3  -1   1 393.395 12.4189  10
  -3   1  -1 403.769 13.2849   8
   3  -1   1 403.997 13.2871   8
   3  -1   2 6.48760 1.39974   8
   3  -1   2 7.45989 1.42632   2
   3  -1   2 7.52058 1.07490  10
  -3   1  -2 7.76144 1.10777  10
  -3   1  -2 7.49922 1.42450   2
  -3   1  -2 6.41373 1.47192   6
  -3   1  -2 6.12446 1.38212   4
   3  -1   3 292.187 10.3766   2
  -3   1  -3 300.494 10.4626   4
   3  -1   3 321.735 10.0361  10
  -3   1  -3 287.644 9.97376  10
  -3   1  -4 59.0901 3.29966   4
   3  -1   4 55.4992 3.31378   4
  -3   1  -4 51.8172 2.93188  10
  -3   1  -5 463.441 15.9078  10
  -3   1  -5 486.529 16.3170   4
   3  -1   5 487.026 16.3475   4
   3  -1   5 486.831 16.3247   7
  -3   1  -6 168.281 7.14566  10
  -3   1  -6 183.906 7.57596   4
   3  -1   6 178.699 7.58617   4
   3  -1   6 168.769 7.45304   7
  -3   1  -7 13.9002 2.38701  10
  -3   1  -7 20.6857 2.89807   4
   3  -1   7 19.1115 2.68070   4
   3  -1   7 22.4954 2.73723   7
   3  -1   8 211.945 9.27504   7
  -3   1  -8 190.055 8.97882   4
   3  -1   8 219.112 9.30711   4
  -3   1  -8 202.849 8.82620  10
  -3   1  -9 47.4060 4.31445   4
  -3   1  -9 37.4116 3.87405  10
   3  -1   9 38.7522 4.07181   7
   3  -1   9 44.8607 4.36892   4
  -3   1 -10 3.63767 2.77053   5
  -3   1 -10 3.23708 3.20016   9
   3  -1  10 3.25579 2.54306   3
  -3   1 -10 4.06381 2.92387  10
   3  -1  10 4.99498 3.02482   7
   3  -1  10 2.87690 3.22026   4
  -3   1 -11 5.44203 3.23339   5
  -3   1 -11 13.8607 4.23815   9
   3  -1  11 4.42503 2.76667   3
  -3   1 -11 6.65260 3.52518  10
   3  -1  11 2.77136 3.39649   7
   3  -1  11 1.37229 3.40166   4
  -3   1 -12 6.02581 3.44122   5
  -3   1 -12 7.90958 4.32267   9
   3  -1  12 15.1462 3.55925   3
   3  -1  12 12.5858 4.53937   4
   3  -1  12 12.2560 4.24278   7
  -3   1 -12 7.39490 4.23148  10
  -3   1 -13 4.82951 3.59831   5
   3  -1  13 6.97876 3.40764   3
   3   0 -11 6.16509 3.99606  10
  -3   0  11 6.16270 3.83822   3
  -3   0  10 5.14876 3.99646   4
   3   0 -10 7.73281 4.19838   7
   3   0 -10 8.29122 3.48224   5
  -3   0  10 6.50112 3.74573   3
  -3   0  10 5.69872 4.12221   1
  -3   0   9 85.9716 5.92163   3
   3   0  -9 81.5543 6.63548   7
  -3   0   9 75.0461 6.41109   4
   3   0  -9 73.7236 5.40261   5
  -3   0   9 85.2730 6.71606   1
  -3   0   8 255.430 10.8278   3
   3   0  -8 260.511 11.6974   7
  -3   0   8 243.393 11.4734   4
   3   0  -8 253.530 10.4000   5
  -3   0   8 249.498 11.5652   1
  -3   0   7 198.908 9.63415   9
  -3   0   7 215.865 9.12521   3
   3   0  -7 189.909 9.54034   7
  -3   0   7 203.557 8.79619   5
   3   0  -7 223.646 8.87634   5
  -3   0   7 205.293 9.71983   1
   3   0  -6 63.0328 4.41294   3
  -3   0   6 57.1455 4.49213   9
  -3   0   6 58.9381 4.20087   3
   3   0  -6 59.0443 4.47751   7
  -3   0   6 62.4997 4.18212   5
   3   0  -6 67.9533 4.20406   5
  -3   0   6 59.4174 4.55825   1
   3   0  -5 151.929 7.08085   3
  -3   0   5 160.562 6.92042   5
  -3   0   5 167.366 7.66052   9
  -3   0   5 168.907 7.14527   3
   3   0  -5 158.727 7.44073   7
  -3   0   5 143.633 7.19244   1
   3   0  -5 169.557 6.95050   5
  -3   0   4 4.41296 1.91183   9
  -3   0   4 4.03730 1.84857   3
  -3   0   4 3.61218 1.87044   5
   3   0  -4 5.55994 1.97905   3
   3   0  -4 5.74239 1.80773   7
   3   0  -4 5.37667 2.05903   1
  -3   0   4 4.65016 1.80310   1
   3   0  -4 3.90823 1.74813   5
   3   0  -3 0.74082 1.57581   3
   3   0  -3-0.21632 1.55295   1
  -3   0   3 1.67252 1.57068   1
  -3   0   3 0.84025 1.57954   5
  -3   0   3 2.99582 1.58587   3
  -3   0   2 7.85896 1.60927   5
   3   0  -2 6.59315 1.56219   1
  -3   0   2 7.79968 1.56974   3
   3   0  -2 9.56076 1.63412   3
   3   0  -1 222.095 7.80994   3
   3   0  -1 214.385 7.89738   6
   3   0  -1 199.738 7.85226   1
  -3   0   1 211.037 8.00106   8
  -3   0   1 228.078 7.84378   5
   3   0   0 174.673 6.65172   6
   3   0   0 192.844 6.65166   3
  -3   0   0 180.697 6.73138   6
   3   0   0 177.362 6.77538   8
  -3   0   0 178.015 6.82371   8
  -3   0  -1 304.291 10.0631   2
   3   0   1 287.656 9.95934   2
   3   0   1 290.853 10.0355   8
  -3   0  -1 312.533 10.1248   8
   3   0   1 293.485 9.60581  10
  -3   0  -1 286.041 9.96759   6
   3   0   1 292.913 9.96141   6
   3   0   2 1662.25 49.9329   2
  -3   0  -2 1671.65 49.9710   2
   3   0   2 1635.80 49.9817   8
  -3   0  -2 1603.72 49.6076  10
   3   0   2 1690.33 49.5615  10
  -3   0  -2 1629.38 49.9056   6
   3   0   3 310.634 10.8840   2
  -3   0  -3 304.123 10.5431  10
   3   0   3 330.705 10.5557  10
  -3   0  -3 324.178 10.7584   4
  -3   0  -4 14.7578 1.80118   4
   3   0   4 15.7959 1.70415  10
  -3   0  -4 12.9044 1.66460  10
   3   0   4 15.3620 1.82227   4
   3   0   5 36.2754 2.82882   7
  -3   0  -5 36.7118 2.69933  10
  -3   0  -5 42.3420 2.91116   4
   3   0   5 43.1045 2.94403   4
   3   0   6 194.256 8.25611   7
  -3   0  -6 189.179 7.89397  10
  -3   0  -6 220.307 8.25286   4
   3   0   6 196.643 8.07453   4
   3   0   7 470.373 17.0826   7
  -3   0  -7 500.213 16.9826   4
   3   0   7 478.150 16.9137   4
  -3   0  -7 482.528 16.7708  10
   3   0   8 46.6422 3.98760   4
  -3   0  -8 46.7395 3.84623  10
   3   0   8 45.0540 4.07318   7
  -3   0  -8 46.2511 3.86030   4
   3   0   9 60.6179 4.88541   4
  -3   0  -9 61.3327 4.82135  10
   3   0   9 67.6365 5.12907   7
  -3   0  -9 79.6256 5.19951   4
  -3   0 -10 14.3888 3.45148   9
   3   0  10 17.9431 3.70246   7
  -3   0 -10 14.3499 3.20932  10
   3   0  10 20.4820 3.72828   4
  -3   0 -10 18.8918 3.07468   5
   3   0  11 4.25588 2.90172   3
  -3   0 -11 2.91537 3.40440   9
   3   0  11 0.92508 3.47528   7
  -3   0 -11 5.77930 3.36059  10
   3   0  11 5.61213 3.36479   4
  -3   0 -11-0.27171 2.70113   5
   3   0  12 5.26155 3.31908   3
  -3   0 -12-2.68700 4.05844   9
   3   0  12 2.04213 3.75045   7
  -3   0 -12-1.37601 3.64535  10
  -3   0 -12 1.99440 2.87466   5
   3   0  12-6.21600 4.01547   4
  -3   0 -13 13.3547 4.83851   9
   3   0  13 4.08496 3.65046   3
   3   0  14 125.584 7.86703   3
  -3  -1  12 49.6175 5.74211   3
  -3  -1  11 25.9086 4.46958   3
   3   1 -11 25.3472 4.45816   5
   3   1 -10 38.5307 5.41478   7
  -3  -1  10 31.1524 5.23612   4
   3   1 -10 24.6226 4.21624   5
  -3  -1  10 17.4331 4.00063   3
  -3  -1  10 33.1426 5.31641   1
  -3  -1   9 12.4544 3.42892   3
   3   1  -9 9.50294 3.79008   7
  -3  -1   9 9.87842 3.99681   4
   3   1  -9 9.68695 3.46274   5
  -3  -1   9 11.2412 3.77151   1
  -3  -1   8 12.2572 3.00115   3
   3   1  -8 18.6333 3.77345   7
  -3  -1   8 20.5434 3.73191   1
  -3  -1   8 16.8267 3.94195   4
   3   1  -8 16.8594 3.34476   5
  -3  -1   7 341.006 13.5853   1
   3   1  -7 330.036 13.6200   7
   3   1  -7 318.800 12.6730   5
  -3  -1   7 346.572 13.7289   4
  -3  -1   7 325.569 13.7190   9
  -3  -1   7 342.732 12.7103   3
  -3  -1   7 332.004 12.8136   5
   3   1  -6 289.598 11.0420   5
   3   1  -6 284.332 11.0994   3
  -3  -1   6 272.921 11.0134   5
  -3  -1   6 293.471 12.0602   9
  -3  -1   6 286.270 10.8930   3
   3   1  -6 290.813 11.6964   7
  -3  -1   6 277.923 11.5586   1
  -3  -1   5 1.58438 1.87363   9
  -3  -1   5 2.85243 2.10614   5
   3   1  -5 0.88631 1.85101   7
  -3  -1   5 0.21329 1.68710   3
   3   1  -5 0.68866 1.95289   3
   3   1  -5 0.45761 1.87939   5
  -3  -1   5-0.28394 1.98892   1
  -3  -1   4 21.7847 2.61616   9
   3   1  -4 21.4574 2.56807   7
   3   1  -4 22.0518 2.60829   1
  -3  -1   4 20.8083 2.52709   1
   3   1  -4 24.4022 2.56316   5
  -3  -1   4 21.6621 2.49264   5
   3   1  -4 23.8383 2.44426   3
  -3  -1   4 22.4797 2.46829   3
  -3  -1   3 7.73481 1.82221   1
   3   1  -3 6.71184 1.84778   1
  -3  -1   3 6.97551 1.85274   9
  -3  -1   3 7.62892 1.93527   5
  -3  -1   3 9.45287 1.86761   3
   3   1  -3 7.18777 1.75166   3
   3   1  -3 8.02491 1.95569   5
   3   1  -2 138.389 5.72239   1
  -3  -1   2 128.458 5.50263   5
   3   1  -2 134.248 5.59393   5
  -3  -1   2 128.397 5.29420   3
   3   1  -2 130.699 5.42840   3
  -3  -1   1 2.29567 1.34257   8
   3   1  -1 1.02977 1.24149   3
   3   1  -1 3.72482 1.46590   1
   3   1  -1 3.57101 1.37747   6
  -3  -1   1 3.04130 1.33972   5
   3   1  -1 4.01477 1.44475   5
  -3  -1   0 158.321 6.08505   8
   3   1   0 163.564 6.15765   8
  -3  -1   0 160.488 6.07519   5
   3   1   0 158.443 6.25611   6
  -3  -1   0 162.472 6.24465   6
   3   1   1 707.442 21.7875   6
  -3  -1  -1 672.426 21.7936   6
   3   1   1 683.671 21.7193   2
  -3  -1  -1 696.753 21.7461   2
   3   1   1 710.922 21.7424   8
  -3  -1  -1 683.614 21.6872   8
   3   1   1 697.848 21.6213  10
  -3  -1  -2 4.64746 1.25742  10
  -3  -1  -2 5.78343 1.31386   2
   3   1   2 5.46518 1.27899   2
   3   1   2 5.72398 1.24302  10
   3   1   2 7.40069 1.37053   8
   3   1   2 6.65358 1.41173   6
  -3  -1  -2 6.65091 1.40615   6
  -3  -1  -3 459.069 15.2892  10
   3   1   3 485.949 15.2644  10
  -3  -1  -3 478.579 15.1011   4
  -3  -1  -3 463.670 15.3488   6
   3   1   3 475.784 15.4992   2
   3   1   4 0.93041 1.20546   4
  -3  -1  -4 1.84775 1.33783  10
   3   1   4 1.44399 1.19194  10
  -3  -1  -4 0.91484 1.22014   4
   3   1   5 579.002 18.7313  10
  -3  -1  -5 576.528 18.8377  10
  -3  -1  -5 569.826 18.6176   4
   3   1   5 570.277 18.6540   4
   3   1   5 577.889 19.1020   7
  -3  -1  -6 141.279 6.19311  10
   3   1   6 141.464 6.43745   7
  -3  -1  -6 140.539 6.09668   4
   3   1   6 135.784 6.09119   4
  -3  -1  -7 27.8294 2.88019  10
   3   1   7 30.0595 3.01669   7
   3   1   7 24.6994 2.75048   4
  -3  -1  -7 27.2057 2.84516   4
   3   1   8 279.866 11.1072   4
  -3  -1  -8 280.111 11.1638  10
   3   1   8 283.178 11.5682   7
  -3  -1  -8 290.335 11.2504   4
   3   1   9 55.4021 4.98276   7
  -3  -1  -9 59.8167 4.54890  10
   3   1   9 68.2114 4.76421   4
  -3  -1 -10 5.89989 3.05646  10
   3   1  10 0.83432 3.01230   7
   3   1  10 2.54202 2.75769   4
  -3  -1 -10 0.42453 2.07682   5
  -3  -1 -10 1.22747 2.75680   9
  -3  -1 -11 9.60813 3.65040   9
  -3  -1 -11 4.95452 3.40620  10
   3   1  11 15.7066 3.97587   7
   3   1  11 9.37837 3.54150   4
   3   1  11 10.7268 3.23299   3
  -3  -1 -11 14.0921 2.71569   5
  -3  -1 -12 16.2044 4.44548   9
  -3  -1 -12 11.9688 4.12306  10
   3   1  12 6.62090 3.85991   7
   3   1  12 9.96864 3.66710   3
   3   1  12 14.0503 4.38792   4
  -3  -1 -12 10.2440 2.81372   5
  -3  -1 -13 19.7374 4.61014   9
   3   1  13 23.9340 4.98182   4
   3   1  13 22.7892 4.41773   3
   3   1  14 5.94330 4.24798   3
   3   2 -12 17.5096 4.78153   5
  -3  -2  12 12.4907 4.23075   3
   3   2 -11 3.16733 3.88103   5
  -3  -2  11 14.6829 3.99446   3
   3   2 -10 29.2687 5.16914   7
  -3  -2  10 29.9850 5.34019   4
  -3  -2  10 26.6063 4.00456   3
  -3  -2  10 28.8512 4.86183   1
   3   2 -10 27.2945 4.39105   5
  -3  -2   9 165.826 9.50637   4
  -3  -2   9 188.772 8.31681   3
   3   2  -9 166.167 9.60863   7
   3   2  -9 158.926 8.55252   5
  -3  -2   9 159.668 9.14835   1
  -3  -2   8 63.9341 5.69219   4
   3   2  -8 77.6185 5.95065   7
   3   2  -8 68.4890 5.32628   5
  -3  -2   8 75.6569 5.88701   1
  -3  -2   8 76.2333 4.95237   3
   3   2  -7 0.30821 2.48543   5
  -3  -2   7-0.37755 2.64492   4
  -3  -2   7 2.22691 2.74244   1
  -3  -2   7 5.11771 2.77465   9
   3   2  -7 0.78799 2.60025   7
  -3  -2   7 2.49393 2.38446   3
   3   2  -6 2.81700 2.44766   5
  -3  -2   6 3.02818 2.37250   9
  -3  -2   6 6.18791 2.61441   1
  -3  -2   6 1.97204 2.44286   4
   3   2  -6 1.71218 2.06429   3
  -3  -2   6 1.11590 2.00170   3
   3   2  -6 3.10188 2.40002   7
  -3  -2   6 1.18284 2.51656   5
  -3  -2   5 72.0570 4.75168   5
   3   2  -5 91.1252 5.23393   7
  -3  -2   5 81.6781 5.06236   1
   3   2  -5 86.7126 4.94000   5
  -3  -2   5 85.9428 4.51570   3
   3   2  -5 84.6244 4.55544   3
  -3  -2   5 86.3033 5.22872   9
   3   2  -4 332.339 11.8867   3
   3   2  -4 332.983 12.5278   1
  -3  -2   4 339.211 12.9558   9
  -3  -2   4 334.715 11.7940   3
  -3  -2   4 345.844 12.5040   1
  -3  -2   4 341.115 12.4393   5
   3   2  -4 337.511 12.3424   5
   3   2  -4 351.227 12.7006   7
  -3  -2   3 43.4732 3.13461   9
   3   2  -3 32.7600 2.79695   5
  -3  -2   3 38.6264 3.02875   5
   3   2  -3 31.8122 2.51654   3
   3   2  -3 37.2511 2.95189   1
  -3  -2   3 35.1155 2.85767   1
   3   2  -2 180.352 7.21610   1
   3   2  -2 175.945 6.81685   3
   3   2  -2 189.840 7.36390   5
  -3  -2   2 191.819 7.36759   5
  -3  -2   1 61.6407 3.34913   5
   3   2  -1 63.3507 3.37691   5
   3   2  -1 62.4877 3.31085   1
  -3  -2   1 60.3551 3.16652   8
   3   2  -1 59.0588 3.04699   3
  -3  -2   0 17.2197 1.68770   8
   3   2   0 13.9731 1.70988   8
   3   2   0 12.4906 1.69911   5
  -3  -2   0 13.9862 1.74715   5
   3   2   0 17.9207 1.95094   6
   3   2   1 38.4974 2.39976   6
  -3  -2  -1 37.0879 2.30454   2
  -3  -2  -1 36.5660 2.30128   5
  -3  -2  -1 38.4270 2.47081   6
   3   2   1 35.5057 2.21856   8
  -3  -2  -1 34.2358 2.18757   8
  -3  -2  -2 31.3951 2.14339   2
   3   2   2 30.8951 2.11211   2
   3   2   2 28.4850 2.16870  10
   3   2   2 26.1078 1.92939   8
  -3  -2  -2 31.2273 2.05294   5
   3   2   2 29.0462 2.11892   6
  -3  -2  -2 31.4115 2.19986   6
  -3  -2  -3 596.876 18.6086   4
   3   2   3 593.236 19.2644   2
  -3  -2  -3 621.781 19.2145   6
   3   2   3 592.878 19.1921  10
  -3  -2  -3 608.385 19.3654  10
  -3  -2  -4 30.6858 2.01628   4
   3   2   4 30.2113 2.00870   4
  -3  -2  -4 27.5453 2.25079  10
   3   2   4 29.2216 2.23177  10
  -3  -2  -5 304.435 10.4915   4
   3   2   5 315.034 10.5709   4
   3   2   5 306.968 10.8371  10
  -3  -2  -5 294.609 10.9045  10
   3   2   6 266.596 10.0883   7
   3   2   6 252.953 9.43603   4
  -3  -2  -6 272.017 9.52902   4
  -3  -2  -6 246.994 9.74953  10
   3   2   6 252.071 9.66440  10
   3   2   7 91.6320 5.28587   7
  -3  -2  -7 94.1543 4.84593   4
   3   2   7 89.2940 4.79322   4
  -3  -2  -7 100.447 5.27913  10
   3   2   8 29.8674 3.12782   4
   3   2   8 24.5175 3.27555   7
  -3  -2  -8 26.3467 3.07582  10
  -3  -2  -9 7.64257 2.85647  10
   3   2   9 11.9402 3.10876   7
  -3  -2  -9 11.2256 1.99210   5
   3   2   9 11.8805 2.75089   4
  -3  -2  -9 11.0858 2.75245   9
  -3  -2 -10 42.7500 4.34551   9
  -3  -2 -10 42.3156 4.43874  10
   3   2  10 47.9389 4.37809   4
   3   2  10 50.7921 4.83871   7
  -3  -2 -10 42.8569 3.07146   5
  -3  -2 -11 86.0066 4.49480   5
  -3  -2 -11 94.5248 6.56390  10
   3   2  11 89.7831 6.22317   4
   3   2  11 101.618 6.36207   3
  -3  -2 -11 77.1784 6.17704   9
   3   2  11 100.419 6.76876   7
   3   2  12 2.14480 3.60243   4
  -3  -2 -12-0.47363 3.57695   9
   3   2  12 2.47906 3.40901   3
  -3  -2 -12 0.92826 3.86376  10
   3   2  12-1.01348 3.76476   7
  -3  -2 -13 9.77603 4.23709   9
   3   2  13 13.7530 4.49789   4
   3   2  13 8.33647 4.03339   3
  -3  -3  11 3.46878 3.41784   3
   3   3 -11 11.3361 4.60991   5
   3   3 -10 93.8833 7.57899   7
  -3  -3  10 86.7864 5.88528   3
   3   3 -10 103.201 7.20938   5
  -3  -3  10 92.2862 7.59334   4
  -3  -3  10 83.3950 7.20079   1
  -3  -3   9-1.10132 2.79483   3
  -3  -3   9 3.70959 3.57649   1
   3   3  -9-3.55885 3.56117   7
  -3  -3   9-1.93166 3.74384   4
   3   3  -9-1.97378 3.64479   5
  -3  -3   8 125.433 6.42932   3
  -3  -3   8 134.288 7.90675   4
   3   3  -8 128.560 7.81694   7
   3   3  -8 140.327 7.70581   5
  -3  -3   8 123.539 7.63702   1
  -3  -3   7 158.404 6.89637   3
  -3  -3   7 146.815 8.09580   4
  -3  -3   7 144.427 7.87118   1
   3   3  -7 154.040 7.85421   5
   3   3  -7 152.359 8.20667   7
  -3  -3   6 33.8003 2.84434   3
   3   3  -6 28.6209 3.44611   7
   3   3  -6 30.7701 3.73768   5
  -3  -3   6 28.8310 3.69277   9
   3   3  -6 31.9542 3.02956   3
  -3  -3   6 27.9396 3.42891   1
  -3  -3   6 30.8895 3.69829   4
   3   3  -5 224.902 8.62151   3
  -3  -3   5 224.949 9.87106   9
  -3  -3   5 218.348 9.47299   5
  -3  -3   5 222.050 9.47609   4
   3   3  -5 221.423 9.56096   7
   3   3  -5 228.849 9.44448   5
  -3  -3   5 221.685 9.39293   1
   3   3  -4-1.77705 1.93773   1
  -3  -3   4 1.22135 1.78428   1
  -3  -3   4 2.92029 2.18050   5
  -3  -3   4-0.30345 1.76236   9
   3   3  -4 0.50712 1.54381   3
   3   3  -4 1.86129 1.83905   7
   3   3  -4 0.76191 2.04770   5
  -3  -3   4-0.24372 1.84058   4
  -3  -3   3 321.365 11.9332   5
  -3  -3   3 312.296 12.0815   9
   3   3  -3 332.029 11.9495   5
  -3  -3   3 334.317 11.7816   1
   3   3  -3 325.796 11.7913   1
   3   3  -3 322.206 11.1363   3
  -3  -3   2 289.410 10.4031   5
   3   3  -2 283.873 10.3360   5
  -3  -3   2 286.372 10.4788   9
   3   3  -2 272.700 9.64042   3
   3   3  -2 276.038 10.1240   1
   3   3  -1 15.1542 1.84639   1
   3   3  -1 18.7395 2.09997   5
  -3  -3   1 11.4071 1.89475   5
  -3  -3   1 17.7318 1.82030   8
  -3  -3   0 54.6522 2.77448   8
  -3  -3   0 57.7838 3.15455   5
   3   3   0 54.8531 3.18571   6
  -3  -3   0 59.4557 3.00893   2
   3   3   0 49.6211 3.05033   5
  -3  -3  -1 125.397 4.78283   8
   3   3   1 118.837 4.79319   8
   3   3   1 129.195 5.23603   6
  -3  -3  -1 129.164 5.04962   2
  -3  -3  -1 135.826 5.32954   6
  -3  -3  -1 126.623 5.10441   5
   3   3   1 129.492 5.13716   5
  -3  -3  -2 5.33913 1.54142   6
   3   3   2 3.43004 1.20962   2
   3   3   2 1.15445 1.18014  10
  -3  -3  -2 3.29839 1.22152   2
   3   3   2 2.00079 1.13736   8
  -3  -3  -2 4.69431 1.35989   5
   3   3   2 3.09857 1.28213   6
  -3  -3  -2 3.13114 0.71612   4
   3   3   3-0.65949 1.24512  10
  -3  -3  -3 0.50520 0.68807   4
  -3  -3  -3 0.39621 1.10246   5
  -3  -3  -3-1.42156 1.48576  10
   3   3   3-0.88194 1.35223   2
  -3  -3  -3-0.13576 1.26238   6
  -3  -3  -4 510.157 17.3313  10
   3   3   4 522.683 17.1982  10
  -3  -3  -4 524.385 16.9721   6
  -3  -3  -4 533.223 16.3361   4
   3   3   4 515.426 16.3051   4
  -3  -3  -4 523.495 16.3373   5
   3   3   5 985.773 30.9280  10
  -3  -3  -5 962.946 31.1099  10
  -3  -3  -5 998.857 30.2182   4
   3   3   5 970.506 30.1918   4
   3   3   6 26.4754 2.82848   7
   3   3   6 28.8294 2.55096  10
   3   3   6 24.9438 2.23621   4
  -3  -3  -6 23.2452 2.65800  10
  -3  -3  -7 88.6381 5.12948  10
   3   3   7 84.3351 4.81106  10
   3   3   7 90.6370 4.57327   4
   3   3   7 93.3640 5.23062   7
  -3  -3  -8 107.202 5.96532  10
   3   3   8 107.931 5.53024   4
   3   3   8 115.781 6.27443   7
  -3  -3  -9 71.9339 3.32826   5
  -3  -3  -9 85.4737 5.24520   9
   3   3   9 80.7729 4.87752   4
   3   3   9 76.1581 5.53339   7
  -3  -3  -9 73.4480 5.28652  10
  -3  -3 -10 153.335 5.84126   5
  -3  -3 -10 157.228 8.05030   9
   3   3  10 164.678 8.69022   7
   3   3  10 174.860 8.03489   4
  -3  -3 -10 161.727 8.30112  10
   3   3  11 10.6828 3.60444   3
  -3  -3 -11 6.34111 3.63347  10
   3   3  11 10.0630 3.65986   7
  -3  -3 -11 7.56464 3.29257   9
  -3  -3 -11 6.24934 1.65566   5
   3   3  11 10.1336 3.38480   4
   3   3  12 100.583 7.30398   7
  -3  -3 -12 91.0424 7.04099  10
   3   3  12 104.115 7.10807   3
   3   3  12 78.5640 6.23025   4
  -3  -3 -12 94.1959 6.75102   9
   3   3  13 3.14462 3.75639   4
   3   3  13-0.46788 4.04721   3
  -3  -3 -13 1.91583 4.05727   9
   3   4 -10 23.7502 5.03208   5
  -3  -4  10 18.2301 4.71535   1
   3   4  -9 175.924 9.48417   5
  -3  -4   9 167.176 9.48804   1
   3   4  -9 177.833 9.99118   7
  -3  -4   9 181.195 10.0433   4
   3   4  -8 96.2056 6.69566   5
  -3  -4   8 78.9294 6.28844   4
   3   4  -8 84.7542 6.52432   7
  -3  -4   8 82.0879 6.08774   1
   3   4  -7 12.4763 3.44627   7
   3   4  -7 5.59638 3.16919   5
  -3  -4   7 7.04281 3.32273   4
  -3  -4   7 7.70945 3.06525   1
  -3  -4   6 0.32350 2.44314   1
  -3  -4   6-0.68446 2.47096   4
   3   4  -6-1.40604 2.06302   3
   3   4  -6-0.70502 2.39077   7
   3   4  -6-0.68538 2.65673   5
   3   4  -5 130.241 5.71115   3
  -3  -4   5 128.078 6.66863   4
  -3  -4   5 134.103 6.61746   1
   3   4  -5 129.420 6.73137   7
   3   4  -5 137.080 6.91151   5
  -3  -4   5 135.461 7.18325   9
   3   4  -4 390.094 13.8350   5
   3   4  -4 365.824 12.4488   3
  -3  -4   4 363.352 13.7427   5
  -3  -4   4 368.406 13.9587   9
  -3  -4   4 351.526 13.3416   4
  -3  -4   4 366.764 13.3213   1
   3   4  -4 356.580 13.4666   7
  -3  -4   3 78.3056 4.59200   5
  -3  -4   3 76.6980 4.66609   9
   3   4  -3 72.1337 3.59559   3
   3   4  -3 72.2239 4.47275   5
   3   4  -3 72.0398 4.16788   1
  -3  -4   3 71.9615 4.16791   4
   3   4  -2 38.5592 2.48788   3
  -3  -4   2 35.6293 3.07106   5
   3   4  -2 33.8149 2.93677   5
  -3  -4   2 34.6688 2.66638   4
  -3  -4   2 35.5477 2.93181   9
   3   4  -2 42.0767 2.88999   1
   3   4  -1 107.818 4.84838   1
  -3  -4   1 113.702 5.34342   5
   3   4  -1 107.804 5.16615   5
  -3  -4   1 117.098 4.71594   4
  -3  -4   1 107.708 5.11259   9
  -3  -4   1 118.133 4.63148   8
   3   4   0 9.20606 1.87418   5
  -3  -4   0 9.74341 1.48858   2
  -3  -4   0 11.7777 1.27866   4
  -3  -4   0 10.2432 1.25278   8
   3   4   0 8.35524 1.76060   6
  -3  -4   0 10.0611 1.86401   5
  -3  -4  -1 18.2142 2.06732   5
  -3  -4  -1 17.4991 1.69114   2
   3   4   1 18.5062 1.96686   6
   3   4   1 19.1008 1.97602   5
   3   4   1 16.2814 1.47233   8
  -3  -4  -2 1.28516 1.28041   6
   3   4   2 2.38203 1.07155   8
   3   4   2-0.19129 1.38156  10
   3   4   2 2.80255 1.37918   5
   3   4   2 0.93008 1.27488   6
  -3  -4  -2 1.81429 1.28821   5
   3   4   2-0.12647 1.21759   2
   3   4   3 280.219 9.88736  10
  -3  -4  -3 261.705 9.04349   5
  -3  -4  -3 277.653 9.41690   6
   3   4   3 259.874 9.37909   2
   3   4   4-0.19383 1.44819  10
  -3  -4  -4 0.21606 1.56925  10
  -3  -4  -4 1.02944 1.07097   5
   3   4   4 0.87768 1.52475   2
   3   4   4 0.71538 0.84587   4
  -3  -4  -4 2.30182 1.31408   6
  -3  -4  -5 355.625 12.1802   6
   3   4   5 363.933 12.6999   7
  -3  -4  -5 363.527 12.9234  10
   3   4   5 347.168 12.5663  10
  -3  -4  -5 356.430 11.2273   5
   3   4   5 351.022 11.5308   4
   3   4   6 155.357 6.87163   7
   3   4   6 165.786 6.78082  10
  -3  -4  -6 151.840 6.94751  10
  -3  -4  -6 145.966 4.98352   5
   3   4   6 150.046 5.87257   4
   3   4   7 281.054 10.2523   7
   3   4   7 249.425 8.97571   4
  -3  -4  -7 230.527 7.44386   5
   3   4   7 253.097 9.71033  10
  -3  -4  -7 254.702 10.0586  10
   3   4   8 32.0958 3.44093   7
  -3  -4  -8 27.5463 3.39761  10
   3   4   8 28.9088 2.92302   4
  -3  -4  -8 26.6852 2.87713   9
   3   4   8 30.0409 3.23268  10
  -3  -4  -9 2.46917 2.74885  10
   3   4   9-0.25685 2.26719   4
   3   4   9-1.10423 2.64218   7
  -3  -4  -9 5.58973 2.46693   9
  -3  -4 -10 42.4130 4.69189  10
  -3  -4 -10 44.2851 4.20341   9
   3   4  10 47.1090 4.18377   4
   3   4  10 36.1028 4.50193   7
  -3  -4 -11 84.4581 6.69741  10
   3   4  11 97.8591 6.98453   7
   3   4  11 96.6552 6.76689   3
   3   4  11 90.4734 6.10612   4
  -3  -4 -11 115.192 6.56126   9
  -3  -4 -12 5.63239 3.36434   9
   3   4  12 1.99040 3.85800   7
   3   4  12 1.90894 3.36983   4
  -3  -4 -12 0.47911 4.19518  10
   3   4  12-0.93346 3.88571   3
  -3  -4 -13 2.64295 3.71547   9
   3   4  13 0.42343 3.93759   4
  -3  -4 -14 1.90656 4.22331   9
  -3  -5  10 0.49968 4.26866   1
   3   5 -10-2.46797 4.37322   5
   3   5  -9-1.53341 3.86028   7
  -3  -5   9-0.90860 3.48595   1
  -3  -5   9-2.00125 3.95711   4
   3   5  -9-0.46779 4.04636   5
   3   5  -8 6.14372 3.92382   5
  -3  -5   8 5.31462 3.42459   1
  -3  -5   8 10.3565 4.07193   4
   3   5  -8 7.30803 3.87457   7
   3   5  -7 190.894 9.46892   7
   3   5  -7 198.984 9.84508   5
  -3  -5   7 193.359 9.56817   4
  -3  -5   7 190.494 9.18540   1
  -3  -5   6 256.798 11.0984   4
  -3  -5   6 252.720 10.7482   1
   3   5  -6 250.059 11.2310   5
   3   5  -6 247.870 10.9130   7
   3   5  -6 255.696 9.35387   3
   3   5  -5 11.1809 2.80418   7
   3   5  -5 10.3546 2.84208   5
   3   5  -5 10.6397 1.87783   3
  -3  -5   5 10.3394 2.60205   1
  -3  -5   5 16.4744 2.92604   4
   3   5  -4 81.6836 4.77554   7
  -3  -5   4 73.3479 4.60320   4
   3   5  -4 72.3256 3.67214   3
   3   5  -4 72.6613 5.03836   5
  -3  -5   4 78.0714 5.12034   9
   3   5  -3 6.72804 1.56063   3
   3   5  -3 6.81271 2.25484   5
  -3  -5   3 5.13389 2.19845   9
   3   5  -3 10.0671 2.05552   1
  -3  -5   3 6.86613 2.04801   4
   3   5  -2 103.605 5.04093   1
   3   5  -2 111.188 4.60811   3
  -3  -5   2 118.685 5.17725   4
  -3  -5   2 114.303 5.86765   5
  -3  -5   2 117.276 5.70315   9
   3   5  -2 124.756 5.89443   5
  -3  -5   1 221.291 8.51140   9
  -3  -5   1 227.599 7.86061   4
  -3  -5   1 219.602 8.78571   5
   3   5  -1 204.904 8.58339   5
  -3  -5   1 214.696 7.61670   8
   3   5  -1 218.385 7.99600   1
  -3  -5   0 16.7657 1.65768   2
   3   5   0 20.0641 1.92029   1
  -3  -5   0 22.7153 2.40472   5
   3   5   0 19.9433 2.27397   5
  -3  -5   0 20.6041 1.99054   9
  -3  -5   0 17.6135 1.41521   8
  -3  -5   0 19.4149 1.52966   4
   3   5   0 20.1598 2.37601   6
  -3  -5  -1 139.079 6.08527   5
  -3  -5  -1 145.820 4.79788   4
  -3  -5  -1 153.739 5.64757   2
   3   5   1 154.058 6.05388   6
   3   5   1 153.721 6.16446   5
   3   5   2 0.87254 1.63853  10
   3   5   2 0.75007 0.94587   8
   3   5   2 0.88152 1.38070   5
  -3  -5  -2-0.45245 1.38749   5
   3   5   2-0.49845 1.19921   2
   3   5   2 1.23096 1.34212   6
   3   5   3 268.672 9.47421   2
  -3  -5  -3 270.574 9.29620   5
  -3  -5  -3 257.876 9.40701   6
   3   5   3 279.318 9.30223   5
   3   5   3 275.892 10.2020  10
   3   5   4 122.425 5.53711  10
   3   5   4 110.289 5.10460   2
  -3  -5  -4 115.525 4.48628   5
  -3  -5  -4 117.118 4.90621   6
   3   5   5 162.959 6.82230   7
  -3  -5  -5 164.306 7.21891  10
   3   5   5 158.317 6.87515  10
  -3  -5  -5 150.369 5.39472   5
   3   5   5 159.809 5.50498   4
  -3  -5  -5 163.286 6.29088   6
   3   5   6 31.8936 3.08096   7
   3   5   6 33.8572 3.05081  10
  -3  -5  -6 40.5039 3.54209  10
   3   5   6 29.4566 2.11748   4
  -3  -5  -6 29.3556 2.52310   6
   3   5   7 0.77750 1.53604   4
  -3  -5  -7 1.52570 2.17738  10
  -3  -5  -7 0.67821 1.46714   9
   3   5   7 1.98750 1.92600   7
   3   5   7 3.37616 2.16229  10
  -3  -5  -8 473.279 15.9179   9
   3   5   8 450.138 15.6870   4
   3   5   8 458.901 16.6328  10
  -3  -5  -8 481.087 17.1921  10
   3   5   8 463.740 17.0083   7
  -3  -5  -9 141.820 6.73990   9
   3   5   9 147.604 7.72893   7
   3   5   9 151.316 6.79725   4
  -3  -5  -9 145.784 7.79372  10
  -3  -5 -10 0.85594 2.47854   9
   3   5  10 0.27709 2.64035   4
  -3  -5 -10 6.09217 3.48451  10
   3   5  10 2.42632 2.95425   7
  -3  -5 -11 12.6543 3.23027   9
  -3  -5 -11 5.37413 3.66696  10
   3   5  11 4.59097 3.49141   3
   3   5  11 3.57306 3.46821   7
   3   5  11 6.66600 3.02049   4
   3   5  12-0.49098 4.03306   7
   3   5  12-1.42947 3.39370   4
   3   5  12-3.92516 4.31343   3
  -3  -5 -12-3.91399 4.28406  10
  -3  -5 -12-1.45176 3.08812   9
   3   5  13 5.94292 3.95262   4
  -3  -5 -13 5.59661 3.58705   9
  -3  -6   9 2.54656 3.88835   4
   3   6  -9-1.51678 4.33803   5
   3   6  -9 7.61709 4.42901   7
  -3  -6   9 3.11362 3.89532   1
  -3  -6   8 55.6544 5.60761   4
   3   6  -8 59.7027 5.78456   7
  -3  -6   8 43.7317 5.03520   1
   3   6  -8 47.0837 5.74874   5
  -3  -6   7 67.4495 5.79334   4
  -3  -6   7 65.4869 5.23497   1
   3   6  -7 67.5148 5.98929   5
   3   6  -7 61.1233 5.41404   7
   3   6  -6 17.3426 3.94887   5
  -3  -6   6 18.6547 3.38266   1
   3   6  -6 13.5202 3.19964   7
  -3  -6   6 15.2387 3.50029   4
   3   6  -5 300.543 10.4328   3
  -3  -6   5 310.174 12.2963   4
   3   6  -5 318.799 12.2466   7
   3   6  -5 305.192 12.8452   5
   3   6  -4 65.4039 3.24717   3
   3   6  -4 64.5936 4.99013   5
   3   6  -4 62.8913 4.39398   7
  -3  -6   4 66.6634 4.40953   4
  -3  -6   3 6.25888 2.04537   4
   3   6  -3 6.65379 2.76034   5
   3   6  -3 9.20382 2.18179   7
   3   6  -3 7.26425 1.55286   3
  -3  -6   2 0.53079 1.23408   8
  -3  -6   2 0.17907 1.51045   4
  -3  -6   2 3.28453 1.85614   9
   3   6  -2-0.22869 1.23116   3
   3   6  -2-0.57090 2.35519   5
   3   6  -2 1.53019 1.61988   1
  -3  -6   1 19.9952 1.85170   4
  -3  -6   1 20.5047 1.89982   2
   3   6  -1 16.2261 1.83249   1
   3   6  -1 19.3389 2.65634   5
  -3  -6   1 19.5266 1.60497   8
  -3  -6   1 16.3262 2.29114   9
   3   6   0 265.519 10.2957   5
  -3  -6   0 265.146 8.67248   8
  -3  -6   0 278.602 9.01449   4
  -3  -6   0 278.392 9.81025   9
  -3  -6   0 276.275 9.35890   2
   3   6   0 287.059 10.1587   6
   3   6   0 265.936 9.31469   1
   3   6   1 30.0890 2.47587   6
  -3  -6  -1 27.6503 2.71925   5
   3   6   1 30.7720 2.74289   5
  -3  -6  -1 30.1286 2.04339   2
  -3  -6  -1 26.0731 1.99058   9
   3   6   2 258.869 8.49924   8
   3   6   2 277.188 9.33464   6
  -3  -6  -2 261.421 8.78188   9
   3   6   2 264.822 10.2811  10
   3   6   2 266.741 9.57994   5
  -3  -6  -2 266.123 9.65559   5
   3   6   3 52.0371 2.95577   5
   3   6   3 50.7983 2.82975   2
   3   6   3 45.2030 3.37700  10
   3   6   3 44.0918 2.40952   8
  -3  -6  -4 87.8749 4.04044   6
   3   6   4 83.0966 4.17434   2
   3   6   4 90.2935 4.84030  10
  -3  -6  -5 17.8176 1.97046   6
   3   6   5 22.4514 2.44274   2
   3   6   5 20.7933 1.24364   4
   3   6   5 21.4223 2.44368   7
   3   6   5 22.8950 2.68532  10
   3   6   6 4.04336 2.04989  10
   3   6   6 2.95904 1.21862   4
  -3  -6  -6 5.14741 2.39716  10
  -3  -6  -6 4.23050 1.47341   6
  -3  -6  -6 4.31830 1.15017   9
   3   6   6 1.21977 1.91343   7
   3   6   7 326.437 12.7253  10
  -3  -6  -7 323.515 13.2169  10
  -3  -6  -7 346.159 11.4779   9
  -3  -6  -7 350.450 12.0229   6
   3   6   7 339.606 11.4619   4
   3   6   7 340.229 12.8845   7
   3   6   8 40.0800 3.79930   7
  -3  -6  -8 38.7462 3.19401   6
  -3  -6  -8 33.8808 4.13689  10
  -3  -6  -8 39.8855 2.83568   9
   3   6   8 34.6032 3.71899  10
   3   6   8 39.9890 3.01604   4
   3   6   9 45.2068 4.17713  10
   3   6   9 35.3893 4.09056   7
  -3  -6  -9 41.0120 4.53354  10
  -3  -6  -9 34.0774 3.08360   9
   3   6   9 46.1648 3.49319   4
   3   6  10 116.940 6.24000   4
  -3  -6 -10 132.389 7.81280  10
   3   6  10 129.931 7.53653   7
  -3  -6 -10 129.942 6.26287   9
  -3  -6 -11 11.2884 2.89007   9
  -3  -6 -11 11.6104 4.22162  10
   3   6  11 9.08855 3.00986   4
   3   6  11 14.0305 3.86689   7
   3   6  11 7.70346 3.98470   3
   3   6  12 22.1937 3.92122   4
  -3  -6 -12 15.6204 4.59117  10
   3   6  12 23.6451 4.65270   7
   3   6  13 4.78232 3.57777   4
   3   7  -9-0.99975 4.16126   7
  -3  -7   9 2.59936 3.86825   1
  -3  -7   8 0.93774 3.86845   4
   3   7  -8-0.90389 3.66100   7
   3   7  -8-1.02475 4.41370   5
   3   7  -7 69.5721 5.75065   7
  -3  -7   7 72.4388 6.01331   4
   3   7  -7 75.0089 6.56284   5
   3   7  -6 91.8140 6.08626   7
   3   7  -6 101.685 7.09628   5
  -3  -7   6 88.5027 6.13423   4
   3   7  -5-0.41680 3.28040   5
  -3  -7   5 0.32562 2.71084   4
   3   7  -5 2.77780 2.52365   7
   3   7  -4 38.4016 2.32801   3
   3   7  -4 40.5098 3.68648   7
   3   7  -4 48.7538 4.72069   5
  -3  -7   4 40.9322 3.79327   4
   3   7  -3 100.039 4.19409   3
  -3  -7   3 105.866 5.40928   4
   3   7  -3 99.1433 6.26215   5
   3   7  -3 121.264 5.55177   7
  -3  -7   2 128.145 5.01068   8
   3   7  -2 129.785 5.01733   3
   3   7  -2 134.662 6.92664   5
  -3  -7   2 121.290 5.61815   4
  -3  -7   1 76.9367 3.65953   4
   3   7  -1 81.1982 4.98428   5
  -3  -7   1 69.8497 2.85881   8
   3   7  -1 69.6445 3.49280   1
  -3  -7   1 75.2510 3.51973   2
   3   7   0 2.53656 2.18547   5
   3   7   0 0.66293 1.22135   1
  -3  -7   0 1.45702 1.14856   2
  -3  -7   0 1.84265 1.11186   4
   3   7   0 1.64078 1.75997   6
   3   7   1 152.079 6.04882   6
   3   7   1 131.156 6.26444   5
   3   7   1 137.331 5.22076   1
   3   7   2 17.6686 2.02146   6
   3   7   2 20.1152 2.33450   5
   3   7   2 16.8192 2.57026  10
   3   7   3 17.6067 1.37011   8
   3   7   3 20.0775 2.20665   5
   3   7   3 17.0309 1.77879   2
   3   7   3 20.3070 2.78380  10
   3   7   4 17.8292 1.94403   5
   3   7   4 17.7706 1.98423   2
   3   7   4 21.8634 2.68301  10
   3   7   5 178.995 7.60795  10
  -3  -7  -5 166.858 6.33527   6
   3   7   5 159.245 6.77135   2
   3   7   5 157.085 6.90328   7
   3   7   6 1.88521 2.05567  10
  -3  -7  -6 1.34422 1.50248   6
   3   7   6-0.32284 1.03386   4
   3   7   6 0.71504 1.90353   7
   3   7   7 40.0414 3.70530   7
   3   7   7 36.9507 3.58680  10
  -3  -7  -7 38.4921 2.91154   6
   3   7   7 42.1836 2.47413   4
  -3  -7  -7 31.8246 4.00274  10
  -3  -7  -8 182.105 7.42790   6
   3   7   8 185.065 8.53992   7
   3   7   8 185.996 7.10879   4
   3   7   8 188.473 8.54578  10
  -3  -7  -8 181.561 9.06343  10
  -3  -7  -9 102.019 5.21026   6
   3   7   9 87.7781 4.72375   4
   3   7   9 91.6637 5.81721  10
  -3  -7  -9 96.0622 6.67459  10
   3   7   9 90.9224 5.94222   7
   3   7  10 1.93638 3.34987   7
   3   7  10 1.60325 2.40643   4
   3   7  10-1.40380 3.86073   3
  -3  -7 -10-1.33513 3.60512  10
  -3  -7 -10 1.00347 2.37385   6
   3   7  11 4.70998 3.62713   7
   3   7  11 1.59814 2.79094   4
  -3  -7 -11-0.48204 3.90497  10
   3   7  11-1.50758 4.22031   3
   3   7  12 22.9087 4.75513   1
   3   7  12 20.2503 4.47058   7
  -3  -8   8 39.3333 5.44692   4
   3   8  -8 38.3990 4.96015   7
  -3  -8   7 9.05476 3.99429   4
   3   8  -7 13.9590 4.73275   5
   3   8  -7 11.0718 3.71732   7
   3   8  -6 8.74553 4.27899   5
  -3  -8   6 6.13049 3.31103   4
   3   8  -6 11.8567 3.32146   7
   3   8  -5 7.68328 3.91234   5
   3   8  -5 2.73814 2.73128   7
  -3  -8   5 7.06412 3.17584   4
  -3  -8   4 156.275 6.96619   4
   3   8  -4 165.624 8.32867   5
   3   8  -4 169.510 6.86184   7
  -3  -8   3 41.2317 3.44779   4
   3   8  -3 34.2292 4.36381   5
   3   8  -3 38.5147 3.27328   7
  -3  -8   3 35.7988 2.50493   8
   3   8  -3 32.5787 2.02615   3
   3   8  -2 146.241 7.53866   5
  -3  -8   2 133.884 5.49320   2
  -3  -8   2 143.871 6.07446   4
   3   8  -2 134.656 5.95103   7
  -3  -8   2 131.926 4.79405   8
   3   8  -2 128.753 5.08785   3
   3   8  -1 144.394 6.98566   6
  -3  -8   1 154.112 6.16327   4
   3   8  -1 158.705 7.73516   5
  -3  -8   1 162.880 5.87892   2
   3   8   0 19.3068 3.00494   5
   3   8   0 25.0974 2.82268   6
   3   8   0 24.1695 1.78483   1
   3   8   1 5.52394 2.33392   5
   3   8   1 5.27798 1.87298   6
   3   8   1 6.94121 1.22746   1
   3   8   2 11.4033 2.44063   5
   3   8   2 6.83407 2.57094  10
   3   8   2 7.26593 1.69827   6
   3   8   3 3.94700 2.00624   5
   3   8   3 5.16217 2.36977  10
   3   8   4 97.0666 5.28491  10
   3   8   4 84.0244 4.02237   2
   3   8   4 84.7196 3.50268   8
   3   8   4 77.6295 4.14084   7
   3   8   4 88.0697 4.19722   5
   3   8   5 27.5386 2.77220   7
   3   8   5 28.5971 3.27877  10
   3   8   5 30.5347 2.66150   2
  -3  -8  -6 124.506 5.16841   6
   3   8   6 132.708 6.19909   7
   3   8   6 134.103 6.13979   2
   3   8   6 128.397 6.63919  10
   3   8   7 20.9854 1.73090   4
  -3  -8  -7 25.1122 2.29917   6
   3   8   7 22.9643 3.10624   7
   3   8   7 28.1497 3.52360  10
   3   8   8 21.2545 3.35394   7
   3   8   8 21.0158 2.13059   4
  -3  -8  -8 21.5968 2.39467   6
   3   8   8 16.8738 3.27514  10
   3   8   9-3.33495 3.07913  10
  -3  -8  -9-3.85489 3.64367  10
   3   8   9-0.33616 2.72315   7
  -3  -8  -9 3.04449 2.09687   6
   3   8   9-2.09873 2.06979   4
   3   8   9 0.90351 3.67655   3
   3   8  10 87.3328 6.93600   3
   3   8  10 82.4425 6.06779   7
  -3  -8 -10 87.6159 4.92382   6
  -3  -8 -10 89.0343 6.86240  10
   3   8  11 147.186 8.43235   7
   3   8  11 126.136 7.90390   1
  -3  -8 -11 145.331 9.08532  10
   3   8  12 44.5135 5.71938   1
   3   8  12 54.7052 5.88399   7
   3   9  -8 34.8219 4.96061   7
   3   9  -7 60.6703 5.51429   7
  -3  -9   7 64.0319 6.08788   4
  -3  -9   6-1.59009 3.52199   4
   3   9  -6-4.16789 4.74038   5
   3   9  -6 3.38184 3.05421   7
   3   9  -5 0.29515 2.63546   7
   3   9  -5 6.82010 4.36641   5
  -3  -9   5-1.04815 3.14354   4
   3   9  -4 4.31879 2.54896   7
  -3  -9   4 2.60279 1.67760   8
   3   9  -4 4.52753 4.08967   5
  -3  -9   4 0.30156 2.66243   4
  -3  -9   3 145.296 6.62253   4
   3   9  -3 128.249 6.04743   7
  -3  -9   3 122.748 5.45926   2
  -3  -9   3 129.315 4.82168   8
   3   9  -3 139.348 8.00217   5
   3   9  -2 299.011 10.1735   3
  -3  -9   2 320.574 10.5529   2
   3   9  -2 308.072 11.1550   7
   3   9  -2 347.956 13.4680   5
  -3  -9   2 328.318 11.5041   4
  -3  -9   1 2.82091 1.14344   2
  -3  -9   1 2.68658 1.65815   4
   3   9  -1 1.27929 2.36392   6
   3   9  -1 6.61536 3.16926   5
   3   9  -1 3.73901 1.74906   7
   3   9   0 34.5208 3.80587   5
   3   9   0 37.4024 3.27651   6
   3   9   1 9.21911 2.79201   5
   3   9   1 5.77307 1.99575   6
   3   9   2-0.45768 0.87436   1
   3   9   2 0.32204 2.66894  10
   3   9   2 2.66743 1.66459   6
   3   9   2 1.72106 2.31849   5
   3   9   3 41.4718 3.33685   5
   3   9   3 38.3220 2.66342   7
   3   9   3 44.9158 4.00979  10
   3   9   4 15.5524 2.86910  10
   3   9   4 15.4405 1.81875   2
   3   9   4 13.5809 2.30261   5
   3   9   4 15.1014 2.07396   7
   3   9   4 9.77612 0.80452   8
   3   9   5 222.157 7.77964   5
   3   9   5 198.215 8.11472   7
   3   9   5 209.948 7.94891   2
   3   9   5 215.890 9.29658  10
   3   9   6 10.9937 2.50236   7
   3   9   6 11.6844 3.12963  10
   3   9   6 10.8487 2.28698   2
   3   9   7 92.8668 5.25240   2
   3   9   7 92.4117 5.33507   7
   3   9   7 101.652 5.93697  10
   3   9   8 42.4936 4.48796  10
   3   9   8 45.8144 4.22736   2
   3   9   8 59.3374 4.45959   7
   3   9   9 25.4147 4.52443   3
   3   9   9 29.3137 3.82707   1
   3   9   9 22.7434 3.69648   7
   3   9   9 31.5407 4.15750  10
   3   9  10 2.51371 3.21053   7
   3   9  10 9.04353 3.41511   1
   3   9  11 1.19554 3.44704   7
   3   9  11-2.02272 3.58420   1
  -3 -10   7-4.06571 4.20242   4
  -3 -10   6 0.40464 3.73589   4
   3  10  -5 30.7349 5.51771   5
   3  10  -5 28.6341 3.64523   7
  -3 -10   5 34.1424 4.45276   4
   3  10  -4 49.4774 5.94466   5
   3  10  -4 34.2387 3.55843   7
  -3 -10   4 45.7262 4.26365   4
   3  10  -3-0.90049 3.91042   5
   3  10  -3 2.38968 2.13261   7
  -3 -10   3-1.03242 2.59637   4
   3  10  -2 21.1448 4.18173   5
   3  10  -2 9.63925 2.01130   7
   3  10  -2 17.5302 3.36853   6
  -3 -10   2 21.5035 2.74416   4
   3  10  -1 51.1920 4.20549   6
   3  10  -1 47.8766 2.97501   7
   3  10  -1 55.0195 5.13323   5
   3  10   0 41.3650 3.52324   6
   3  10   0 37.6974 2.47260   7
   3  10   0 51.5638 4.69883   5
   3  10   1 12.3048 3.22143   5
   3  10   1 14.4463 2.26502   6
   3  10   2 6.53592 2.71553   5
   3  10   2 5.86501 2.91090  10
   3  10   2 1.32320 1.45233   6
   3  10   2 2.31293 1.17180   7
   3  10   3 16.7242 1.80619   7
   3  10   3 17.1848 3.49598  10
   3  10   3 25.8486 3.14993   5
   3  10   4 7.28601 2.96204  10
   3  10   4 8.34344 2.16926   5
   3  10   4 8.52098 1.77005   7
   3  10   4 4.55205 1.21826   1
   3  10   5 4.66497 2.91519  10
   3  10   5 4.12878 1.59039   2
   3  10   5 4.39006 1.63393   1
   3  10   5 4.49559 1.84504   5
   3  10   5 4.35857 1.87090   7
   3  10   6 5.59764 2.13137   7
   3  10   6 7.12929 2.00745   1
   3  10   6 2.62229 1.84183   2
   3  10   6 3.44195 2.83982  10
   3  10   7 43.2479 3.59921   1
   3  10   7 37.3472 4.77976   3
   3  10   7 37.2655 4.25739  10
   3  10   7 42.3032 3.56515   2
   3  10   7 45.3520 3.65234   7
   3  10   8-0.26258 2.45930   7
   3  10   8-2.31053 3.09125  10
   3  10   8-3.15914 3.93570   3
   3  10   8-1.32064 2.42130   2
   3  10   8-0.76803 2.52033   1
   3  10   9-2.10321 2.84372   7
   3  10   9-1.37462 3.19622  10
   3  10   9-2.68760 3.01364   1
   3  10   9-6.31969 4.40726   3
   3  10   9 0.30946 2.93891   2
   3  10  10 125.208 7.12705   7
   3  10  10 122.364 7.12527   1
  -3 -11   6 91.6306 6.75687   4
  -3 -11   5 1.07172 3.57182   4
  -3 -11   4 60.7769 5.11875   4
   3  11  -3 17.4132 3.80437   6
   3  11  -3 24.0379 4.98618   5
   3  11  -2 26.6970 3.85328   6
   3  11  -2 33.3627 4.97641   5
   3  11  -1 13.6660 3.05767   6
   3  11  -1 24.9367 4.46476   5
   3  11   0 1.11594 3.37257   5
   3  11   0 2.48656 2.27834   6
   3  11   1 102.312 6.41771   5
   3  11   1 97.0584 5.01946   3
   3  11   1 89.8042 6.29259  10
   3  11   2 72.6673 5.91335  10
   3  11   2 74.4867 5.30803   5
   3  11   3 30.7424 3.50191   5
   3  11   3 30.5923 4.07465  10
   3  11   4 57.7320 3.99185   5
   3  11   4 41.5628 4.31728   3
   3  11   4 56.2070 4.74220  10
   3  11   5-2.48298 3.32176   3
   3  11   5 1.62679 3.03621  10
   3  11   6 3.13279 3.44404   3
   3  11   6 4.21967 3.07333  10
   3  11   7-0.42807 3.68786   3
   3  11   7 3.59774 3.19949  10
   3  11   8 45.3932 5.41370   3
   3  11   8 45.8638 4.67005  10
   3  11   9 53.5792 5.11460  10
   3  12  -2 2.36358 4.25367   5
   3  12  -1 1.30851 3.99813   5
   3  12   0 41.8074 5.24165   5
   3  12   1 29.0031 4.65695  10
   3  12   1 45.7261 4.85051   5
   3  12   2 30.9245 4.42807   5
   3  12   2 34.2203 4.52812  10
   3  12   2 21.6553 3.31038   3
   3  12   3 74.4406 5.11741   5
   3  12   3 63.7852 4.81930   3
   3  12   3 65.9760 5.35842  10
   3  12   4-3.53581 3.20401   3
   3  12   4 2.75625 3.14658  10
   3  12   5-1.08197 3.20786   3
   3  12   5-0.33448 3.19736  10
   3  12   6 0.39819 3.38774   3
   3  12   6 2.99267 3.10345  10
   3  12   7 31.3095 4.79922   3
   3  12   7 28.5642 4.17250  10
   3  12   8 7.07972 3.54817  10
   3  13   0 3.79262 4.18746   5
   3  13   0-0.44106 4.04293  10
   3  13   1 34.0625 4.81259   5
   3  13   1 30.0223 4.52801  10
   3  13   2 14.9029 3.78191  10
   3  13   2 11.6622 3.93990   5
   3  13   3-0.36958 3.11720  10
   3  13   4 4.92854 3.49016  10
   3  13   5 14.9731 3.80595  10
   3  13   5 16.2073 3.76983   3
   3  13   6 13.3949 3.74150  10
   3  13   6 8.79347 3.78334   3
   3  14   2 10.2793 3.72757  10
  -4  12   1 18.1925 4.29880   4
  -4  12   0 26.7836 4.43285   4
  -4  12  -1 0.40183 3.89237   4
  -4  12  -2 5.40150 4.05407   4
  -4  11   4 20.3266 4.58372   3
  -4  11   3 0.38004 3.48381   4
  -4  11   3 2.86844 3.57413   3
  -4  11   2 60.4051 5.29407   3
  -4  11   2 58.0211 5.51192   4
  -4  11   1 47.8744 5.18327   4
  -4  11   0 10.4744 4.01923   4
  -4  11  -1 25.8001 4.56805   4
  -4  11  -2 0.40743 3.67960   4
  -4  11  -3 0.84824 3.88756   4
  -4  11  -4 2.67902 4.04837   4
  -4  11  -5 17.7092 4.12536   9
  -4  11  -6 14.5724 4.53124   9
  -4  10   5-2.15613 4.10873   3
  -4  10   4 54.3414 5.60980   3
  -4  10   3 10.3350 3.63011   3
  -4  10   2 6.28556 3.50180   4
  -4  10   2 4.11147 3.22323   3
  -4  10   1 43.4149 4.83613   4
  -4  10   1 45.4323 4.33652   3
  -4  10   0 63.8824 5.51498   4
  -4  10  -1-0.76725 3.31832   4
  -4  10  -2 14.2259 3.83817   4
  -4  10  -3 14.7273 4.01199   4
  -4  10  -4 26.6994 4.59229   4
  -4  10  -5 0.91182 4.11751   4
  -4  10  -6-0.48288 4.39366   4
  -4  10  -6 1.36260 3.71351   9
  -4  10  -7 24.8623 5.01000   9
  -4   9   7 6.30085 3.97902   8
  -4   9   6 18.3270 4.74897   3
  -4   9   6 24.6365 4.39450   8
  -4   9   5 5.59900 3.28189   8
  -4   9   5 6.73765 3.87802   3
  -4   9   4 29.0832 3.95448   8
  -4   9   4 26.8925 4.31346   3
  -4   9   3 98.5030 5.89450   8
  -4   9   3 103.710 6.59463   3
  -4   9   2 98.7040 5.73517   8
  -4   9   2 108.451 6.30475   3
  -4   9   1 2.73616 2.90659   3
  -4   9   1-1.06426 3.17976   4
  -4   9   0 17.0665 3.72790   4
  -4   9  -1 4.01807 3.32398   4
  -4   9  -1 1.11602 1.62274   6
  -4   9  -2 60.0916 5.61614   4
  -4   9  -2 64.9676 3.78609   6
  -4   9  -3 10.9626 3.62663   4
   4  -9   3 9.24676 2.49445   8
  -4   9  -3 10.1814 2.47972   6
  -4   9  -4 24.5874 4.27515   4
   4  -9   4 15.2242 2.97484   8
  -4   9  -4 16.1201 2.39467  10
  -4   9  -5 15.7081 4.25124   4
  -4   9  -5 16.1300 2.88774  10
   4  -9   5 14.7405 3.11125   8
   4  -9   6 0.29026 2.77463   8
  -4   9  -6 1.85935 3.97098   4
  -4   9  -6 0.24447 2.70755  10
   4  -9   7-0.63040 2.94159   8
  -4   9  -7 0.98978 4.17421   4
  -4   9  -7-2.84450 3.08678  10
   4  -9   8 2.05883 3.28108   8
  -4   9  -8 3.56816 3.44669  10
  -4   9  -9 55.6712 5.67831  10
  -4   8   8 2.35005 4.11516   8
   4  -8  -8-0.37705 3.30124   7
  -4   8   7-0.86506 3.89220   8
   4  -8  -7 4.95100 3.09174   7
  -4   8   6-0.79226 3.44064   8
   4  -8  -6 3.94817 2.74981   7
  -4   8   6-0.44572 3.93373   3
   4  -8  -5 6.79648 2.30433   7
  -4   8   5 2.04052 3.43036   3
  -4   8   5 7.64737 2.32765   9
  -4   8   5-0.36139 3.25481   8
  -4   8   4 308.891 12.4102   8
  -4   8   4 298.519 12.8025   3
   4  -8  -4 306.659 11.0012   7
   4  -8  -3 26.4359 2.36962   7
  -4   8   3 27.6616 3.04163   2
  -4   8   3 36.2790 4.28126   3
  -4   8   3 35.8529 3.88258   8
  -4   8   2 59.6159 4.64832   3
   4  -8  -2 46.0552 2.58605   7
  -4   8   2 61.5726 4.39544   8
  -4   8   2 57.0000 3.39175   2
  -4   8   1 41.7272 3.85177   3
   4  -8  -1 21.9462 1.18642   7
  -4   8   1 42.3536 2.57767   2
  -4   8   1 38.1508 3.47322   8
   4  -8   0 14.8426 1.90433   1
  -4   8   0 26.0053 3.71992   4
  -4   8   0 15.7740 1.83862   6
  -4   8   0 25.1894 3.18723   3
  -4   8  -1 66.2443 3.70226   6
   4  -8   1 61.6985 3.11325   1
  -4   8  -1 72.8493 5.23219   4
   4  -8   2 3.81110 2.22296   8
  -4   8  -2 0.71238 2.74732   4
   4  -8   2-0.11095 1.46964   1
  -4   8  -2 0.56238 1.19635  10
  -4   8  -2 2.46477 1.93531   6
   4  -8   3 66.9883 4.44331   8
  -4   8  -3 66.2237 4.15489   6
  -4   8  -3 62.2827 3.34568  10
  -4   8  -3 60.9130 5.17832   4
  -4   8  -4 65.3065 3.76376  10
  -4   8  -4 76.4133 5.65076   4
   4  -8   4 75.1576 4.62725   8
   4  -8   4 60.1313 3.02138   7
   4  -8   5 14.2019 1.95226   7
   4  -8   5 5.21585 2.73796   8
  -4   8  -5 9.44573 2.51872  10
  -4   8  -5 11.9788 3.81333   4
  -4   8  -6 28.1678 3.39814  10
  -4   8  -6 36.2682 4.84493   4
   4  -8   6 33.7644 2.93261   7
   4  -8   6 35.0003 3.80287   8
   4  -8   6 31.8282 3.00832   2
   4  -8   7-0.22507 2.25760   7
   4  -8   7 4.11242 2.19905   2
  -4   8  -7-1.89459 4.04648   4
  -4   8  -7 1.12343 2.93475  10
   4  -8   7 3.56244 3.03316   8
  -4   8  -8 1.52337 4.30126   4
   4  -8   8 2.48812 3.34021   8
  -4   8  -8-1.60558 3.29797  10
   4  -8   8-0.53257 2.53686   2
   4  -8   9 3.87928 3.80937   8
  -4   8  -9 6.15249 3.66555  10
   4  -8  10 47.1651 5.39616   8
   4  -7  -9-4.50778 4.08850   7
  -4   7   8 3.83493 3.94118   8
   4  -7  -8 8.04173 3.75640   7
  -4   7   7 13.6414 4.11535   8
  -4   7   7 15.5393 3.11942   9
   4  -7  -7 13.0773 3.50662   7
  -4   7   7 18.1848 4.61068   3
  -4   7   6 25.3403 4.19436   8
  -4   7   6 18.2666 2.70371   5
  -4   7   6 17.2875 2.92153   9
   4  -7  -6 19.3231 3.40278   7
  -4   7   6 21.9029 4.61026   3
  -4   7   5 1.82976 2.97915   8
  -4   7   5 5.49528 3.32570   3
  -4   7   5 3.84486 2.21191   9
   4  -7  -5-0.26076 2.34729   7
  -4   7   5 3.32122 2.38467   5
   4  -7  -4 29.7853 2.97682   7
  -4   7   4 45.3206 4.13588   8
  -4   7   4 33.4714 4.11046   3
   4  -7  -3 108.550 4.95421   7
  -4   7   3 98.3753 6.11608   3
  -4   7   3 106.645 6.07944   8
  -4   7   2 206.237 7.81435   2
  -4   7   2 205.399 8.81414   3
  -4   7   2 200.956 8.61121   8
   4  -7  -2 189.862 7.74376   1
   4  -7  -2 183.168 7.11125   7
   4  -7  -1 6.12988 1.76556   1
  -4   7   1 3.72022 2.23667   8
   4  -7  -1 4.75952 2.47553   3
  -4   7   1 8.94993 2.66854   3
   4  -7  -1 3.69329 1.26486   7
  -4   7   1 6.91169 1.87327   2
   4  -7   0 30.3693 3.18773   3
   4  -7   0 27.6174 2.36882   1
  -4   7   0 30.4328 3.07347   8
   4  -7   0 22.5933 1.72109   7
  -4   7   0 31.8573 2.42001   2
  -4   7   0 29.4646 3.07859   3
  -4   7   0 32.8676 2.42126   6
   4  -7   1 27.8552 2.29169   1
  -4   7  -1 28.3704 2.54062   6
   4  -7   1 26.7223 2.81646   3
  -4   7  -1 32.3767 3.68976   4
   4  -7   2 101.601 4.50562   3
   4  -7   2 93.2547 5.02081   8
   4  -7   2 74.9432 3.35887   7
  -4   7  -2 85.1060 3.36216  10
  -4   7  -2 88.7320 4.50873   6
  -4   7  -2 100.008 5.83699   4
   4  -7   3 9.95320 1.77749   3
   4  -7   3 9.23809 1.48618   7
  -4   7  -3 10.1201 1.70598  10
   4  -7   3 15.8336 2.63540   8
  -4   7  -3 13.9389 2.45489   6
  -4   7  -3 13.2104 3.13261   4
   4  -7   4 1.27471 1.26012   3
   4  -7   4 1.46743 1.39443   7
  -4   7  -4 0.15569 1.70743  10
   4  -7   4 2.81542 2.17768   8
  -4   7  -4 3.28435 2.75626   4
   4  -7   5 27.6491 3.30636   8
   4  -7   5 26.0416 2.64232   2
  -4   7  -5 29.6697 2.99259  10
   4  -7   5 26.1421 2.52866   7
  -4   7  -5 26.7214 3.97656   4
   4  -7   6 2.68304 2.60079   8
  -4   7  -6 4.17366 3.28561   4
   4  -7   6 5.64294 2.24327   2
   4  -7   6-0.41272 1.92044   7
  -4   7  -6 3.05157 2.41903  10
  -4   7  -7 4.04869 3.77803   4
   4  -7   7 0.24656 2.30925   7
   4  -7   7 1.96935 2.87402   8
   4  -7   7 0.25384 2.19604   2
  -4   7  -7 2.74757 2.75573  10
  -4   7  -8 31.4921 5.03411   4
   4  -7   8 33.9212 4.17340   8
   4  -7   8 22.1383 3.24198   7
  -4   7  -8 30.6300 4.01699  10
   4  -7   8 31.1906 3.58231   2
   4  -7   9 73.9197 5.57015   7
   4  -7   9 76.7437 5.52533   2
  -4   7  -9 69.7477 6.87866   4
   4  -7   9 83.1349 6.10833   8
  -4   7  -9 79.2483 5.96593  10
  -4   7 -10 12.7508 4.24890  10
   4  -7  10 12.2620 3.67633   7
   4  -7  10 12.7848 3.73151   2
   4  -7  11 0.41565 3.72586   2
   4  -7  11 3.30510 3.84207   1
   4  -6  -9 5.16374 3.87603   7
  -4   6   8 26.3972 3.81005   9
   4  -6  -8 35.3054 4.81860   7
  -4   6   8 23.2558 5.04434   3
   4  -6  -7 63.5614 5.25859   7
  -4   6   7 59.1744 4.66346   9
   4  -6  -7 63.9794 4.17800   6
  -4   6   7 54.6171 5.60591   3
  -4   6   7 65.6464 5.80330   8
   4  -6  -7 49.9905 3.51495  10
   4  -6  -6 24.6455 2.26809  10
  -4   6   6 22.1939 4.23396   3
  -4   6   6 28.9582 3.48413   9
   4  -6  -6 23.9132 3.52629   7
   4  -6  -6 23.5803 2.69183   6
  -4   6   6 27.6411 2.96174   5
  -4   6   6 18.1934 3.88047   8
  -4   6   5 71.8802 4.59699   9
  -4   6   5 81.6841 5.74762   3
  -4   6   5 68.2639 4.36214   5
   4  -6  -5 73.4953 3.91281   6
  -4   6   5 74.9324 5.41131   8
   4  -6  -5 76.9076 4.87960   7
   4  -6  -4 53.3054 3.03881   6
   4  -6  -4 50.0512 3.68460   7
  -4   6   4 50.9614 4.69575   3
  -4   6   4 59.6433 4.65950   8
  -4   6   3 8.26945 2.77216   3
   4  -6  -3 6.40673 2.71207   3
   4  -6  -3 6.18449 1.86274   7
  -4   6   3 7.87264 2.64686   8
   4  -6  -3 4.12916 2.07439   1
  -4   6   2 6.03765 2.47323   3
  -4   6   2 9.08304 2.53597   8
   4  -6  -2 8.60277 1.71627   7
   4  -6  -2 9.72860 2.05137   1
   4  -6  -2 10.1645 2.70203   3
  -4   6   1 157.294 7.10809   3
   4  -6  -1 169.442 7.33312   3
  -4   6   1 148.410 6.38083   2
   4  -6  -1 150.285 6.42230   1
  -4   6   1 164.738 7.20946   8
  -4   6   0 426.027 14.6814   3
  -4   6   0 416.840 14.8071   8
   4  -6   0 435.398 14.8513   3
  -4   6   0 416.377 14.0368   2
   4  -6   0 406.733 14.0768   1
  -4   6   0 424.948 13.9192   6
   4  -6   1 0.47188 1.99032   8
  -4   6  -1 0.59668 2.12880   4
  -4   6  -1 0.47021 1.66081   6
   4  -6   1 2.73566 1.84933   3
  -4   6  -1 1.63857 1.50791   2
  -4   6  -2 103.908 4.82867   6
  -4   6  -2 91.8044 3.64290  10
   4  -6   2 105.387 5.26095   8
  -4   6  -2 112.005 5.96273   4
   4  -6   2 96.7668 4.56556   3
  -4   6  -3 6.41965 1.49320  10
   4  -6   3 8.28046 1.57861   7
  -4   6  -3 10.6318 2.98561   4
   4  -6   3 8.83627 2.19607   8
   4  -6   3 11.6373 1.72429   3
   4  -6   4 37.1620 3.35076   8
   4  -6   4 35.9339 2.63932   7
   4  -6   4 30.6439 2.55471   2
  -4   6  -4 32.6563 3.81169   4
  -4   6  -4 33.2935 2.61438  10
   4  -6   4 28.6104 2.15597   3
   4  -6   5 58.3656 2.85520   3
  -4   6  -5 71.7846 5.21698   4
   4  -6   5 63.7746 4.44163   8
   4  -6   5 59.7448 3.78001   2
   4  -6   5 72.9026 3.94406   7
  -4   6  -5 68.3136 3.90999  10
  -4   6  -6 2.73369 2.20718  10
   4  -6   6 1.67113 0.99154   3
   4  -6   6 1.80779 2.04139   7
   4  -6   6 2.67604 2.49746   8
  -4   6  -6-0.39114 2.97011   4
   4  -6   6 0.70188 1.99924   2
   4  -6   7 54.1388 4.54212   8
  -4   6  -7 64.2171 4.53007  10
   4  -6   7 61.5046 4.35175   7
   4  -6   7 63.0721 4.43678   2
  -4   6  -7 55.9694 5.34824   4
   4  -6   8 2.11218 2.67526   7
  -4   6  -8 3.21409 3.73810   4
   4  -6   8 4.39878 2.60591   2
  -4   6  -8 5.24470 2.97051  10
   4  -6   8 1.87412 3.38422   4
   4  -6   9 36.7851 4.19358   7
  -4   6  -9 38.6568 5.27836   4
   4  -6   9 41.0301 5.61805   4
   4  -6   9 43.5717 4.59793   2
  -4   6  -9 38.1836 4.57354  10
   4  -6  10 14.2883 3.70426   7
   4  -6  10 16.8853 4.10349   2
  -4   6 -10 10.2251 3.97952  10
  -4   6 -10 19.8882 5.43719   9
   4  -6  11 12.0194 4.00733   7
   4  -5  -9 36.6639 3.89157  10
   4  -5  -9 39.2500 4.73343   6
   4  -5  -9 39.2840 5.38067   7
   4  -5  -8 46.5216 5.14104   7
   4  -5  -8 38.5557 4.16166   6
   4  -5  -8 41.3907 3.74254  10
  -4   5   8 51.5555 5.70782   3
  -4   5   8 44.2095 4.58522   9
   4  -5  -7 25.2841 3.40123   6
  -4   5   7 21.3908 4.26293   3
   4  -5  -7 25.5174 2.76387  10
  -4   5   7 22.3199 2.87578   5
  -4   5   7 31.0445 3.79166   9
   4  -5  -7 26.8368 3.92725   7
  -4   5   6 49.7998 4.30771   9
   4  -5  -6 59.5105 4.73599   7
   4  -5  -6 50.9404 3.97024   6
  -4   5   6 63.4689 5.48529   3
  -4   5   6 50.4253 3.69824   5
   4  -5  -6 51.1114 3.26953  10
   4  -5  -5 8.54597 2.21029   6
   4  -5  -5 10.1958 1.67493  10
   4  -5  -5 10.3699 2.80141   7
  -4   5   5 13.1640 3.29476   8
  -4   5   5 12.4932 3.34796   3
  -4   5   5 17.1143 2.61905   5
  -4   5   5 12.2608 2.78072   9
  -4   5   4 154.557 7.65843   8
   4  -5  -4 156.897 7.91897   3
   4  -5  -4 148.528 5.33585  10
   4  -5  -4 156.424 6.37141   6
   4  -5  -4 162.228 7.47316   1
   4  -5  -4 154.064 6.98486   7
  -4   5   4 167.607 7.88495   3
  -4   5   3 2.90030 2.32762   3
   4  -5  -3 3.78460 2.43273   3
  -4   5   3 0.89966 2.21580   8
   4  -5  -3-0.62871 1.71382   7
   4  -5  -3 2.01455 2.07796   1
   4  -5  -3 1.02676 1.43515   6
  -4   5   2 192.808 8.26994   8
  -4   5   2 195.231 8.21669   3
   4  -5  -2 176.889 7.28879   7
   4  -5  -2 181.715 8.25665   3
   4  -5  -2 196.006 7.77929   1
  -4   5   1 99.3507 5.48340   8
   4  -5  -1 122.320 5.76811   3
  -4   5   1 117.099 5.24504   2
  -4   5   1 109.566 5.58451   3
   4  -5  -1 109.332 5.14641   1
  -4   5   0 1.00198 1.54242   2
   4  -5   0 2.14256 1.80760   3
  -4   5   0 1.37253 1.83613   8
  -4   5   0 2.83097 1.54414   6
   4  -5   0-0.34719 1.36687   1
  -4   5   0 3.04461 1.93418   3
  -4   5  -1 394.244 13.3301   2
  -4   5  -1 387.611 13.7834   8
   4  -5   1 380.433 13.8401   8
   4  -5   1 389.617 13.6694   3
  -4   5  -1 389.258 13.1873   6
  -4   5  -2 171.266 8.26975   4
  -4   5  -2 160.866 5.81139  10
  -4   5  -2 174.765 7.08786   6
   4  -5   2 205.948 7.03800   3
   4  -5   2 176.436 7.65839   8
   4  -5   3 0.42234 1.38581   3
   4  -5   3 0.49879 1.37183   2
   4  -5   3 1.85025 1.88227   8
  -4   5  -3 0.10740 1.16238  10
  -4   5  -3-0.29489 2.19083   4
   4  -5   4 7.00449 1.78283   7
   4  -5   4 5.80313 1.46983   3
   4  -5   4 9.26246 2.20598   8
  -4   5  -4 8.48980 2.73021   4
  -4   5  -4 10.2799 1.77989  10
   4  -5   4 9.56133 1.83125   2
   4  -5   5 0.63505 1.73910   2
   4  -5   5 1.02823 1.60289   7
  -4   5  -5 2.34194 2.45810   4
  -4   5  -5 3.65033 1.77994  10
   4  -5   5 1.10159 1.25673   3
   4  -5   5 0.26605 2.11491   8
  -4   5  -6 104.488 6.54071   4
   4  -5   6 121.224 5.78903   2
   4  -5   6 108.327 5.94226   8
   4  -5   6 104.758 5.54606   7
  -4   5  -6 107.328 5.49724  10
   4  -5   6 103.124 4.26192   3
  -4   5  -7 17.4690 3.81380   4
   4  -5   7 16.5831 2.92869   7
   4  -5   7 16.9897 3.57524   4
   4  -5   7 15.2401 1.67006   3
   4  -5   7 17.1850 3.08146   2
  -4   5  -7 19.8028 2.97612  10
   4  -5   8 132.228 7.93888   4
  -4   5  -8 146.677 8.14607   4
   4  -5   8 133.256 7.00748   7
  -4   5  -8 126.525 6.88850  10
   4  -5   8 138.732 7.24133   2
   4  -5   9 35.9193 5.04866   4
  -4   5  -9 41.5841 4.42996  10
  -4   5  -9 34.3004 4.98481   4
   4  -5   9 34.0037 4.06726   7
   4  -5  10 2.07265 3.99659   4
   4  -5  10-1.58608 3.22718   7
  -4   5 -10 0.77516 3.44746  10
  -4   5 -10 6.13305 4.25471   4
  -4   5 -11 4.08438 4.59417   5
  -4   5 -11 3.45596 3.91687  10
   4  -5  11 1.32073 3.55037   7
   4  -4 -11 51.9043 5.30386  10
   4  -4 -10 22.6920 3.92461  10
  -4   4   9-3.34725 4.10208   3
   4  -4  -9-3.53680 2.93774  10
   4  -4  -9 3.98306 3.84004   7
  -4   4   9 3.90204 4.00609   1
  -4   4   8 23.0233 3.10613   5
  -4   4   8 18.0534 3.75710   9
   4  -4  -8 22.7294 3.27922  10
   4  -4  -8 29.6427 3.93449   6
  -4   4   8 22.1685 4.59653   3
  -4   4   8 27.0316 4.42055   1
   4  -4  -8 32.0195 4.59696   7
  -4   4   7 29.2498 3.10331   5
  -4   4   7 24.5282 3.59935   9
   4  -4  -7 24.1777 2.92592  10
   4  -4  -7 23.7314 3.54512   6
  -4   4   7 24.0394 4.14517   3
  -4   4   7 31.5372 4.25225   1
   4  -4  -7 25.9384 3.88328   7
   4  -4  -6-1.83756 2.44167   6
   4  -4  -6 2.64671 1.77580  10
  -4   4   6 1.29663 2.50076   9
   4  -4  -6 4.46583 2.60881   7
  -4   4   6 1.48878 2.87118   3
  -4   4   6 3.72052 2.36853   5
   4  -4  -5 58.7312 4.87480   3
  -4   4   5 46.3816 3.96973   9
  -4   4   5 46.9330 4.32563   3
   4  -4  -5 50.1615 2.90147  10
   4  -4  -5 44.9981 4.00164   7
   4  -4  -5 52.4044 3.76354   6
  -4   4   5 44.9638 3.52174   5
  -4   4   4 60.6457 3.80532   5
   4  -4  -4 64.1309 4.41119   1
  -4   4   4 68.2925 4.67566   3
  -4   4   4 66.9293 4.71904   8
   4  -4  -4 52.0904 2.75626  10
   4  -4  -4 62.5747 3.79105   6
   4  -4  -4 55.1463 4.52159   3
   4  -4  -4 63.0278 4.20229   7
  -4   4   3 4.38151 2.23512   3
  -4   4   3 7.07993 2.40680   8
   4  -4  -3 12.9616 2.63575   3
   4  -4  -3 6.68794 2.01298   7
   4  -4  -3 5.90904 1.70840   6
   4  -4  -3 4.81957 0.91042  10
   4  -4  -3 5.63011 2.03117   1
   4  -4  -2 19.6833 2.70499   3
   4  -4  -2 24.9440 2.63762   1
  -4   4   2 26.9073 2.91263   3
  -4   4   2 23.2844 2.87515   8
   4  -4  -2 20.7265 2.10645   6
   4  -4  -1 386.825 13.1818   6
  -4   4   1 418.567 14.3008   8
   4  -4  -1 405.126 14.1102   3
  -4   4   1 405.358 14.0286   3
   4  -4  -1 374.759 13.6261   1
  -4   4   0 295.282 10.8735   8
  -4   4   0 280.638 10.4828   3
  -4   4   0 303.357 10.4163   2
   4  -4   0 298.205 10.6506   3
  -4   4   0 271.648 10.0612   6
  -4   4  -1 6.17294 1.87770   8
  -4   4  -1 8.35263 1.65836   2
  -4   4  -1 8.17570 1.72280   6
   4  -4   1 8.72275 1.91498   3
   4  -4   1 7.23823 1.91871   8
   4  -4   2 3.24981 1.74737   8
  -4   4  -2 3.34363 1.64860   6
   4  -4   2 2.21555 1.53358   3
  -4   4  -2 2.56221 1.98683   4
  -4   4  -2 0.68089 0.91693  10
  -4   4  -2 0.16827 1.41992   2
   4  -4   3 187.031 7.37856   2
   4  -4   3 185.383 7.10394   3
   4  -4   3 191.044 7.93423   8
  -4   4  -3 196.572 8.40314   4
  -4   4  -3 197.155 6.82919  10
  -4   4  -4 216.553 8.08762  10
   4  -4   4 222.265 8.60444   2
   4  -4   4 229.574 8.00079   3
  -4   4  -4 211.786 9.28530   4
   4  -4   4 234.117 8.60220   7
   4  -4   4 228.935 9.03324   8
   4  -4   5 65.8162 3.98106   7
  -4   4  -5 60.5092 3.67430  10
   4  -4   5 60.2352 4.09772   8
   4  -4   5 75.4156 4.16147   2
  -4   4  -5 71.7449 4.82763   4
  -4   4  -6 0.86135 2.00241  10
   4  -4   6-0.74879 1.84398   7
   4  -4   6 1.02543 1.96699   2
  -4   4  -6-0.33662 2.54213   4
   4  -4   7 3.44005 2.35821   7
  -4   4  -7 5.34270 2.29283  10
   4  -4   7 2.38733 2.35229   2
   4  -4   7 5.26918 2.89085   4
  -4   4  -7 7.02306 2.83922   4
   4  -4   8 3.57491 2.68205   7
   4  -4   8 1.64819 2.97556   4
  -4   4  -8 0.29487 2.47706  10
  -4   4  -8 3.24573 2.92986   4
   4  -4   9 0.72760 2.76290   7
   4  -4   9 2.25373 3.17749   4
  -4   4  -9 3.37492 3.01408  10
  -4   4  -9 3.10277 3.45434   4
  -4   4 -10 26.3154 4.26900  10
  -4   4 -10 29.5883 5.18437   4
   4  -4  10 21.6245 4.60555   4
   4  -4  10 22.9332 2.52337   3
   4  -4  10 19.8434 3.86731   7
   4  -4  11 68.6144 6.53010   7
  -4   4 -11 102.971 7.13570  10
   4  -4  11 100.156 7.69647   4
  -4   4 -11 103.602 8.28393   9
  -4   4 -11 96.1264 7.56867   4
  -4   4 -12-4.38961 4.58357   5
   4  -4  12 0.49294 4.13986   7
   4  -3 -11-3.12132 3.61636  10
   4  -3 -10 86.4507 6.20302  10
  -4   3   9 56.8751 5.84440   3
  -4   3   9 64.3713 5.73754   9
   4  -3  -9 50.9339 4.68764  10
  -4   3   9 70.1440 6.47751   1
   4  -3  -9 57.8174 6.13168   7
  -4   3   9 61.2433 4.42130   5
  -4   3   8 3.58102 3.56061   1
  -4   3   8 3.36844 3.47703   3
   4  -3  -8 6.34023 3.54952   7
  -4   3   8 5.41517 3.23259   9
  -4   3   8 6.81687 2.78951   5
   4  -3  -8 4.08009 2.56918  10
  -4   3   7 7.66122 3.46016   1
  -4   3   7 10.0446 3.42396   3
   4  -3  -7-0.40022 2.66086   7
  -4   3   7 2.66934 2.92724   9
  -4   3   7 1.83993 2.42471   5
   4  -3  -7 1.86141 2.15774  10
   4  -3  -6 17.8689 2.41362  10
  -4   3   6 18.0779 3.05934   9
   4  -3  -6 15.4613 3.07655   7
  -4   3   6 13.7610 2.55871   5
  -4   3   6 12.3256 3.10767   3
  -4   3   6 16.5828 3.36226   1
   4  -3  -6 19.9236 3.45339   3
  -4   3   5 37.6117 3.19959   5
  -4   3   5 39.1893 4.00816   3
   4  -3  -5 40.4865 4.07745   3
   4  -3  -5 37.7598 2.74934  10
   4  -3  -5 40.5033 3.55147   6
   4  -3  -5 43.2644 4.09422   1
   4  -3  -5 37.5637 3.62121   7
  -4   3   5 37.4383 3.61832   9
   4  -3  -4 8.07884 2.19301   6
  -4   3   4 8.33287 2.36054   3
   4  -3  -4 7.41691 2.41426   1
   4  -3  -4 4.03528 2.47775   3
  -4   3   4 4.69286 1.95747   5
   4  -3  -4 10.7642 2.49524   7
   4  -3  -4 9.83422 1.50862  10
  -4   3   3 203.693 8.80222   8
   4  -3  -3 203.613 6.91462  10
  -4   3   3 213.947 8.70260   3
   4  -3  -3 197.981 7.97780   6
   4  -3  -3 205.390 8.64420   3
   4  -3  -3 194.143 8.50558   1
   4  -3  -2 470.797 15.2120   6
  -4   3   2 472.263 16.1310   8
  -4   3   2 446.937 15.7185   3
   4  -3  -2 446.548 13.8410  10
   4  -3  -2 444.908 15.7486   1
   4  -3  -2 450.696 15.8511   3
   4  -3  -1 45.7741 3.33668   3
  -4   3   1 46.6312 3.26270   3
   4  -3  -1 45.5396 3.18440   1
  -4   3   1 47.5911 3.48576   8
   4  -3  -1 46.8042 2.91531   6
  -4   3   0 0.96701 1.52089   6
   4  -3   0-0.44398 1.70427   8
  -4   3   0 2.85986 1.63338   2
   4  -3   0 5.53398 1.80039   3
  -4   3   0 1.53184 1.66250   8
   4  -3   1 48.3834 3.12827   3
  -4   3  -1 54.1880 3.15641   2
   4  -3   1 49.2746 3.35579   8
  -4   3  -1 54.2286 3.16473   6
  -4   3  -1 55.1702 3.43477   8
   4  -3   2 589.733 18.8551   3
  -4   3  -2 599.360 19.0553   2
   4  -3   2 570.930 18.9771   2
  -4   3  -2 582.740 18.0076  10
  -4   3  -2 570.082 19.0214   6
   4  -3   2 594.851 19.3927   8
  -4   3  -3 373.811 12.3585  10
   4  -3   3 392.387 12.7257   3
   4  -3   3 383.494 13.4031   8
   4  -3   3 380.651 13.0439   2
  -4   3  -3 369.281 13.6095   4
   4  -3   4 14.1702 2.31286   8
  -4   3  -4 16.7316 1.86150  10
  -4   3  -4 17.1698 2.52504   4
   4  -3   4 11.6788 2.04082   2
   4  -3   5 95.4778 4.92728   7
  -4   3  -5 95.2699 4.59607  10
  -4   3  -5 98.0809 5.45886   4
   4  -3   5 93.7421 4.91708   2
  -4   3  -6 3.09310 2.18555   4
   4  -3   6 5.99311 2.43776   4
   4  -3   6 8.43512 2.28534   2
   4  -3   6 4.35774 2.10155   7
  -4   3  -6 5.09592 1.88030  10
   4  -3   7 8.00644 2.78150   4
  -4   3  -7 2.76066 1.97723  10
   4  -3   7 1.46661 2.10721   7
  -4   3  -7 2.05465 2.32417   4
   4  -3   8 1.99249 2.53470   7
  -4   3  -8-1.74651 2.36892  10
  -4   3  -8 4.92323 2.86001   4
   4  -3   8-3.07565 2.87202   4
   4  -3   9 2.60633 2.67487   7
  -4   3  -9 2.91939 3.21873   4
  -4   3  -9 7.65487 3.03053  10
   4  -3   9 2.96937 3.08281   4
   4  -3  10 96.2326 6.71483   7
  -4   3 -10 88.8787 6.28423  10
   4  -3  10 107.679 7.27363   4
  -4   3 -10 101.390 7.03147   4
  -4   3 -11 22.3628 4.29923  10
   4  -3  11 18.3290 4.55603   4
  -4   3 -11 15.9919 4.50711   4
   4  -3  11 15.1098 2.88591   3
   4  -3  11 19.1171 4.11028   7
  -4   3 -11 13.0712 4.41168   9
  -4   3 -12 47.9473 5.78197   5
   4  -3  12 51.0580 5.78557   7
  -4   3 -13 26.7974 5.32244   5
   4  -2 -11 170.194 9.25234  10
   4  -2 -10 18.0451 4.11323  10
  -4   2  10 24.1104 4.81413   3
  -4   2   9 18.4521 4.39124   1
  -4   2   9 25.0462 4.42523   3
  -4   2   9 18.1848 4.01244   9
   4  -2  -9 20.0893 3.75130  10
   4  -2  -9 23.7003 4.53394   7
  -4   2   9 19.9264 3.52611   5
  -4   2   8 48.8208 5.22400   1
  -4   2   8 41.7932 4.83068   3
  -4   2   8 44.7576 4.84128   9
   4  -2  -8 36.9059 3.91184  10
   4  -2  -8 38.6976 4.91138   7
  -4   2   8 40.4948 3.92605   5
  -4   2   7 1.25208 2.49602   5
  -4   2   7 2.84058 2.82455   1
   4  -2  -7-0.40775 2.83816   7
  -4   2   7-2.40360 2.97617   9
  -4   2   7 4.38303 3.06738   3
   4  -2  -7-1.22612 2.96817   3
  -4   2   6 23.1052 2.94647   5
  -4   2   6 18.4970 3.21448   1
   4  -2  -6 20.1211 3.30742   7
   4  -2  -6 20.5886 3.39420   3
  -4   2   6 19.9154 3.35789   3
  -4   2   6 14.6588 3.09519   9
   4  -2  -5 0.63323 2.18998   7
  -4   2   5 1.59897 2.25410   9
  -4   2   5 3.60687 2.25790   3
   4  -2  -5-0.33843 2.34089   1
  -4   2   5-1.93468 2.43531   1
  -4   2   5 2.41731 1.99977   5
   4  -2  -5 1.96726 2.33941   3
  -4   2   4 147.353 6.55280   5
   4  -2  -4 150.016 7.10056   7
   4  -2  -4 144.321 7.08637   3
   4  -2  -4 162.007 7.38871   1
  -4   2   4 163.206 7.19341   3
   4  -2  -4 136.447 6.69007   6
   4  -2  -3 100.475 5.36682   1
   4  -2  -3 96.7942 4.98755   6
  -4   2   3 107.107 5.59138   8
   4  -2  -3 106.859 5.45093   3
  -4   2   3 89.2566 4.77862   5
  -4   2   3 104.052 5.31228   3
  -4   2   2 199.574 8.29997   8
   4  -2  -2 188.690 8.04424   3
   4  -2  -2 205.431 7.89441   6
   4  -2  -2 201.132 8.13989   1
  -4   2   2 196.520 8.00164   3
   4  -2  -1 553.660 17.8699   6
  -4   2   1 546.243 18.0921   3
   4  -2  -1 510.221 18.0236   3
   4  -2  -1 553.941 18.1972   1
  -4   2   1 560.022 18.5093   8
   4  -2   0 96.9531 3.49530  10
   4  -2   0 110.637 5.19902   8
  -4   2   0 100.952 4.99178   8
  -4   2   0 103.902 4.76402   2
   4  -2   0 100.362 4.74051   3
  -4   2   0 105.076 4.72400   6
   4  -2   0 107.367 4.65126   6
   4  -2   1 6.95429 1.68520   3
  -4   2  -1 1.97497 1.44840   8
  -4   2  -1 3.90073 1.54288   2
   4  -2   1 4.17719 0.79636  10
   4  -2   1 4.19175 1.65934   8
  -4   2  -1 6.69941 1.57774   6
  -4   2  -2 47.7099 3.03221   6
  -4   2  -2 52.8012 3.10795   2
   4  -2   2 48.1068 3.02423   2
   4  -2   2 45.5513 3.15451   8
  -4   2  -2 49.1889 2.40669  10
   4  -2   2 53.4692 2.95280   3
  -4   2  -3 338.398 11.8138   4
  -4   2  -3 327.485 11.5023   6
  -4   2  -3 315.996 10.7265  10
   4  -2   3 320.725 11.5906   8
   4  -2   3 323.843 11.3757   2
  -4   2  -4 668.442 22.2449   4
  -4   2  -4 664.518 21.3662  10
   4  -2   4 677.646 22.1538   8
   4  -2   4 685.721 21.9544   2
   4  -2   5 39.5190 3.19181   2
  -4   2  -5 40.3845 3.33756   4
   4  -2   5 43.9675 3.40277   4
  -4   2  -5 40.0654 2.88458  10
   4  -2   6 46.8674 3.51719   7
  -4   2  -6 35.1089 2.99877  10
  -4   2  -6 40.0911 3.52251   4
   4  -2   6 35.4216 3.38871   4
   4  -2   7-1.18874 2.14564   7
   4  -2   7 0.96274 2.43653   4
  -4   2  -7-0.74698 1.94990  10
  -4   2  -7 0.94719 2.18365   4
   4  -2   8 0.33739 2.36353   7
   4  -2   8 2.87032 2.85182   4
  -4   2  -8-0.28870 2.23846  10
  -4   2  -8 3.87228 2.64448   4
   4  -2   9 13.9705 3.21016   7
   4  -2   9 14.3533 3.44403   4
  -4   2  -9 11.2200 3.07344  10
  -4   2  -9 16.0212 3.51232   4
   4  -2  10 19.6662 3.74337   7
  -4   2 -10 22.5008 4.15401   4
  -4   2 -10 24.6181 3.72259  10
   4  -2  10 15.8859 4.16337   4
  -4   2 -11 114.038 8.08697   9
  -4   2 -11 117.789 7.74274   4
   4  -2  11 111.464 7.56986   7
   4  -2  11 117.154 7.84367   4
  -4   2 -11 106.565 7.13586  10
   4  -2  11 121.487 6.29096   3
   4  -2  12 0.52772 4.07206   4
   4  -2  12 4.54295 3.89516   7
  -4   2 -12 3.98261 3.88489   5
  -4   2 -12 8.88586 4.42713   9
   4  -2  12 2.53749 3.02187   3
  -4   2 -12 7.88238 4.23631  10
  -4   2 -13 41.0191 5.38264   5
  -4   1  10 15.3385 4.35459   3
   4  -1 -10 17.4495 4.04627  10
   4  -1  -9 65.4406 6.20227   7
  -4   1   9 57.4860 5.56455   3
  -4   1   9 64.6222 6.40654   1
  -4   1   8 17.6893 4.03134   1
  -4   1   8 19.1567 3.79724   3
  -4   1   8 15.7546 3.26632   5
   4  -1  -8 17.3079 3.97431   7
  -4   1   8 11.9461 3.71787   9
  -4   1   7 4.18264 3.00664   9
  -4   1   7 10.1948 3.35348   1
  -4   1   7 3.44457 2.92252   3
  -4   1   7 4.37481 2.67101   5
   4  -1  -7 10.3707 3.25284   7
   4  -1  -7 3.47910 3.03182   3
  -4   1   6 32.4623 3.73655   9
  -4   1   6 29.3450 3.35108   5
   4  -1  -6 19.7174 3.29462   3
  -4   1   6 36.7472 4.07909   1
  -4   1   6 25.0156 3.41190   3
   4  -1  -6 35.9817 3.89810   7
  -4   1   5 32.9944 3.18719   5
  -4   1   5 29.6208 3.56902   9
  -4   1   5 44.3898 3.70780   3
   4  -1  -5 50.4177 4.30641   1
   4  -1  -5 40.6327 3.83959   7
   4  -1  -5 41.7681 3.80347   3
  -4   1   5 50.0984 4.21836   1
  -4   1   4 17.3498 2.50414   5
   4  -1  -4 19.8162 2.87877   1
   4  -1  -4 16.3275 2.70374   3
  -4   1   4 17.5690 2.56768   3
   4  -1  -3 73.7043 4.44924   1
  -4   1   3 69.0889 4.06587   5
   4  -1  -3 70.1949 4.23973   3
  -4   1   3 70.8321 4.15027   3
   4  -1  -3 69.6198 4.22747   6
   4  -1  -2 106.414 5.25185   1
  -4   1   2 100.409 5.00160   3
  -4   1   2 108.613 5.30688   8
   4  -1  -2 106.380 5.09076   6
   4  -1  -2 99.2569 4.99279   3
  -4   1   2 96.4545 4.83475   5
   4  -1  -1 22.0090 2.33823   3
  -4   1   1 27.3905 2.56757   8
   4  -1  -1 21.7922 2.24941   6
   4  -1  -1 21.6574 2.34160   1
   4  -1   0 33.8294 2.65027   8
  -4   1   0 31.9091 2.53287   2
   4  -1   0 33.8395 2.51634   6
   4  -1   0 34.3237 2.55072   3
  -4   1   0 29.8951 2.57554   6
  -4   1   0 30.3800 2.57765   8
  -4   1  -1 802.161 24.8877   8
  -4   1  -1 788.844 24.7234   2
   4  -1   1 754.407 24.7861   8
  -4   1  -1 761.436 24.6014   6
   4  -1   1 813.237 24.6455   6
   4  -1   1 767.370 24.4665   3
   4  -1   1 764.078 23.7187  10
   4  -1   2 418.066 13.8376   2
  -4   1  -2 403.813 13.8694   2
  -4   1  -2 415.957 13.9770   8
   4  -1   2 398.108 13.9573   8
   4  -1   2 413.167 13.0634  10
  -4   1  -2 403.877 13.1768  10
  -4   1  -2 414.854 13.8432   6
  -4   1  -3 25.0776 2.27709   4
   4  -1   3 22.0507 2.23538   8
  -4   1  -3 24.1903 2.35832   6
   4  -1   3 22.3518 1.80110  10
  -4   1  -3 24.2103 1.90664  10
   4  -1   3 19.7776 2.10965   2
   4  -1   4 3.81434 1.61629   8
   4  -1   4 5.21134 1.38624  10
  -4   1  -4 10.1103 1.86982   4
   4  -1   4 3.40247 1.57493   2
  -4   1  -4 5.07004 1.39030  10
  -4   1  -5 54.7340 3.65366   4
   4  -1   5 59.8006 3.73417   4
  -4   1  -5 59.7439 3.50085  10
   4  -1   5 61.4026 3.83619   2
   4  -1   6 102.083 5.51642   7
  -4   1  -6 98.9101 5.11245  10
   4  -1   6 110.859 5.65854   4
  -4   1  -6 115.708 5.65002   4
   4  -1   7 108.156 5.89944   7
  -4   1  -7 98.3797 5.30511  10
   4  -1   7 105.307 5.79269   4
  -4   1  -7 97.4767 5.61089   4
  -4   1  -8 49.4473 3.96619  10
   4  -1   8 54.0470 4.32641   7
   4  -1   8 41.9780 4.07799   4
  -4   1  -8 46.9675 4.17035   4
  -4   1  -9 65.6505 4.84943  10
   4  -1   9 65.1831 5.12875   7
  -4   1  -9 69.1457 5.24226   4
   4  -1   9 63.5521 5.10321   4
  -4   1 -10 5.56225 2.97922  10
   4  -1  10 0.83153 3.05781   4
   4  -1  10 3.80345 3.03671   7
  -4   1 -10 12.2109 3.69268   4
   4  -1  11 16.2702 4.12709   7
  -4   1 -11 7.06218 3.60299  10
  -4   1 -11 3.61500 3.64935   9
   4  -1  11 8.71915 3.87954   4
  -4   1 -11 11.1951 3.97627   4
   4  -1  12-2.25478 3.37504   3
   4  -1  12 1.52415 3.62484   7
  -4   1 -12-3.95466 4.19729   9
  -4   1 -12 3.16578 3.44070   5
   4  -1  12-2.51306 4.09056   4
  -4   1 -12-3.22638 3.90437  10
  -4   1 -13 41.8916 4.97383   5
   4  -1  13 36.4621 4.46923   3
  -4   0  10 0.82442 3.60913   3
  -4   0   9 38.3565 4.56106   3
   4   0  -9 31.2786 4.99119   7
  -4   0   9 26.6666 4.95498   1
  -4   0   9 35.6193 5.25890   4
  -4   0   8 125.852 6.76088   5
  -4   0   8 123.235 7.69843   9
   4   0  -8 98.1404 7.27711   7
  -4   0   8 111.580 7.57519   1
  -4   0   8 114.435 6.93021   3
  -4   0   7 337.745 12.8776   3
  -4   0   7 310.376 13.4127   9
  -4   0   7 324.489 12.4539   5
  -4   0   7 293.643 13.1860   1
   4   0  -7 309.388 12.8737   3
   4   0  -7 308.407 13.3617   7
  -4   0   6 7.64623 2.72583   1
  -4   0   6 5.88637 2.52057   3
   4   0  -6 8.62296 2.99939   7
  -4   0   6 5.45602 2.94852   9
   4   0  -6 4.55704 2.65502   3
  -4   0   6 4.70609 2.64333   5
  -4   0   5 202.721 8.96833   1
   4   0  -5 181.619 8.80966   7
   4   0  -5 198.213 8.67027   3
  -4   0   5 203.683 8.46145   5
  -4   0   5 195.512 9.02125   9
   4   0  -5 185.235 8.94782   1
  -4   0   5 206.101 8.57881   3
   4   0  -4 32.6373 3.15293   3
  -4   0   4 31.5885 3.36288   9
   4   0  -4 29.1263 3.18717   1
  -4   0   4 31.9202 3.06875   3
  -4   0   4 32.8096 3.07508   5
   4   0  -3 2.04380 1.79671   3
   4   0  -3 2.35256 1.79691   1
  -4   0   3 1.92991 1.72141   3
  -4   0   3 0.42261 1.73622   5
  -4   0   2 1.72984 1.52125   3
   4   0  -2 1.84241 1.64410   1
   4   0  -2 3.07380 1.71173   6
  -4   0   2 0.23613 1.57011   8
  -4   0   2 0.97536 1.65340   5
   4   0  -2 4.86378 1.80345   3
   4   0  -1 11.7518 1.87139   3
  -4   0   1 8.25959 1.79165   8
   4   0  -1 10.1494 1.83969   1
   4   0  -1 7.94091 1.74560   6
  -4   0   1 8.47860 1.82408   5
  -4   0   0 962.043 29.8649   6
  -4   0   0 907.392 29.8703   8
   4   0   0 933.855 29.9440   8
   4   0   0 954.589 29.6796   3
   4   0   0 974.835 29.8084   6
  -4   0  -1 54.2229 3.25841   8
   4   0   1 55.1251 2.78275  10
   4   0   1 56.9649 3.33463   8
  -4   0  -1 54.8002 3.17211   2
  -4   0  -1 49.4023 3.17111   6
   4   0   1 59.8877 3.24432   6
   4   0   2 538.869 17.5762   2
  -4   0  -2 531.287 17.5953   2
  -4   0  -2 532.757 17.5958   8
   4   0   2 529.963 17.6006   8
   4   0   2 550.386 17.0337  10
  -4   0  -2 527.740 17.5452   6
   4   0   3 633.382 20.4715   2
   4   0   3 617.718 20.5090   8
   4   0   3 664.075 20.0489  10
  -4   0  -3 606.140 20.0810  10
  -4   0  -3 642.437 20.3684   4
  -4   0  -3 626.385 20.4752   6
   4   0   4 324.429 11.0442  10
  -4   0  -4 313.145 11.1341  10
  -4   0  -4 330.530 11.3840   4
   4   0   4 319.485 11.5313   2
   4   0   5 131.726 5.65488  10
  -4   0  -5 124.457 5.68082  10
   4   0   5 125.188 5.99391   2
   4   0   5 134.530 5.93925   4
  -4   0  -5 141.160 5.94533   4
   4   0   6 85.2709 4.89882   7
  -4   0  -6 84.4491 4.60494  10
   4   0   6 88.9487 4.83828   4
  -4   0  -6 92.9370 4.82927   4
   4   0   7 187.409 8.67611   7
  -4   0  -7 197.930 8.42177  10
  -4   0  -7 219.852 8.73196   4
   4   0   7 202.137 8.60791   4
   4   0   8 227.393 9.94137   7
  -4   0  -8 219.040 9.47496  10
  -4   0  -8 238.367 9.73775   4
   4   0   8 218.674 9.67636   4
  -4   0  -9 10.2140 2.91817  10
  -4   0  -9 12.2877 3.00965   4
   4   0   9 15.6739 3.14222   4
   4   0   9 10.7441 2.95048   7
  -4   0 -10 43.4711 4.55264   4
   4   0  10 35.2772 4.45802   7
   4   0  10 29.2236 4.13894   4
  -4   0 -10 26.3755 3.84831  10
  -4   0 -11-0.97796 3.53261   9
  -4   0 -11 11.2705 3.74353  10
   4   0  11 6.05776 3.62009   4
   4   0  11 4.20809 3.31805   7
   4   0  12-0.71376 3.24719   3
   4   0  12-2.04152 3.83361   7
   4   0  12 3.33501 3.87731   4
  -4   0 -12 3.22077 3.78330   9
  -4   0 -12-0.60557 2.98989   5
  -4   0 -12-1.85640 3.74184  10
   4   0  13 4.13994 3.70872   3
  -4   0 -13 7.39751 3.46872   5
   4   0  14 19.1405 4.67331   3
  -4  -1  11 47.2296 5.62318   3
  -4  -1  10 3.46456 3.65639   3
  -4  -1   9 58.8432 6.01614   1
   4   1  -9 47.5916 4.97848   5
  -4  -1   9 49.0671 5.90430   4
   4   1  -9 58.5250 6.15745   7
  -4  -1   9 51.1801 5.08718   3
  -4  -1   8 52.2705 4.75072   3
  -4  -1   8 46.8235 5.38927   4
  -4  -1   8 49.6482 5.25576   1
   4   1  -8 44.2000 4.59057   5
  -4  -1   8 56.8824 4.94496   5
   4   1  -8 42.2549 5.11991   7
  -4  -1   8 60.7889 5.61798   9
  -4  -1   7-0.32835 2.86339   5
  -4  -1   7 0.60963 2.57096   3
  -4  -1   7-0.81648 2.85949   1
   4   1  -7-1.28390 2.82401   7
   4   1  -7 1.24117 2.98598   5
   4   1  -7-1.71065 2.84813   3
  -4  -1   7-1.80746 2.98170   9
   4   1  -6 133.054 6.88804   3
  -4  -1   6 148.500 6.97559   3
  -4  -1   6 130.874 6.96059   5
  -4  -1   6 128.534 7.44455   1
   4   1  -6 140.826 7.63236   7
   4   1  -6 147.782 7.09074   5
  -4  -1   6 142.556 7.79555   9
   4   1  -5 94.2563 5.26067   3
   4   1  -5 81.5529 5.13505   5
  -4  -1   5 92.1428 5.59430   1
  -4  -1   5 93.6240 5.36143   5
   4   1  -5 91.6976 5.80879   1
  -4  -1   5 97.8577 5.91143   9
   4   1  -5 87.9359 5.61237   7
  -4  -1   5 97.5615 5.24226   3
  -4  -1   4 32.5740 3.09495   5
  -4  -1   4 35.5830 3.12731   3
   4   1  -4 38.1328 3.29062   5
  -4  -1   4 34.9479 3.49019   9
   4   1  -4 27.3032 2.99516   3
   4   1  -4 27.7484 3.20748   1
  -4  -1   3 13.7014 2.24714   5
   4   1  -3 16.6664 2.33063   5
   4   1  -3 16.9494 2.38738   3
   4   1  -3 12.8232 2.41020   1
  -4  -1   3 20.2490 2.38318   3
   4   1  -2 1.15289 1.62518   1
   4   1  -2 1.15299 1.58554   3
  -4  -1   2-0.45506 1.57371   8
  -4  -1   2 3.07397 1.77266   5
   4   1  -2-1.39610 1.72872   6
   4   1  -1 105.457 4.90824   3
  -4  -1   1 106.640 5.01885   5
   4   1  -1 110.971 5.20093   1
  -4  -1   1 114.727 5.22060   8
   4   1  -1 114.807 5.25337   6
  -4  -1   0 21.0690 2.16429   8
   4   1   0 17.4262 2.15719   8
   4   1   0 23.0977 2.26497   6
  -4  -1   0 19.5340 2.20407   6
  -4  -1   0 24.0979 2.20680   5
  -4  -1  -1 1244.76 38.0484   8
   4   1   1 1236.67 38.0836   8
  -4  -1  -1 1178.72 38.0655   2
  -4  -1  -1 1275.06 38.2210   6
   4   1   1 1224.19 38.1299   6
   4   1   2 471.506 15.1511   6
  -4  -1  -2 435.637 15.0570   6
  -4  -1  -2 447.138 15.1137   2
   4   1   2 450.721 15.0587   2
  -4  -1  -2 442.951 15.0228   8
   4   1   2 449.527 15.0587   8
   4   1   2 467.583 14.8641  10
  -4  -1  -3-0.53008 1.37685   6
   4   1   3 0.58159 1.17791  10
  -4  -1  -3 1.92316 1.42001  10
  -4  -1  -3-0.13724 1.23020   4
   4   1   3 1.92930 1.35285   8
   4   1   3 0.17780 1.37139   2
   4   1   4 34.9176 2.51295  10
  -4  -1  -4 37.8787 2.69817  10
   4   1   4 40.1341 2.85562   2
  -4  -1  -4 36.1938 2.54525   4
  -4  -1  -4 35.3823 2.67948   6
   4   1   5 58.2957 3.71462   2
   4   1   5 53.5803 3.32292  10
  -4  -1  -5 56.0247 3.46254  10
  -4  -1  -5 56.9468 3.35985   4
   4   1   5 54.0109 3.31318   4
  -4  -1  -6 231.510 8.97564  10
   4   1   6 230.265 8.79318  10
   4   1   6 208.838 8.60872   4
  -4  -1  -6 228.460 8.76650   4
  -4  -1  -7 253.344 10.0573  10
  -4  -1  -7 257.436 9.94577   4
   4   1   7 247.638 9.90499   4
   4   1   7 255.250 10.4332   7
  -4  -1  -8 36.1899 3.54317  10
  -4  -1  -8 38.8931 3.65214   4
   4   1   8 36.5626 3.54993   4
   4   1   8 38.6466 3.69206   7
   4   1   9 72.9571 5.00123   4
  -4  -1  -9 66.4631 4.92158  10
  -4  -1  -9 65.2836 4.84290   4
   4   1   9 71.4024 5.24603   7
  -4  -1 -10-0.75482 2.78828  10
   4   1  10 2.91214 2.98984   4
   4   1  10 0.42566 2.88685   7
   4   1  11-2.84727 3.50383   4
  -4  -1 -11 1.84269 3.46024   9
  -4  -1 -11 2.10371 3.27834  10
  -4  -1 -11-0.24479 2.70416   5
   4   1  11 0.46874 3.44343   7
   4   1  12 2.71354 3.44846   3
   4   1  12 2.70046 3.61216   4
  -4  -1 -12 2.53691 3.74897   9
  -4  -1 -12-2.33155 4.05042  10
  -4  -1 -12 1.99596 2.71505   5
   4   1  12 6.13234 3.75463   7
  -4  -1 -13 41.5378 5.71598   9
   4   1  13 36.1423 4.83691   3
   4   1  13 37.4948 5.34545   4
   4   1  14-2.57202 4.28651   3
  -4  -2  11 110.641 7.20739   3
   4   2 -11 102.399 7.74202   5
  -4  -2  10 9.98568 3.79404   3
   4   2 -10 14.5205 4.59052   5
  -4  -2   9 4.34156 3.12903   3
   4   2  -9 5.42603 4.00987   7
   4   2  -9 0.76891 3.79762   5
  -4  -2   9 3.00159 3.69719   1
  -4  -2   9 3.56112 4.08349   4
  -4  -2   8 138.250 8.04736   1
   4   2  -8 126.826 7.97956   7
  -4  -2   8 119.943 7.93528   4
   4   2  -8 111.159 7.11586   5
  -4  -2   8 123.146 8.12668   9
  -4  -2   8 117.467 6.68343   3
  -4  -2   7 47.1308 4.09336   3
   4   2  -7 49.0199 4.91751   7
  -4  -2   7 50.5668 4.87302   1
   4   2  -7 46.7357 4.28511   3
  -4  -2   7 59.0932 5.30964   9
  -4  -2   7 44.8678 4.64109   5
  -4  -2   7 45.8215 4.83470   4
   4   2  -7 46.6985 4.65691   5
  -4  -2   6 9.31350 2.49141   3
  -4  -2   6 23.6395 3.61504   9
   4   2  -6 16.9105 3.21515   5
  -4  -2   6 9.45847 2.98975   1
   4   2  -6 15.1148 3.22458   7
   4   2  -6 13.1249 2.89157   3
  -4  -2   6 17.7470 3.21058   5
  -4  -2   5 0.23462 1.89161   3
   4   2  -5-1.43940 2.47984   5
  -4  -2   5 0.96940 2.20602   1
   4   2  -5 1.02372 2.23579   1
   4   2  -5 0.76097 2.00615   3
   4   2  -5 2.41989 2.29712   7
  -4  -2   5-2.24898 2.50793   9
  -4  -2   5-1.80408 2.36639   5
  -4  -2   4 29.8331 3.19121   5
   4   2  -4 30.2623 3.17167   5
   4   2  -4 26.1033 2.82926   3
   4   2  -4 27.4070 3.17415   1
  -4  -2   4 26.3805 3.11075   9
   4   2  -3 153.539 6.93520   5
   4   2  -3 155.445 7.08504   1
   4   2  -3 146.504 6.49536   3
  -4  -2   3 155.828 6.94069   5
  -4  -2   3 153.836 7.19715   9
   4   2  -2 66.1769 3.94311   1
  -4  -2   2 56.0254 3.64303   8
   4   2  -2 54.2233 3.66994   5
  -4  -2   2 66.0259 3.92115   5
   4   2  -2 65.5061 3.66110   3
   4   2  -1 307.090 11.0480   1
  -4  -2   1 311.319 10.9557   8
   4   2  -1 306.323 10.9970   5
  -4  -2   1 282.874 10.8480   5
   4   2  -1 304.271 11.1737   6
   4   2  -1 306.035 10.6550   3
  -4  -2   0 67.3657 3.74492   5
   4   2   0 72.4259 3.92525   6
  -4  -2   0 70.4881 3.73765   8
   4   2   1 66.0755 3.60413   6
  -4  -2  -1 59.7755 3.36317   8
  -4  -2  -1 66.1711 3.53343   2
  -4  -2  -1 63.6173 3.66827   6
  -4  -2  -1 69.0528 3.56214   5
   4   2   1 70.3112 3.53871   8
   4   2   2 2.69716 1.56850  10
   4   2   2 1.88284 1.34151   8
   4   2   2 3.68410 1.43761   2
  -4  -2  -2 3.04949 1.54863   5
  -4  -2  -2 0.85927 1.25649   2
   4   2   2 0.34218 1.35427   6
  -4  -2  -2 1.42070 1.46623   6
  -4  -2  -3 386.314 12.8038   4
   4   2   3 392.192 13.3441   8
  -4  -2  -3 390.512 13.5135  10
   4   2   3 413.073 13.4342  10
   4   2   3 399.217 13.5015   2
  -4  -2  -3 392.149 13.4520   6
  -4  -2  -4 883.849 28.2783  10
   4   2   4 884.700 28.1096  10
   4   2   4 891.495 28.3593   2
  -4  -2  -4 906.192 27.6289   4
  -4  -2  -4 880.169 28.2128   6
  -4  -2  -5 107.499 4.74483   4
   4   2   5 97.6909 4.64102   4
   4   2   5 119.938 5.47972   2
   4   2   5 114.579 5.15935  10
  -4  -2  -5 111.578 5.28533  10
   4   2   6 56.7552 3.41950   4
  -4  -2  -6 49.4938 3.28941   4
   4   2   6 60.3471 3.67340  10
  -4  -2  -6 53.5123 3.69742  10
  -4  -2  -7 96.9905 4.91696   4
   4   2   7 86.8457 4.74073   4
   4   2   7 87.5594 5.25127   7
   4   2   7 89.8419 5.01727  10
  -4  -2  -7 92.4853 5.17148  10
   4   2   8 12.9993 2.92986   7
  -4  -2  -8 7.39025 2.30239   4
  -4  -2  -8 4.58956 2.25749  10
   4   2   8 5.94311 2.24487   4
   4   2   9 40.2787 4.26609   7
  -4  -2  -9 45.3400 4.17828  10
   4   2   9 46.1445 3.94959   4
   4   2  10-1.27636 2.88545   7
  -4  -2 -10-0.76590 2.96883  10
   4   2  10 4.40780 2.95680   4
   4   2  11 35.0736 4.46236   4
  -4  -2 -11 31.1741 3.13094   5
   4   2  11 35.1130 4.65060   7
  -4  -2 -11 30.6534 4.32583  10
  -4  -2 -11 33.6174 4.49215   9
  -4  -2 -12 12.2088 4.06230  10
   4   2  12 13.1437 4.07023   4
   4   2  12 11.7412 4.13286   7
  -4  -2 -12 13.8038 4.08350   9
   4   2  13 71.3440 6.50872   4
   4   2  13 77.3475 6.36818   3
  -4  -2 -13 66.8089 6.58941   9
   4   3 -10 86.5757 7.10242   5
  -4  -3   9 147.052 9.09422   1
   4   3  -9 155.079 8.72485   5
   4   3  -9 144.298 9.35142   7
  -4  -3   9 135.060 8.92701   4
  -4  -3   8 11.7142 3.95227   1
  -4  -3   8 6.94216 3.65058   4
   4   3  -8 8.30133 3.81183   5
   4   3  -8 6.87597 3.53354   7
  -4  -3   7 0.48536 3.06446   9
  -4  -3   7 0.41383 3.15877   4
  -4  -3   7-1.62174 2.94447   1
   4   3  -7-2.67186 2.75091   3
   4   3  -7-0.73799 3.09889   5
   4   3  -7-0.43860 2.95475   7
   4   3  -6 4.31802 2.64473   7
  -4  -3   6-3.26185 2.67787   1
  -4  -3   6 6.99382 3.31904   9
  -4  -3   6-0.36514 2.72805   4
  -4  -3   6 3.24748 2.85411   5
   4   3  -6 2.73529 2.76996   5
   4   3  -6 1.32818 2.35387   3
   4   3  -5 31.7582 3.79874   5
   4   3  -5 36.0723 3.21269   3
   4   3  -5 37.5242 3.81196   7
  -4  -3   5 33.5084 3.77720   5
  -4  -3   5 35.2723 3.92966   9
  -4  -3   5 32.2441 3.54555   1
   4   3  -5 34.6081 3.69699   1
   4   3  -4 108.731 5.97652   1
   4   3  -4 100.507 5.26352   3
  -4  -3   4 118.950 6.35935   9
  -4  -3   4 113.885 6.08326   5
   4   3  -4 103.163 5.85309   5
   4   3  -3 63.9603 3.68656   3
   4   3  -3 58.7368 4.09253   5
  -4  -3   3 59.3396 4.22111   9
   4   3  -3 57.9702 4.09349   1
  -4  -3   3 60.9209 4.18963   5
  -4  -3   2 405.357 14.8205   5
   4   3  -2 421.526 14.8532   1
   4   3  -2 421.769 14.3148   3
   4   3  -2 436.108 14.9659   5
  -4  -3   2 428.328 14.7046   8
   4   3  -1 4.45909 1.58766   3
  -4  -3   1-0.64993 1.68836   5
  -4  -3   1-0.73154 1.46092   8
   4   3  -1 0.42522 1.58859   5
   4   3  -1 2.79133 1.74751   6
   4   3  -1 0.81201 1.63705   1
  -4  -3   0 119.301 5.29343   2
   4   3   0 124.990 5.62381   6
  -4  -3   0 119.829 5.16625   8
  -4  -3   0 113.758 5.34718   5
   4   3   0 118.940 5.39036   5
   4   3   1 82.1965 4.30984   6
   4   3   1 90.8054 4.14817   8
  -4  -3  -1 94.6217 4.09553   8
  -4  -3  -1 79.1970 4.14746   2
  -4  -3  -1 84.8282 4.28439   5
  -4  -3  -1 94.0891 4.52104   6
  -4  -3  -2 196.381 7.67636   6
   4   3   2 206.692 7.66452   6
   4   3   2 189.161 7.33225   8
   4   3   2 193.984 7.52691   2
  -4  -3  -2 199.772 7.60115   2
  -4  -3  -2 206.238 7.53818   5
   4   3   2 196.105 7.76116  10
   4   3   3 248.852 9.22078  10
   4   3   3 242.941 9.05185   2
  -4  -3  -3 235.244 8.13333   4
   4   3   3 257.253 9.07837   6
  -4  -3  -3 246.063 9.11040   6
   4   3   3 250.419 8.89794   8
  -4  -3  -3 251.994 8.79760   5
   4   3   4 1.19974 1.61231   2
  -4  -3  -4-0.40032 1.25416   5
  -4  -3  -4 0.44111 1.58312  10
   4   3   4-0.19932 1.50544  10
  -4  -3  -4 1.48733 1.08175   4
  -4  -3  -4 2.22554 1.63042   6
   4   3   5 474.354 16.0827   2
  -4  -3  -5 460.570 15.7177   6
   4   3   5 452.302 14.9699   4
  -4  -3  -5 461.616 14.9944   4
  -4  -3  -5 476.649 16.1466  10
   4   3   5 461.766 15.8290  10
  -4  -3  -6 226.628 8.14179   4
   4   3   6 215.660 8.09467   4
   4   3   6 218.095 8.75359  10
  -4  -3  -6 211.637 8.96549  10
  -4  -3  -7 1.72553 2.13952  10
   4   3   7 3.57642 1.90119  10
  -4  -3  -7 4.46176 1.75558   4
   4   3   7 1.81702 2.11088   7
   4   3   7 6.66787 1.91535   4
   4   3   8-0.34138 2.23673   7
   4   3   8 0.28542 2.21272  10
  -4  -3  -8 4.15474 2.33448  10
   4   3   8-0.93528 2.07166   4
   4   3   9 10.3228 3.07587   7
  -4  -3  -9 9.24779 3.08444  10
   4   3   9 4.64014 2.42831   4
  -4  -3 -10 119.945 7.07728  10
   4   3  10 124.911 6.68922   4
   4   3  10 123.870 7.40177   7
  -4  -3 -10 113.867 5.02165   5
   4   3  11 18.1648 4.25695   7
  -4  -3 -11 12.2360 3.77027  10
  -4  -3 -11 15.6333 3.58793   9
  -4  -3 -11 11.6661 2.00250   5
   4   3  11 16.3090 3.56746   4
  -4  -3 -12 18.2132 4.30113   9
   4   3  12 18.7746 4.32440   7
  -4  -3 -12 17.3025 4.52593  10
   4   3  12 11.9137 3.72330   4
  -4  -3 -13 61.5130 6.05852   9
   4   3  13 58.8150 5.99804   4
   4   3  13 53.1086 5.98443   3
   4   4 -10 20.4982 5.32689   5
   4   4  -9 1.09814 4.14889   7
  -4  -4   9 3.93878 3.99067   1
   4   4  -9 10.4666 4.42457   5
  -4  -4   9 4.13815 4.45798   4
   4   4  -8 102.909 7.40337   7
  -4  -4   8 116.267 7.80287   4
  -4  -4   8 105.940 7.31959   1
   4   4  -8 107.031 7.35115   5
   4   4  -7 35.3839 4.54911   7
   4   4  -7 34.5378 3.68150   3
   4   4  -7 34.1753 4.66024   5
  -4  -4   7 30.0740 4.48980   4
  -4  -4   7 27.0165 4.06870   1
   4   4  -6-0.79258 2.74090   7
   4   4  -6-2.20678 2.32024   3
   4   4  -6-1.11902 3.11889   5
  -4  -4   6 1.11068 2.85553   4
  -4  -4   6 0.45198 3.00342   9
  -4  -4   6-1.08270 2.69615   1
  -4  -4   5-1.44523 2.63920   5
   4   4  -5 1.77195 2.40352   7
  -4  -4   5 0.80804 2.57046   9
   4   4  -5 1.10105 1.96633   3
  -4  -4   5 2.58777 2.54585   4
   4   4  -5-0.68697 2.49454   5
  -4  -4   4 14.7080 2.74911   9
  -4  -4   4 11.6272 2.66084   4
  -4  -4   4 17.3588 3.00557   5
   4   4  -4 17.5511 2.37867   3
   4   4  -4 17.5638 2.92117   1
   4   4  -4 16.6635 3.06135   5
   4   4  -3 268.027 10.0245   3
   4   4  -3 281.770 10.8289   1
  -4  -4   3 278.296 11.3173   9
  -4  -4   3 271.240 11.0085   5
   4   4  -3 284.785 11.0991   5
   4   4  -2 31.6029 3.21336   5
  -4  -4   2 35.3768 3.20734   9
  -4  -4   2 35.8513 2.80145   8
   4   4  -2 35.6942 2.71060   3
   4   4  -2 32.3224 3.01445   1
  -4  -4   2 30.0407 3.10353   5
  -4  -4   1 218.498 8.37619   8
   4   4  -1 234.051 9.18782   6
   4   4  -1 233.377 9.04254   5
  -4  -4   1 229.907 9.05336   5
   4   4  -1 217.734 8.67274   1
  -4  -4   0 28.8669 2.27855   8
   4   4   0 33.4141 2.88985   6
   4   4   0 34.2626 2.90670   5
  -4  -4   0 34.2442 2.60584   2
  -4  -4   0 29.5959 2.76978   5
   4   4   1 2.05057 1.73389   5
  -4  -4  -1 1.46551 1.15304   8
   4   4   1 1.11047 1.28677   8
   4   4   1 3.77623 1.69115   6
  -4  -4  -1 0.84363 1.39888   2
  -4  -4  -1-0.56902 1.60711   5
   4   4   2-0.22463 1.59298  10
   4   4   2 1.17419 1.48622   2
   4   4   2-0.54886 1.19665   8
   4   4   2 0.18059 1.41429   6
  -4  -4  -2 2.67549 1.53837   5
  -4  -4  -2 0.17113 1.29937   2
  -4  -4  -2 0.95634 1.58521   6
  -4  -4  -3 151.604 5.11825   4
  -4  -4  -3 153.917 6.07684   5
   4   4   3 149.254 6.00186   8
  -4  -4  -3 160.890 6.48661   6
   4   4   3 156.873 6.28962   6
   4   4   3 163.628 6.77355  10
   4   4   3 147.602 6.28970   2
   4   4   4 447.982 15.6138   2
   4   4   4 476.093 15.9056  10
  -4  -4  -4 459.618 14.3075   4
  -4  -4  -4 467.330 14.9969   5
  -4  -4  -4 447.078 15.4790   6
  -4  -4  -5 85.1859 4.97241  10
   4   4   5 89.4742 4.79255  10
  -4  -4  -5 94.4295 3.79135   4
  -4  -4  -5 94.0059 4.65984   6
   4   4   5 88.7826 4.82892   2
  -4  -4  -5 92.6198 3.96833   5
   4   4   6 109.088 4.57868   4
  -4  -4  -6 110.166 4.36255   5
  -4  -4  -6 102.759 5.19120   6
  -4  -4  -6 104.721 5.71491  10
   4   4   6 102.693 5.40880  10
   4   4   7 83.1609 4.21068   4
  -4  -4  -7 84.2614 3.59429   5
   4   4   7 88.5191 5.32026   7
   4   4   7 86.2186 4.97494  10
  -4  -4  -7 82.0223 5.18049  10
   4   4   8 12.7470 2.23516   4
   4   4   8 15.5248 2.85428  10
  -4  -4  -8 10.4807 2.82837  10
   4   4   8 13.9378 2.86845   7
   4   4   9 88.5723 5.81884   7
   4   4   9 81.9136 4.92145   4
  -4  -4  -9 82.6707 5.73785  10
   4   4  10 10.0973 3.32393   7
   4   4  10 10.9397 2.82188   4
  -4  -4 -10 9.01906 1.33371   5
  -4  -4 -10 8.59485 3.35889  10
  -4  -4 -10 14.4200 3.05063   9
  -4  -4 -11 37.1994 4.27850   9
   4   4  11 37.1274 4.07747   4
   4   4  11 25.8774 4.51471   7
  -4  -4 -11 34.6010 4.62974  10
  -4  -4 -12 11.4723 3.69827   9
   4   4  12 6.64704 3.49483   4
   4   4  12 13.0699 4.30452   7
  -4  -4 -12 10.3419 4.30472  10
   4   4  13 9.43133 3.99927   4
  -4  -4 -13 13.7767 4.24730   9
  -4  -4 -14 0.95753 4.20861   9
  -4  -5   9 18.4705 4.49782   1
   4   5  -9 20.1662 5.04517   5
   4   5  -9 25.2665 5.28663   7
   4   5  -8 19.5562 4.94231   5
  -4  -5   8 13.7417 4.47847   4
   4   5  -8 15.3970 4.18024   7
  -4  -5   8 16.8166 4.15725   1
   4   5  -7 12.1714 2.71644   3
  -4  -5   7 9.33694 3.63065   4
   4   5  -7 15.6445 4.42764   5
   4   5  -7 16.9044 3.80365   7
  -4  -5   6 177.141 9.04715   4
   4   5  -6 196.995 9.62205   5
   4   5  -6 190.002 7.84766   3
   4   5  -6 178.994 9.17422   7
   4   5  -5 63.3703 5.02964   7
  -4  -5   5 69.7867 5.01014   4
  -4  -5   5 80.6990 5.74172   9
   4   5  -5 71.5377 5.51087   5
   4   5  -5 68.2585 4.05783   3
   4   5  -4 3.41923 2.89628   5
   4   5  -4 0.18539 1.88734   3
   4   5  -4-1.91018 2.43000   7
   4   5  -4-0.58433 2.12178   1
  -4  -5   4-1.11250 2.34130   9
  -4  -5   4 1.12852 2.22040   4
  -4  -5   4 1.80709 2.63991   5
  -4  -5   3 29.4682 2.96283   4
  -4  -5   3 23.9946 3.36721   5
   4   5  -3 28.2342 2.59460   3
   4   5  -3 21.8361 3.35067   5
  -4  -5   3 26.4299 3.15302   9
   4   5  -3 26.2022 2.96300   1
   4   5  -2 3.24870 1.63676   3
  -4  -5   2 2.26783 1.55514   8
  -4  -5   2 4.21002 2.04051   9
  -4  -5   2 4.13282 2.18298   5
   4   5  -2 4.24935 2.27526   5
  -4  -5   2 0.97184 1.61369   4
   4   5  -2 6.24559 2.10556   1
   4   5  -1 47.7908 3.31774   1
  -4  -5   1 57.1340 3.96140   5
  -4  -5   1 46.1862 2.95172   4
  -4  -5   1 46.7007 3.54051   9
   4   5  -1 55.7097 3.85752   5
   4   5  -1 60.1861 3.93645   6
  -4  -5   1 49.5122 2.98807   8
  -4  -5   0 35.4516 2.65291   2
  -4  -5   0 37.4048 2.35174   8
  -4  -5   0 33.1779 2.16402   4
   4   5   0 34.7368 2.95424   6
   4   5   0 33.1871 3.07707   5
  -4  -5   0 36.5042 3.14590   5
  -4  -5  -1 317.705 10.0760   4
  -4  -5  -1 312.695 10.5485   8
  -4  -5  -1 311.657 11.0185   2
  -4  -5  -1 317.807 11.5069   5
   4   5   1 318.904 11.4784   5
   4   5   1 312.047 11.4340   6
   4   5   2 412.085 13.5414   5
  -4  -5  -2 401.997 13.4796   5
  -4  -5  -2 392.398 13.2735   2
  -4  -5  -2 379.515 11.8084   4
   4   5   2 379.331 13.9912  10
   4   5   2 413.924 13.5381   6
   4   5   2 399.622 12.8458   8
   4   5   3 2.75119 1.57949   6
   4   5   3 2.62100 1.52110   2
   4   5   3 2.83860 1.36776   8
  -4  -5  -3 6.81246 1.67390   5
   4   5   3 3.22782 1.84753  10
  -4  -5  -3 3.41595 1.76773   6
   4   5   4 77.8323 4.10727   2
  -4  -5  -4 75.0651 3.99648   6
   4   5   4 77.5045 4.41175  10
   4   5   4 70.2021 3.71915   8
  -4  -5  -4 68.6255 3.57099   5
  -4  -5  -5 20.2022 1.84833   5
   4   5   5 16.5382 2.43402  10
  -4  -5  -5 20.3615 2.35156   6
   4   5   5 21.9782 2.50263   2
   4   5   6 188.365 6.55100   4
   4   5   6 181.602 7.92197   2
  -4  -5  -6 181.137 6.41293   5
  -4  -5  -6 174.298 8.24918  10
   4   5   6 188.889 8.06610  10
  -4  -5  -6 177.131 7.47383   6
   4   5   7 120.576 6.13774  10
  -4  -5  -7 120.586 6.55109  10
   4   5   7 111.865 6.13238   7
  -4  -5  -7 118.774 5.74785   6
   4   5   7 116.254 4.93486   4
  -4  -5  -7 112.009 4.15742   5
  -4  -5  -8 2.41531 0.60133   5
   4   5   8 4.04711 2.40721   7
   4   5   8 1.64690 1.83652   4
   4   5   8 2.72705 2.40924  10
  -4  -5  -8 4.60290 2.39574   6
  -4  -5  -8-0.71980 2.67471  10
   4   5   9 254.040 11.0811   7
  -4  -5  -9 247.116 9.97693   9
   4   5   9 255.970 9.71197   4
   4   5   9 246.755 10.6479  10
  -4  -5  -9 234.154 10.9691  10
  -4  -5 -10 42.7332 4.76773  10
  -4  -5 -10 49.7964 4.15731   9
   4   5  10 42.1457 3.85472   4
   4   5  10 47.4942 4.85901   7
   4   5  11 2.73678 3.44529   7
  -4  -5 -11 2.00493 2.83123   9
   4   5  11 0.60339 2.80616   4
  -4  -5 -11 5.13087 3.96841  10
   4   5  12 3.41189 3.34105   4
   4   5  12 3.96754 3.72864   7
   4   5  12 8.83547 3.96086   3
  -4  -5 -12 5.15952 3.17873   9
  -4  -5 -12 7.59562 4.27395  10
  -4  -5 -13 8.86404 3.80902   9
   4   5  13 9.50634 3.69326   4
   4   5  14 11.6618 4.35281   4
  -4  -6   8 27.8587 5.04286   4
   4   6  -8 33.4768 5.29757   5
   4   6  -8 30.7369 5.00785   7
   4   6  -7 153.873 8.82019   7
   4   6  -7 166.888 9.34773   5
  -4  -6   7 156.820 8.90230   4
   4   6  -6 49.2193 3.59942   3
   4   6  -6 56.8158 5.62639   5
  -4  -6   6 47.3988 4.95925   4
   4   6  -6 60.8569 5.13196   7
   4   6  -5 54.3482 3.48931   3
  -4  -6   5 45.1877 4.43997   4
   4   6  -5 54.5326 4.61942   7
   4   6  -5 51.3859 5.11117   5
  -4  -6   4 97.7231 5.99926   9
   4   6  -4 91.9251 5.57121   7
  -4  -6   4 91.5197 5.40060   4
   4   6  -4 71.1374 5.75077   5
   4   6  -4 81.1817 4.24560   3
  -4  -6   3 0.42038 1.83366   8
   4   6  -3 1.50410 2.22162   1
   4   6  -3 0.68211 2.72420   5
  -4  -6   3 6.51546 2.94627   5
   4   6  -3 3.25648 1.85729   3
  -4  -6   3 0.48421 2.08619   4
  -4  -6   3 1.34802 2.55924   9
  -4  -6   2 2.05837 2.13596   9
  -4  -6   2 0.17452 1.50399   8
   4   6  -2 2.48416 2.51578   5
   4   6  -2 2.17671 1.84435   1
  -4  -6   2 2.63503 2.46099   5
  -4  -6   2 1.97255 1.72764   4
   4   6  -2 1.25626 1.70900   3
  -4  -6   1 10.2291 2.26207   9
   4   6  -1 10.5060 2.55561   6
   4   6  -1 11.8105 2.62979   5
   4   6  -1 9.04690 1.89142   1
  -4  -6   1 10.3722 1.65157   8
  -4  -6   1 6.74182 1.80030   2
  -4  -6   1 9.48496 1.70041   4
  -4  -6   1 9.80992 2.82674   5
   4   6   0 102.656 5.29868   5
   4   6   0 90.2537 4.45416   1
  -4  -6   0 86.7815 3.90467   8
  -4  -6   0 95.0184 4.44242   2
  -4  -6   0 98.7990 5.37421   5
  -4  -6   0 93.6964 3.92133   4
  -4  -6   0 90.8213 4.72475   9
   4   6   0 93.7759 5.03085   6
  -4  -6  -1 98.4836 4.66221   9
  -4  -6  -1 103.283 3.66109   4
   4   6   1 102.755 5.27390   5
  -4  -6  -1 91.9825 4.47953   2
   4   6   1 106.477 5.08030   6
  -4  -6  -1 105.151 5.31871   5
   4   6   2 93.9452 4.79265   5
   4   6   2 89.8700 3.90738   8
   4   6   2 91.0835 4.61716   6
  -4  -6  -2 99.1462 4.89997   5
  -4  -6  -3 389.593 13.3731   6
   4   6   3 372.964 13.0924   2
   4   6   3 393.912 14.1944  10
   4   6   3 381.446 13.1227   6
   4   6   3 407.271 13.3015   5
  -4  -6  -3 381.435 13.1947   5
   4   6   3 370.127 12.5856   8
  -4  -6  -4 83.8208 4.22712   6
   4   6   4 68.9560 3.66088   8
  -4  -6  -4 81.6076 3.92145   5
   4   6   4 79.0498 4.73148  10
   4   6   4 75.9673 4.09773   2
  -4  -6  -5 3.64316 1.70625   6
   4   6   5 4.36317 2.30061  10
  -4  -6  -5 1.22577 1.34146   5
   4   6   5-0.65690 1.74105   2
  -4  -6  -6 0.80760 1.84636   6
   4   6   6 3.66090 2.25102  10
   4   6   6 3.69920 2.12248   7
  -4  -6  -6 3.64873 1.17221   5
   4   6   6 5.32226 2.16721   2
   4   6   7 86.2335 5.28644  10
  -4  -6  -7 82.5826 5.53650  10
  -4  -6  -7 83.9810 4.64145   6
   4   6   7 91.8987 5.35449   7
   4   6   7 82.8403 3.73865   4
   4   6   8 225.564 9.76744  10
  -4  -6  -8 246.685 10.5436  10
   4   6   8 220.557 9.86776   7
   4   6   8 219.500 8.25017   4
  -4  -6  -8 219.132 9.05367   6
  -4  -6  -9 20.6897 3.97688  10
   4   6   9 28.8307 2.83293   4
  -4  -6  -9 28.8755 2.90549   9
   4   6   9 20.4715 3.57200   7
   4   6   9 37.2542 4.07331  10
  -4  -6  -9 33.1043 3.40269   6
   4   6  10 43.2444 3.69018   4
  -4  -6 -10 43.5482 5.23113  10
  -4  -6 -10 46.9295 3.75187   9
   4   6  10 39.3800 4.57733   7
   4   6  11-2.72793 2.70237   4
  -4  -6 -11-0.57961 2.57784   9
  -4  -6 -11 1.94136 3.91322  10
   4   6  11-1.34515 3.45840   7
   4   6  12 3.10850 2.92140   4
  -4  -6 -12-0.64766 2.91382   9
   4   6  12-0.48707 3.88998   7
  -4  -6 -12 4.73728 4.38191  10
   4   6  13-0.69628 3.26024   4
  -4  -7   8 2.43147 4.37544   4
   4   7  -8 0.49097 3.92118   7
   4   7  -7 3.54456 3.40790   7
  -4  -7   7 7.00725 3.91760   4
   4   7  -6 105.581 6.79194   7
  -4  -7   6 108.715 6.76068   4
   4   7  -6 120.598 7.87154   5
   4   7  -6 93.5245 4.73873   3
   4   7  -5 140.326 7.40025   7
   4   7  -5 126.895 5.50120   3
  -4  -7   5 131.527 7.19385   4
   4   7  -5 119.927 7.72610   5
  -4  -7   4 1.17655 2.57834   4
   4   7  -4 10.1019 3.66515   5
   4   7  -4 5.53439 1.84892   3
  -4  -7   4 4.41951 2.21208   8
   4   7  -4 1.89781 2.51699   7
   4   7  -3 4.24851 2.44311   7
   4   7  -3 4.97320 1.88883   3
  -4  -7   3 5.21469 2.52786   9
  -4  -7   3 3.09052 1.73591   8
   4   7  -3 4.82544 3.10619   5
  -4  -7   3 4.45015 2.26966   4
   4   7  -2 1.69704 2.72392   5
  -4  -7   2 1.23993 1.47725   8
  -4  -7   2 5.12963 2.46741   9
   4   7  -2 1.66500 1.71009   3
  -4  -7   2 0.60247 1.84127   4
   4   7  -2 0.62963 1.78591   1
  -4  -7   1 36.4360 2.36570   8
  -4  -7   1 41.6167 2.90658   2
   4   7  -1 36.4435 2.85941   1
  -4  -7   1 41.4259 2.77156   4
   4   7  -1 36.5170 3.58023   6
  -4  -7   1 38.1629 3.40137   9
   4   7  -1 33.6412 3.77886   5
   4   7   0-0.50201 2.05218   6
  -4  -7   0 0.32804 1.38339   2
  -4  -7   0 1.48769 2.34165   5
   4   7   0-0.83706 2.33297   5
   4   7   0 1.15331 1.65733   1
  -4  -7   0-0.10530 1.14260   4
  -4  -7   0-0.21732 1.64999   9
  -4  -7  -1 103.769 4.95213   9
  -4  -7  -1 118.088 5.93975   5
  -4  -7  -1 108.317 3.76323   4
  -4  -7  -1 113.635 4.89359   2
   4   7   1 115.998 5.80583   5
   4   7   1 104.519 5.35900   6
   4   7   2 149.090 6.41711   6
  -4  -7  -2 144.923 5.84598   9
   4   7   2 157.919 6.78737   5
  -4  -7  -2 152.820 6.83192   5
   4   7   3 9.60672 1.44504   8
   4   7   3 8.13048 2.46467  10
  -4  -7  -3 8.77445 1.32321   9
  -4  -7  -3 9.36499 2.10126   5
   4   7   3 8.66697 1.75619   2
   4   7   3 7.83826 1.82897   6
   4   7   3 9.69844 2.21158   5
   4   7   4 79.4868 3.73516   8
   4   7   4 80.2724 4.22300   2
  -4  -7  -4 77.7295 4.22906   6
  -4  -7  -4 81.5901 4.14972   5
   4   7   4 79.8766 5.00368  10
   4   7   5 48.0759 4.07243  10
   4   7   5 47.8389 3.46477   2
  -4  -7  -5 52.4650 3.33841   6
   4   7   6 239.194 10.1409  10
  -4  -7  -6 247.600 9.26968   6
   4   7   6 245.363 9.84926   7
   4   7   6 240.856 9.69119   2
   4   7   7 84.3531 5.33776  10
   4   7   7 83.8357 3.29487   4
  -4  -7  -7 83.4419 4.53791   6
   4   7   7 84.4577 5.17497   2
  -4  -7  -7 81.6943 3.68963   9
   4   7   7 74.3242 5.05346   7
   4   7   8 3.61764 2.86004  10
  -4  -7  -8 10.5248 3.48516  10
  -4  -7  -8 11.6257 1.78719   9
   4   7   8 9.16012 1.75528   4
  -4  -7  -8 12.9334 2.51776   6
   4   7   8 10.8296 3.04432   7
   4   7   9 71.1991 3.92386   4
  -4  -7  -9 61.3072 4.46705   6
  -4  -7  -9 76.1386 4.01038   9
  -4  -7  -9 77.0854 6.15953  10
   4   7   9 76.8980 5.48238  10
   4   7   9 69.6536 5.38419   7
   4   7  10 27.3048 4.10108   7
  -4  -7 -10 20.1822 4.25470  10
   4   7  10 20.0795 2.79227   4
  -4  -7 -10 20.5948 2.64308   9
   4   7  10 25.0694 4.18219  10
  -4  -7 -10 20.4928 3.32174   6
   4   7  11 13.7587 3.00937   4
   4   7  11 14.0327 3.99970   7
  -4  -7 -11 16.1417 4.74436  10
  -4  -7 -11 16.8239 3.53193   6
  -4  -7 -12-1.00735 3.13346   6
   4   7  12 0.95198 3.78300   7
   4   8  -8 122.344 8.34343   7
   4   8  -7 20.5024 4.42386   7
  -4  -8   7 17.7275 4.31563   4
   4   8  -6-1.17070 3.20520   7
  -4  -8   6 3.16254 3.39132   4
   4   8  -6 1.51560 4.01524   5
   4   8  -5 3.82679 3.02017   7
  -4  -8   5 9.72030 3.37257   4
  -4  -8   5 9.36338 2.67129   8
   4   8  -5 16.0078 4.40113   5
   4   8  -4 11.7822 4.04002   5
  -4  -8   4 11.0672 3.06867   4
  -4  -8   4 10.3403 2.42466   8
   4   8  -4 10.0960 1.81308   3
   4   8  -4 8.07312 3.11879   7
  -4  -8   3 111.454 5.09371   8
  -4  -8   3 112.468 5.92270   4
   4   8  -3 107.529 5.97934   7
   4   8  -3 112.424 4.86533   3
   4   8  -3 127.970 7.39167   5
   4   8  -2 19.5768 3.59590   5
  -4  -8   2 14.7033 1.83365   8
  -4  -8   2 14.4758 2.39826   4
   4   8  -2 23.4972 3.46230   6
  -4  -8   2 24.1784 2.49914   2
   4   8  -2 20.9741 2.30669   3
  -4  -8   1 132.495 5.51566   4
   4   8  -1 130.170 6.74292   6
   4   8  -1 132.465 7.13145   5
  -4  -8   1 137.544 5.67618   2
  -4  -8   1 129.214 4.71253   8
   4   8  -1 120.424 5.49843   1
  -4  -8   0 23.6323 1.87030   4
   4   8   0 22.3631 2.26575   1
  -4  -8   0 23.8208 2.22369   2
  -4  -8   0 24.4706 2.66707   9
   4   8   0 29.7849 3.18631   6
   4   8   0 31.2253 3.68408   5
   4   8   1 32.2892 3.10780   6
   4   8   1 26.5951 2.37232   1
   4   8   1 35.8307 3.64201   5
  -4  -8  -1 24.2970 2.37724   9
  -4  -8  -2 0.13170 1.25471   9
   4   8   2-1.53858 1.96373   6
   4   8   2 2.71468 2.37487   5
   4   8   2 3.02482 2.49690  10
   4   8   3 43.3511 3.42972   5
   4   8   3 34.9018 1.88725   8
   4   8   3 37.8865 3.83308  10
  -4  -8  -3 35.5246 2.06262   9
   4   8   3 37.5629 2.84137   6
   4   8   4 305.085 10.7000   5
   4   8   4 291.763 10.4745   2
   4   8   4 285.108 9.73156   8
   4   8   4 299.037 11.8477  10
   4   8   5 62.8658 3.32474   8
   4   8   5 63.9088 4.12751   7
   4   8   5 56.5032 4.46205  10
   4   8   5 55.0802 3.66318   2
   4   8   6 47.5075 4.42171  10
   4   8   6 63.4574 4.20807   7
  -4  -8  -6 47.2506 3.33269   6
   4   8   6 57.3533 3.87546   2
   4   8   7 143.287 7.36681  10
  -4  -8  -7 138.269 6.18106   6
   4   8   7 142.277 6.87447   2
   4   8   7 139.569 6.95878   7
   4   8   8 10.0160 2.98151   2
  -4  -8  -8 6.43531 2.23598   6
   4   8   8 10.2321 3.29087  10
   4   8   8 7.68191 2.94366   7
   4   8   9 12.7551 3.46452   7
  -4  -8  -9 7.52037 2.49341   6
   4   8   9 8.22505 3.27662  10
   4   8  10 33.1491 4.47659   7
  -4  -8 -10 29.7619 5.07711  10
  -4  -8 -10 38.2078 3.69077   6
   4   8  10 39.1838 4.59076  10
   4   8  11 24.2456 4.51887   7
  -4  -8 -11 20.9291 4.89410  10
   4   8  12 37.3876 5.17890   7
   4   9  -7 11.8664 3.84915   7
  -4  -9   7 4.04742 4.00700   4
   4   9  -6 28.5661 4.25335   7
  -4  -9   6 33.7886 4.60139   4
   4   9  -5 13.5613 3.47802   7
  -4  -9   5 13.8309 3.68837   4
   4   9  -5 17.6369 4.72189   5
  -4  -9   4 56.3575 4.60072   4
   4   9  -4 53.9099 5.85437   5
  -4  -9   4 49.3845 3.41888   8
   4   9  -4 58.2475 4.67688   7
  -4  -9   3 5.02148 1.66284   8
   4   9  -3-0.43399 3.72432   5
   4   9  -3 3.16391 1.60147   3
  -4  -9   3 3.35182 2.45004   4
   4   9  -3 1.33471 2.36716   7
  -4  -9   3 4.01155 1.99344   2
   4   9  -2 90.0601 5.84402   6
   4   9  -2 89.4390 5.00762   7
  -4  -9   2 91.8701 4.84942   4
   4   9  -2 88.5390 4.18778   3
   4   9  -2 94.3182 6.58589   5
  -4  -9   2 90.9138 4.54749   2
  -4  -9   2 87.7139 3.47138   8
   4   9  -1 55.9269 4.53497   6
  -4  -9   1 53.0686 3.18497   2
  -4  -9   1 54.2524 3.28639   4
   4   9  -1 52.7636 5.03252   5
   4   9   0 55.0826 4.73512   5
  -4  -9   0 48.6953 2.97346   2
   4   9   0 54.2873 4.18744   6
   4   9   0 54.9263 2.99597   1
   4   9   1 25.8744 2.94188   6
   4   9   1 20.9472 1.93339   1
   4   9   1 21.4467 3.51376   5
   4   9   2-0.35593 1.49835   1
   4   9   2 2.27033 2.16247   6
   4   9   2 1.89835 2.56625   5
   4   9   2 2.90038 2.81071  10
   4   9   3 37.5389 2.92173   6
   4   9   3 40.2953 4.25294  10
   4   9   3 47.3884 3.80641   5
   4   9   4 1.01170 2.04153   5
   4   9   4 0.34006 2.62281  10
   4   9   4-0.16275 0.92203   8
   4   9   5 97.2620 4.87222   2
   4   9   5 97.5187 5.16544   7
   4   9   5 100.372 6.10904  10
   4   9   5 102.789 4.19669   8
   4   9   6 273.084 10.3168   2
   4   9   6 273.505 10.5754   7
   4   9   6 259.640 11.2639  10
   4   9   6 272.565 9.67176   8
   4   9   7 1.02200 2.45060   2
   4   9   7-3.57649 2.66497   7
   4   9   7-1.02307 2.88873  10
  -4  -9  -7 0.32380 1.79316   6
   4   9   8 13.1937 3.10905   7
   4   9   8 16.9345 3.60052  10
  -4  -9  -8 10.0672 2.18390   6
   4   9   8 14.4978 3.07916   2
   4   9   9 5.40995 3.01223   2
   4   9   9 2.93721 3.43044  10
   4   9   9 8.84524 3.25648   7
   4   9  10 37.1691 4.66547   2
   4   9  10 33.2656 4.42338   7
   4   9  10 39.3405 4.94977  10
   4   9  11 45.3269 5.07064   7
  -4 -10   6 0.40880 3.93393   4
   4  10  -6-1.09247 3.32568   7
  -4 -10   5 2.16181 3.46719   4
   4  10  -5-0.64845 3.00422   7
  -4 -10   4 29.8059 3.89489   4
   4  10  -4 19.0310 4.94659   5
   4  10  -4 28.5845 3.72237   7
  -4 -10   3 60.2768 4.43307   4
   4  10  -3 60.8812 4.31213   7
   4  10  -3 62.0718 5.51589   6
   4  10  -3 61.8729 6.13269   5
   4  10  -2 3.97777 2.36751   7
   4  10  -2 2.74133 3.06525   6
  -4 -10   2 10.6979 2.39686   4
   4  10  -2 6.88352 3.87525   5
   4  10  -1 8.06880 2.19557   7
  -4 -10   1 8.69944 1.65272   2
   4  10  -1 12.7672 3.14224   6
   4  10  -1 7.91671 3.76764   5
   4  10   0 14.7387 3.06907   6
   4  10   0 15.9238 3.66796   5
   4  10   1 3.94129 3.14645   5
   4  10   1 9.05414 2.52654   6
   4  10   2 3.79219 2.06872   6
   4  10   2-0.77435 3.07713  10
   4  10   2 0.29516 2.88700   5
   4  10   2-0.52526 1.15752   1
   4  10   3 33.9655 4.29858  10
   4  10   3 32.8755 3.67265   5
   4  10   4 69.4146 5.45595  10
   4  10   4 62.7625 3.95683   7
   4  10   4 88.0978 4.78066   5
   4  10   5 2.29596 1.81734   2
   4  10   5 3.86984 3.05609  10
   4  10   5 1.21604 2.05816   7
   4  10   6 35.2392 3.09201   2
   4  10   6 27.1736 3.07373   7
   4  10   6 28.6218 4.07171  10
   4  10   7 23.1179 3.02842   2
   4  10   7 28.3319 3.38329   7
   4  10   7 23.8160 3.96625  10
   4  10   8 67.5043 5.48186  10
   4  10   8 53.2746 4.47390   7
   4  10   8 65.2063 4.67232   2
   4  10   9 21.1112 3.62617   7
   4  10   9 17.5981 4.19884  10
   4  10   9 20.8174 3.60254   2
   4  10  10-1.76443 3.21089   7
   4  10  10 3.11715 3.78662  10
   4  10  10-1.78382 3.32928   2
   4  10  11 13.5441 4.08096   2
   4  10  11 24.8077 4.39162   7
   4  11  -4 6.86775 4.21662   6
   4  11  -3 32.6997 5.43455   5
   4  11  -3 32.8478 4.66067   6
   4  11  -2-0.45970 4.00884   5
   4  11  -2-1.37935 3.25189   6
   4  11  -1 15.2789 4.26795   5
   4  11  -1 8.19817 3.17019   6
   4  11   0 73.1907 4.92040   6
   4  11   0 76.2987 6.07874   5
   4  11   1 11.9905 2.65679   6
   4  11   1 9.92641 3.85130   5
   4  11   2 65.6547 5.72692  10
   4  11   2 69.5803 5.28943   5
   4  11   3 1.13049 2.95301   5
   4  11   3 1.17798 3.41043  10
   4  11   4 76.0009 4.82188   5
   4  11   4 66.8213 5.43994  10
   4  11   5 18.3762 3.73640  10
   4  11   6 30.1426 4.45827  10
   4  11   7 18.6236 4.04093  10
   4  11   8-4.20971 4.11202   3
   4  11   8 7.05139 3.72230  10
   4  11   9 150.999 8.43015  10
   4  12  -4 84.9461 6.88345   6
   4  12  -3 22.2856 4.38895   6
   4  12  -1 10.3824 4.52354   5
   4  12   0 4.98354 4.01226   5
   4  12   1 38.2265 4.85998   5
   4  12   1 39.4981 5.30242  10
   4  12   2 7.19402 3.69028   5
   4  12   2 1.28362 3.76328  10
   4  12   3 34.5045 4.23813   5
   4  12   3 39.6283 4.98074  10
   4  12   4 23.8288 4.14124  10
   4  12   5 9.89718 3.75834  10
   4  12   6 13.4689 4.04000  10
   4  12   6 8.12668 3.75104   3
   4  12   7 7.47815 3.99412  10
   4  12   7-1.32729 4.30027   3
   4  12   8 114.297 7.32380  10
   4  13   0 6.13593 4.50491   5
   4  13   1 2.32349 4.14940  10
   4  13   1 0.80064 3.85252   5
   4  13   2 5.74502 3.99206  10
   4  13   2 0.72452 3.57824   5
   4  13   3 3.35134 3.53465  10
   4  13   4 3.20439 3.57765  10
   4  13   5 8.13634 3.75738  10
   4  13   5 15.9096 3.77211   3
   4  13   6 49.4340 5.38550  10
   4  13   6 62.0709 5.63119   3
  -5  11   3 4.97830 3.82967   3
  -5  11   3 0.86062 3.84311   4
  -5  11   2 11.9345 4.07583   4
  -5  11   1 46.5218 5.51037   4
  -5  11   0 6.50124 4.20263   4
  -5  11  -1 21.6405 4.95664   4
  -5  11  -2 8.10410 4.23763   4
  -5  10   4-0.83842 4.03410   3
  -5  10   3 15.7069 4.25729   3
  -5  10   2 37.3626 4.65995   3
  -5  10   2 38.2608 5.05188   4
  -5  10   1-1.66900 3.54976   4
  -5  10   0 14.6807 4.03275   4
  -5  10  -1 14.1432 4.13159   4
  -5  10  -2 4.82586 3.82835   4
  -5  10  -3 0.45001 3.95573   4
  -5  10  -4 25.0922 4.84289   4
  -5   9   6 1.28181 3.75603   8
  -5   9   5 119.265 7.60702   8
  -5   9   4 56.8920 5.70897   3
  -5   9   4 52.3209 5.05473   8
  -5   9   3 31.6978 4.64093   3
  -5   9   3 21.9610 3.82558   8
  -5   9   2 46.3768 4.54289   8
  -5   9   2 60.1953 5.28167   3
  -5   9   1 5.12683 2.83720   8
  -5   9   1 9.71424 3.75576   4
  -5   9   0 5.65165 3.49574   4
  -5   9  -1 2.45611 3.58476   4
  -5   9  -2 8.41873 3.93590   4
  -5   9  -3 33.3520 3.32522   6
   5  -9   3 25.2874 3.62843   8
  -5   9  -3 33.8443 4.73288   4
  -5   9  -4 28.6789 3.55909   6
   5  -9   4 35.7596 4.03389   8
  -5   9  -4 38.4626 5.08473   4
  -5   9  -5 29.8885 3.91919   6
   5  -9   5 26.2837 3.79219   8
  -5   9  -5 26.1769 4.72940   4
   5  -9   6 17.3649 3.70681   8
  -5   9  -6 27.6418 5.13566   4
   5  -9   7-0.69847 3.31591   8
  -5   8   7 2.37181 4.34857   8
  -5   8   6 37.4550 5.09753   8
  -5   8   5 0.81570 3.57128   8
   5  -8  -5-0.26686 2.56852   7
  -5   8   5 3.50515 2.96096   5
  -5   8   5 5.70966 3.93695   3
  -5   8   4 12.7890 3.44937   8
   5  -8  -4 9.15243 2.41724   7
  -5   8   4 11.7129 3.84756   3
  -5   8   3 110.396 6.58473   8
  -5   8   3 107.931 7.00891   3
  -5   8   3 102.616 5.65825   2
   5  -8  -3 109.377 5.14742   7
  -5   8   2 1.00195 3.00650   3
  -5   8   2 0.21252 2.19112   2
   5  -8  -2 6.59483 1.71566   7
  -5   8   2 2.22701 2.83137   8
  -5   8   1 18.9599 3.30740   8
  -5   8   1 9.90857 3.07647   3
   5  -8  -1 9.90103 1.61439   7
  -5   8   1 14.3367 2.37216   2
   5  -8  -1 11.0310 2.30781   1
   5  -8   0 3.03041 1.80136   1
  -5   8   0 4.25192 3.24765   4
   5  -8   0 4.47524 2.75639   3
  -5   8   0 3.01812 1.93685   2
   5  -8   1 9.26887 1.93443   1
  -5   8  -1 7.51092 2.14516   6
  -5   8  -1 6.20996 3.33891   4
   5  -8   1 10.1292 2.74025   3
  -5   8  -2 118.910 5.57964   6
   5  -8   2 106.758 5.02644   1
  -5   8  -2 118.533 7.21653   4
   5  -8   2 116.535 5.74270   3
  -5   8  -3 0.82444 3.35475   4
  -5   8  -3-1.84849 2.33135   6
   5  -8   3 1.44720 1.91118   3
   5  -8   3 1.16984 2.60127   8
  -5   8  -4 163.054 7.70654   6
  -5   8  -4 174.107 9.08687   4
   5  -8   4 177.610 8.17258   8
  -5   8  -4 163.191 6.43636  10
  -5   8  -5 0.44412 3.79685   4
   5  -8   5 4.09949 2.77591   8
  -5   8  -5 7.36251 2.20137  10
  -5   8  -6 7.65601 2.68435  10
   5  -8   6 18.0548 3.71695   8
   5  -8   6 9.27521 2.48641   2
  -5   8  -6 15.5481 4.39313   4
  -5   8  -7-0.52097 2.79696  10
   5  -8   7 4.98965 3.37241   8
   5  -8   7 0.73169 2.31574   2
  -5   8  -7-4.99797 4.08627   4
  -5   8  -8 17.8256 3.59683  10
   5  -8   8 14.5328 3.81854   8
  -5   8  -9 8.25937 3.71084  10
   5  -8   9 5.75568 3.92223   8
   5  -7  -8 6.01219 4.14994   7
  -5   7   7 6.27323 3.94984   8
   5  -7  -7 6.53736 3.47810   7
   5  -7  -6 0.33915 2.96950   7
  -5   7   6-0.89481 3.60732   8
  -5   7   6 1.54081 2.70898   9
  -5   7   6 3.22404 4.09663   3
  -5   7   5 156.377 8.49112   8
  -5   7   5 162.783 8.72531   3
  -5   7   5 145.051 7.11134   5
   5  -7  -5 151.644 7.38068   7
  -5   7   5 140.690 7.20696   9
   5  -7  -4 19.3388 2.95037   7
  -5   7   4 25.7537 4.12414   3
  -5   7   4 20.2582 3.91796   8
  -5   7   3 56.4477 4.87012   8
   5  -7  -3 58.0005 3.81960   7
  -5   7   3 53.5839 5.05811   3
   5  -7  -3 50.4323 5.13540   3
   5  -7  -3 48.6160 4.10354   1
   5  -7  -2 74.2306 4.69306   1
  -5   7   2 73.1356 5.33584   8
   5  -7  -2 78.2397 4.23088   7
  -5   7   2 78.8298 5.49918   3
   5  -7  -2 80.2445 5.71241   3
  -5   7   2 91.5581 4.86262   2
  -5   7   1 82.9529 4.57769   2
  -5   7   1 85.1550 5.33480   8
   5  -7  -1 72.2715 3.89279   7
   5  -7  -1 98.1353 5.72782   3
   5  -7  -1 80.3763 4.60394   1
  -5   7   1 75.1551 5.28772   3
  -5   7   0 25.4722 2.72566   2
  -5   7   0 25.5320 3.31445   8
  -5   7   0 27.7693 2.57647   6
   5  -7   0 36.0541 3.70481   3
   5  -7   0 27.3893 2.71776   1
   5  -7   1 2.51388 2.33767   3
   5  -7   1 0.75794 1.75581   1
  -5   7  -1-1.10266 2.66930   4
  -5   7  -1-0.18418 1.85273   6
  -5   7  -2 4.47046 3.10227   4
  -5   7  -2-0.41427 2.12269   6
   5  -7   2 4.33821 2.37679   8
   5  -7   2 3.91141 2.12697   3
   5  -7   3 29.9843 3.55724   8
   5  -7   3 23.4741 2.18248   7
  -5   7  -3 31.0166 4.28814   4
  -5   7  -3 30.7913 3.21258   6
   5  -7   3 28.0495 2.71351   3
  -5   7  -3 24.3472 1.86705  10
  -5   7  -4 13.0416 1.95892  10
  -5   7  -4 13.7399 3.52075   4
   5  -7   4 19.5113 3.30108   8
  -5   7  -4 11.2872 2.79203   6
   5  -7   4 13.0580 2.07162   3
   5  -7   4 16.8202 2.09224   7
   5  -7   5 6.93759 1.64327   3
   5  -7   5 5.66542 2.71512   8
   5  -7   5 5.78341 2.29838   2
  -5   7  -5 0.42101 3.31656   4
   5  -7   5 2.61755 1.89197   7
  -5   7  -5 5.13337 2.07970  10
   5  -7   6 41.0450 4.21510   8
   5  -7   6 33.5469 3.30602   2
  -5   7  -6 27.5792 4.70639   4
   5  -7   6 36.7963 3.24180   7
  -5   7  -6 32.6106 3.34667  10
   5  -7   7 4.65598 3.31905   8
   5  -7   7-1.06826 2.50158   2
  -5   7  -7 7.12287 4.00549   4
   5  -7   7 0.75734 2.32305   7
  -5   7  -7 3.37891 2.65445  10
   5  -7   8 3.48687 3.40589   8
   5  -7   8 0.90293 2.76910   2
  -5   7  -8-0.60290 3.15865  10
   5  -7   8 2.60165 2.68836   7
  -5   7  -8 0.50593 4.06001   4
   5  -7   9 13.4389 3.45573   7
  -5   7  -9 7.56481 3.45936  10
   5  -7   9 11.8159 3.53828   2
   5  -7  10 53.8870 5.12577   7
   5  -7  10 53.6888 5.24578   2
   5  -7  10 51.4874 5.77884   8
  -5   7 -10 61.2768 5.69266  10
   5  -7  11 19.3341 4.43017   2
   5  -6  -8 14.0001 4.02257   7
  -5   6   8 14.0820 3.75734   9
  -5   6   7 106.718 6.61880   9
  -5   6   7 106.272 7.68510   3
   5  -6  -7 93.2343 6.71977   7
  -5   6   7 99.4847 7.51245   8
  -5   6   6 33.6816 3.62263   5
  -5   6   6 38.7212 4.97250   8
  -5   6   6 29.0730 3.81317   9
   5  -6  -6 33.8496 3.31851   6
  -5   6   6 35.9341 4.99987   3
   5  -6  -6 33.5859 4.21122   7
  -5   6   5 78.8403 5.97225   8
  -5   6   5 70.9133 5.00773   9
   5  -6  -5 63.8996 4.91358   7
  -5   6   5 62.5145 5.72329   3
   5  -6  -5 65.6578 4.03537   6
  -5   6   5 64.1653 4.58583   5
  -5   6   4 1.87466 3.00862   3
  -5   6   4 0.38303 2.93894   8
   5  -6  -4-0.69290 1.71589   6
   5  -6  -4-0.42027 3.19086   3
   5  -6  -4 1.08258 2.25299   7
   5  -6  -3 44.1719 3.55927   7
   5  -6  -3 55.1295 4.85457   3
  -5   6   3 52.0305 4.58148   8
   5  -6  -3 41.9987 3.93697   1
  -5   6   3 48.3630 4.55712   3
   5  -6  -2 94.0569 4.93446   7
  -5   6   2 104.211 5.43151   2
   5  -6  -2 99.2123 5.44823   1
  -5   6   2 99.2663 6.03462   3
  -5   6   2 99.4581 6.04420   8
   5  -6  -2 99.8061 6.02513   3
  -5   6   1 26.3662 3.32400   3
   5  -6  -1 21.9783 2.78261   1
   5  -6  -1 22.3460 3.32643   3
  -5   6   1 23.1620 2.82313   2
  -5   6   1 18.4584 3.11441   8
   5  -6   0 144.327 6.69323   3
  -5   6   0 130.270 5.96648   2
  -5   6   0 130.784 5.76147   6
   5  -6   0 122.856 5.93270   1
  -5   6   0 128.154 6.61299   8
  -5   6  -1 131.914 5.81899   6
  -5   6  -1 119.063 5.71138   2
   5  -6   1 125.173 6.21380   3
  -5   6  -1 133.006 6.54722   8
   5  -6   2-2.83750 2.38297   8
  -5   6  -2-0.69804 2.60737   4
   5  -6   2 2.35863 2.01506   3
  -5   6  -2-1.68660 1.88250   6
  -5   6  -3 11.7818 2.46399   6
   5  -6   3 7.88970 1.96055   3
   5  -6   3 6.28942 2.56788   8
  -5   6  -3 10.4570 1.51361  10
  -5   6  -3 10.4600 2.97563   4
   5  -6   4 2.36042 2.33620   8
   5  -6   4 3.10342 1.68121   3
  -5   6  -4 1.51125 2.85539   4
   5  -6   4 3.88557 1.77216   7
  -5   6  -4 4.62156 1.62165  10
  -5   6  -4 6.41191 2.53041   6
   5  -6   5 26.0666 2.32944   3
   5  -6   5 26.3969 2.82754   7
  -5   6  -5 22.2849 2.52366  10
  -5   6  -5 34.4107 4.24464   4
   5  -6   5 30.0160 3.63065   8
   5  -6   5 20.9376 2.67638   2
   5  -6   6 14.4149 1.82242   3
  -5   6  -6 14.5855 2.63654  10
   5  -6   6 13.5704 2.64993   7
   5  -6   6 13.1547 2.62505   2
   5  -6   6 15.5228 3.16436   8
  -5   6  -6 16.7110 3.85274   4
   5  -6   7 39.5888 2.44604   3
  -5   6  -7 51.5179 5.42700   4
   5  -6   7 37.5718 3.83161   2
   5  -6   7 46.4747 3.94552   7
   5  -6   7 46.5159 4.53809   8
  -5   6  -7 40.3101 3.82334  10
  -5   6  -8 124.967 6.82560  10
   5  -6   8 123.944 6.88341   2
   5  -6   8 137.236 7.09657   7
  -5   6  -8 123.898 8.21627   4
   5  -6   8 144.134 7.77096   8
  -5   6  -9 9.77866 4.51313   4
   5  -6   9 9.69873 3.94311   8
   5  -6   9 5.76654 3.27683   2
  -5   6  -9 6.82745 3.28378  10
   5  -6   9 12.1144 3.53268   7
   5  -6  10 26.4839 4.61937   8
  -5   6 -10 23.4343 4.43671  10
   5  -6  10 18.4614 4.12399   7
   5  -6  10 28.3689 4.40371   2
   5  -6  11 7.21602 3.92355   7
   5  -6  11 5.70420 3.76884   2
  -5   5   9-4.37588 3.90925   9
   5  -5  -8 59.3021 6.07054   7
  -5   5   8 51.8838 5.22159   9
   5  -5  -8 61.6460 5.18598   6
  -5   5   8 45.4887 6.04918   8
   5  -5  -7 1.46643 2.96998   6
   5  -5  -7 2.69715 1.98927  10
   5  -5  -7 5.84921 3.54064   7
  -5   5   7 3.81673 2.76025   5
  -5   5   7 6.44161 4.12543   3
  -5   5   7 2.68778 3.12668   9
  -5   5   7 7.32865 4.03244   8
   5  -5  -6 130.531 5.64364  10
  -5   5   6 153.889 8.48220   8
  -5   5   6 138.003 6.75074   5
   5  -5  -6 140.104 6.87305   6
   5  -5  -6 140.991 7.65481   7
  -5   5   6 143.505 7.56973   9
  -5   5   6 156.629 8.64999   3
  -5   5   5 145.932 8.25515   3
   5  -5  -5 162.370 7.84793   7
  -5   5   5 153.436 7.19083   5
  -5   5   5 160.193 8.57341   8
   5  -5  -5 145.884 5.59752  10
  -5   5   5 167.231 7.96370   9
   5  -5  -5 165.818 7.10901   6
   5  -5  -5 153.874 8.62513   3
  -5   5   4-0.71749 2.80936   3
   5  -5  -4-3.34695 2.78618   1
  -5   5   4-0.25279 2.50401   5
  -5   5   4 1.90416 2.95234   8
   5  -5  -4 0.41919 1.96276   6
   5  -5  -4 0.17099 0.60359  10
   5  -5  -4-0.28756 2.28544   7
   5  -5  -4 0.79502 2.71379   3
   5  -5  -3 31.4392 2.87067   6
   5  -5  -3 34.0321 3.97641   3
  -5   5   3 31.9860 3.91577   8
   5  -5  -3 35.7526 3.35680   7
  -5   5   3 29.4972 3.81755   3
   5  -5  -3 34.6655 3.58844   1
   5  -5  -2 3.53986 2.57654   3
   5  -5  -2 7.43819 1.91548   6
  -5   5   2 9.78760 2.77384   3
  -5   5   2 6.82991 2.68963   8
   5  -5  -2 3.99343 2.20420   1
   5  -5  -1 265.777 10.4634   3
  -5   5   1 244.472 10.1450   3
   5  -5  -1 256.466 9.93343   1
  -5   5   1 250.718 10.4844   8
  -5   5   1 247.632 9.81878   2
  -5   5   0 188.881 7.92354   2
   5  -5   0 206.051 8.07866   1
  -5   5   0 195.765 7.70696   6
  -5   5   0 191.089 8.46399   8
   5  -5   0 192.132 8.32737   3
  -5   5  -1 23.4341 2.51048   2
   5  -5   1 22.6408 2.74055   3
  -5   5  -1 22.7860 2.54192   6
   5  -5   1 15.7521 2.97272   8
  -5   5  -1 20.2420 2.95764   8
  -5   5  -2 30.8754 3.65662   4
  -5   5  -2 30.6046 2.82410   2
  -5   5  -2 30.1430 2.89097   6
   5  -5   2 32.5254 3.36934   8
   5  -5   2 34.2593 2.97837   3
  -5   5  -3 15.9669 3.07276   4
   5  -5   3 12.8494 2.13743   3
  -5   5  -3 11.8514 1.52929  10
  -5   5  -3 13.3220 2.43736   6
   5  -5   3 13.9113 2.70439   8
   5  -5   4 7.39530 1.84409   3
   5  -5   4 11.4948 2.64598   8
  -5   5  -4 8.02736 1.79201  10
   5  -5   4 9.97897 2.13664   2
  -5   5  -4 7.36578 2.87867   4
  -5   5  -4 7.88579 2.43986   6
  -5   5  -5 1.41302 1.82049  10
   5  -5   5 4.23583 2.39385   8
   5  -5   5 3.07930 2.01606   2
   5  -5   5 1.82329 1.93167   7
   5  -5   5 2.04701 1.66942   3
  -5   5  -5 1.47644 2.71235   4
  -5   5  -6 83.7386 5.83006   4
   5  -5   6 71.1162 4.71197   2
  -5   5  -6 77.8337 4.50965  10
   5  -5   6 77.6149 5.22471   8
   5  -5   6 70.8852 4.62128   7
   5  -5   6 78.6502 3.86658   3
   5  -5   7 46.7533 4.44998   8
  -5   5  -7 46.6410 5.01557   4
   5  -5   7 51.3139 4.20131   2
  -5   5  -7 48.3409 3.92897  10
   5  -5   7 44.0396 2.86561   3
   5  -5   7 45.5357 4.04355   7
  -5   5  -8-1.48382 2.82725  10
   5  -5   8 1.15870 3.21522   8
   5  -5   8 0.13299 1.58637   3
  -5   5  -8-0.45274 3.50981   4
   5  -5   8 0.97873 2.75164   7
   5  -5   8-2.35334 3.00179   2
   5  -5   9 80.1217 5.98291   2
   5  -5   9 82.6488 5.90706   7
  -5   5  -9 89.7090 6.97321   4
  -5   5  -9 87.3323 5.88163  10
   5  -5  10 45.1954 5.01381   2
  -5   5 -10 43.5171 4.83238  10
   5  -5  10 42.3606 4.82419   7
   5  -5  10 46.0877 6.02048   4
  -5   5 -10 47.6314 6.02802   4
  -5   5 -11 9.34592 4.14242  10
   5  -5  11-1.84050 3.86478   2
   5  -5  11 1.31584 3.76336   7
   5  -4 -10-1.27700 4.25598   6
   5  -4  -9 3.41441 2.93938  10
   5  -4  -9 4.24477 4.37781   7
   5  -4  -9-2.36814 3.74758   6
  -5   4   9-1.40787 3.72989   9
   5  -4  -8 23.9061 4.26606   6
  -5   4   8 28.9859 4.43401   9
   5  -4  -8 19.3261 3.10594  10
   5  -4  -8 34.0262 4.98649   7
  -5   4   8 29.4568 5.00004   3
  -5   4   8 19.4006 3.53368   5
  -5   4   7 114.627 7.27996   3
  -5   4   7 92.7634 5.47866   5
   5  -4  -7 80.7102 4.92223  10
   5  -4  -7 114.429 7.14537   7
  -5   4   7 95.5103 7.16220   8
   5  -4  -7 94.7676 6.11173   6
  -5   4   7 80.6039 6.25886   9
   5  -4  -6 18.5532 3.30937   6
  -5   4   6 22.0987 3.71141   9
   5  -4  -6 21.0248 4.35079   3
   5  -4  -6 18.4939 2.34057  10
   5  -4  -6 24.0228 3.80023   7
  -5   4   6 19.7769 3.25027   5
  -5   4   6 19.5324 3.98622   3
  -5   4   6 21.9288 4.14487   8
   5  -4  -5 8.48474 2.83020   7
  -5   4   5 12.4046 2.85577   5
   5  -4  -5 8.33039 2.62184   6
   5  -4  -5 9.50388 1.74269  10
  -5   4   5 13.5376 3.54769   8
  -5   4   5 12.1108 3.12902   9
  -5   4   5 12.7057 3.28688   3
   5  -4  -5 9.13039 3.18325   3
   5  -4  -5 15.1228 3.44158   1
   5  -4  -4 0.72054 2.13639   6
  -5   4   4 3.41838 2.79492   3
  -5   4   4-3.75141 2.56866   5
   5  -4  -4 1.64809 1.17623  10
   5  -4  -4 4.87451 2.90693   3
   5  -4  -4 1.20711 2.29136   7
   5  -4  -4 1.36378 2.58872   1
  -5   4   4-2.63380 2.76415   8
  -5   4   3 320.348 12.2468   8
   5  -4  -3 313.403 10.9737   6
   5  -4  -3 276.291 9.02516  10
   5  -4  -3 313.331 12.1451   3
  -5   4   3 312.344 11.9666   3
   5  -4  -3 294.340 11.6335   1
  -5   4   2 51.2552 4.21534   8
  -5   4   2 45.8255 4.05309   3
   5  -4  -2 46.8612 3.99426   3
   5  -4  -2 55.0530 4.00468   1
   5  -4  -2 47.7945 3.36276   6
   5  -4  -1 9.35615 2.54397   3
   5  -4  -1 6.55886 1.87324   6
  -5   4   1 6.83829 2.39903   8
  -5   4   1 10.4629 2.22005   2
  -5   4   1 11.2931 2.54687   3
   5  -4  -1 8.15889 2.30465   1
  -5   4   0 66.1318 4.12388   2
   5  -4   0 72.7317 4.45851   3
  -5   4   0 67.1357 3.98040   6
  -5   4   0 79.0592 4.74038   8
   5  -4   1 132.144 6.78953   8
  -5   4  -1 145.534 6.31918   6
   5  -4   1 145.939 6.52765   3
  -5   4  -1 152.918 6.46248   2
  -5   4  -1 142.074 6.79477   8
   5  -4   2 17.5740 2.58910   8
   5  -4   2 15.7854 2.31381   3
  -5   4  -2 15.5140 2.34842   6
  -5   4  -2 15.8293 2.24946   2
   5  -4   3 12.9785 2.03270   3
  -5   4  -3 12.8719 2.73832   4
  -5   4  -3 15.9218 2.52729   6
   5  -4   3 19.3524 2.65523   8
  -5   4  -3 13.7880 1.60662  10
  -5   4  -4 99.5613 5.28141   6
   5  -4   4 85.4871 5.18002   8
   5  -4   4 90.6096 4.41140   3
   5  -4   4 88.8446 4.84148   2
  -5   4  -4 90.9121 5.60938   4
  -5   4  -4 86.7008 4.09935  10
  -5   4  -5 90.0336 4.31606  10
   5  -4   5 75.2635 4.89648   8
   5  -4   5 75.0323 4.63289   2
   5  -4   5 81.2156 4.68139   7
   5  -4   5 78.1109 4.04308   3
  -5   4  -5 88.0953 5.51760   4
   5  -4   6 5.11603 2.41548   8
   5  -4   6 1.88631 2.06845   7
  -5   4  -6 3.24965 2.51388   4
  -5   4  -6 0.21502 1.91341  10
   5  -4   6 0.81926 2.30405   2
   5  -4   7 15.0121 3.07973   8
  -5   4  -7 16.4926 2.77097  10
   5  -4   7 16.5955 2.96896   7
  -5   4  -7 16.0520 3.51318   4
   5  -4   7 14.8125 2.83584   2
  -5   4  -8 67.6588 4.82692  10
  -5   4  -8 75.5285 5.83897   4
   5  -4   8 52.1105 4.70361   2
   5  -4   8 60.3207 4.79343   7
  -5   4  -9 3.67668 3.60134   4
   5  -4   9 4.50316 2.98525   7
  -5   4  -9 5.03125 3.12166  10
   5  -4   9 3.28630 3.43159   4
   5  -4   9 5.06711 3.23290   2
  -5   4 -10 1.48755 3.88841   4
   5  -4  10 8.69004 3.74844   2
  -5   4 -10 9.45880 3.64659  10
   5  -4  10 10.6599 4.26776   4
   5  -4  10 4.95376 3.54720   7
  -5   4 -11 15.6128 4.25546  10
   5  -4  11 15.7290 4.27936   2
   5  -4  11 14.4328 4.06738   7
   5  -3 -10 29.3156 5.40399   6
   5  -3 -10 26.3229 4.24447  10
  -5   3   9 72.1129 6.38343   9
   5  -3  -9 61.6189 5.90763   6
   5  -3  -9 55.8293 6.47059   7
   5  -3  -9 54.7483 4.87690  10
   5  -3  -8 4.40855 3.87473   7
   5  -3  -8 2.98555 2.74756  10
   5  -3  -8 0.39512 3.44626   6
  -5   3   8 3.63095 3.89412   3
  -5   3   8-0.46363 3.64944   9
  -5   3   8 3.07875 3.07712   5
  -5   3   7 25.5507 3.68098   5
   5  -3  -7 31.3719 4.47069   3
   5  -3  -7 25.9499 3.13218  10
   5  -3  -7 33.1215 4.33250   6
  -5   3   7 29.8653 4.50096   3
  -5   3   7 26.9487 4.33514   9
   5  -3  -7 35.0871 4.54572   7
  -5   3   6 4.49182 2.71903   5
   5  -3  -6 4.89589 3.06128   6
   5  -3  -6 2.59985 3.29430   3
   5  -3  -6 6.88634 2.14177  10
  -5   3   6 8.61821 3.20732   9
  -5   3   6 4.26570 3.14593   3
   5  -3  -6 7.83388 3.16266   7
  -5   3   5 95.3030 5.42485   5
   5  -3  -5 98.0683 6.31530   3
   5  -3  -5 96.2510 6.17833   1
  -5   3   5 99.4748 6.08273   9
   5  -3  -5 110.765 6.20802   7
   5  -3  -5 78.2076 4.26883  10
   5  -3  -5 97.5212 5.75569   6
  -5   3   5 91.5803 6.33626   8
  -5   3   5 90.0080 5.95975   3
   5  -3  -4 160.427 8.09297   3
   5  -3  -4 160.802 8.02156   1
  -5   3   4 169.911 8.05210   3
   5  -3  -4 154.947 7.68584   7
  -5   3   4 150.815 7.22615   5
   5  -3  -4 174.422 7.56411   6
  -5   3   4 159.268 8.19315   8
   5  -3  -3 87.1488 4.96175   6
  -5   3   3 102.730 5.62432   3
   5  -3  -3 77.9129 5.19294   1
  -5   3   3 83.0307 4.97957   5
   5  -3  -3 83.2332 5.33631   3
  -5   3   3 92.9826 5.65770   8
  -5   3   2 286.238 11.2251   3
   5  -3  -2 284.231 10.7068   6
  -5   3   2 291.867 11.6789   8
   5  -3  -2 283.201 11.2153   1
   5  -3  -2 291.066 11.3975   3
  -5   3   1 158.803 7.40009   8
   5  -3  -1 155.858 6.66422   6
  -5   3   1 160.408 7.06247   3
   5  -3  -1 161.651 7.08361   1
   5  -3  -1 147.188 7.08113   3
   5  -3   0 6.86502 2.17356   3
  -5   3   0 2.96418 1.83411   2
   5  -3   0 3.30883 1.64656   6
  -5   3   0 4.54381 1.90428   6
  -5   3   0 5.15946 2.13034   8
  -5   3  -1 27.6067 2.69096   2
  -5   3  -1 24.7098 2.54797   6
  -5   3  -1 25.7622 2.82592   8
   5  -3   1 27.7437 2.91883   8
   5  -3   1 19.4807 2.62983   3
  -5   3  -2 7.94035 1.96042   2
  -5   3  -2 4.78787 2.09568   8
   5  -3   2 5.35720 1.89193   3
   5  -3   2 6.66837 2.12323   8
  -5   3  -2 4.88672 1.93390   6
  -5   3  -3 152.606 5.74737  10
  -5   3  -3 160.847 6.86873   6
   5  -3   3 141.500 6.52582   2
  -5   3  -3 149.556 7.16434   4
   5  -3   3 160.916 6.42003   3
   5  -3   3 145.068 6.87227   8
   5  -3   4 33.5192 3.29020   8
  -5   3  -4 36.1314 3.15422   6
  -5   3  -4 38.2190 3.63811   4
  -5   3  -4 31.6001 2.43039  10
   5  -3   4 32.7593 2.93761   2
   5  -3   5 158.229 7.06484   2
   5  -3   5 157.320 7.38712   8
  -5   3  -5 159.827 7.68421   4
  -5   3  -5 153.936 6.47611  10
  -5   3  -6 68.9392 4.19065  10
  -5   3  -6 73.3789 5.06145   4
   5  -3   6 72.7243 4.64811   2
   5  -3   6 71.2783 4.83652   8
   5  -3   6 68.1694 4.60384   7
   5  -3   7 6.51756 2.50967   7
   5  -3   7 6.94740 2.43062   2
  -5   3  -7 5.80538 2.97271   4
  -5   3  -7 6.58408 2.30362  10
   5  -3   8 16.9628 3.16171   7
   5  -3   8 11.4005 2.97761   2
   5  -3   8 14.9670 3.38935   4
  -5   3  -8 10.6825 3.30154   4
  -5   3  -8 11.9896 2.77491  10
   5  -3   9 6.54231 3.04611   7
   5  -3   9 1.76176 3.38158   4
   5  -3   9 4.79675 3.08536   2
  -5   3  -9 7.76293 3.44634   4
  -5   3  -9 0.66593 2.81092  10
  -5   3 -10 135.854 8.24393   4
   5  -3  10 142.840 8.41280   4
  -5   3 -10 131.925 7.61849  10
   5  -3  10 119.676 7.67004   7
   5  -3  11 44.7854 5.34991   7
   5  -3  11 50.6587 5.83990   4
  -5   3 -11 43.5978 5.08480  10
  -5   3 -11 45.2865 5.72577   4
   5  -3  12 4.50854 4.07902   7
   5  -2 -10 35.2417 4.74155  10
   5  -2  -9 4.63872 3.35498  10
   5  -2  -9-1.10390 4.00992   7
  -5   2   9 1.04640 3.91009   9
  -5   2   9 12.0560 4.62312   3
  -5   2   9 4.39140 3.32480   5
  -5   2   8 76.5587 6.24648   3
   5  -2  -8 64.2827 6.21236   7
  -5   2   8 68.5139 6.16868   9
  -5   2   8 66.3159 5.16222   5
   5  -2  -8 66.8483 4.94981  10
  -5   2   7 2.80387 3.36860   3
  -5   2   7 9.38008 3.53728   9
   5  -2  -7 4.52477 3.45833   3
  -5   2   7 4.43250 2.92348   5
   5  -2  -7 9.39972 3.50984   7
   5  -2  -7 7.35054 3.29590   6
  -5   2   6 6.63737 3.20492   3
  -5   2   6 2.03571 2.88980   9
   5  -2  -6 11.9207 3.51369   3
  -5   2   6 3.07826 2.66887   5
   5  -2  -6 1.05110 2.78731   6
   5  -2  -6 4.02188 2.92338   7
  -5   2   5 12.2515 2.89300   5
   5  -2  -5 8.14831 2.92529   3
   5  -2  -5 9.29337 3.08735   1
  -5   2   5 7.05536 2.84499   9
   5  -2  -5 4.33590 2.79764   7
  -5   2   5 10.8300 2.98515   3
   5  -2  -5 7.29424 2.76537   6
   5  -2  -4 4.31123 2.42511   6
  -5   2   4 0.72690 2.33070   8
   5  -2  -4 1.72839 2.48197   1
  -5   2   4 4.64868 2.61478   3
   5  -2  -4 0.66732 2.32340   3
  -5   2   4 2.56072 2.28742   5
   5  -2  -3 669.672 23.5838   3
  -5   2   3 682.894 23.4163   3
  -5   2   3 720.379 24.0841   8
   5  -2  -3 715.204 23.3381   6
   5  -2  -3 713.871 23.7980   1
  -5   2   3 680.176 23.0718   5
  -5   2   2 51.5590 3.98252   8
   5  -2  -2 47.1552 3.51809   6
  -5   2   2 49.1609 3.78284   3
   5  -2  -2 51.8535 3.83402   3
   5  -2  -2 43.9357 3.76026   1
   5  -2  -1 57.3762 3.70987   6
   5  -2  -1 49.6182 3.77711   3
   5  -2  -1 60.5342 3.99796   1
  -5   2   1 64.4827 4.21656   8
  -5   2   0 95.0416 5.33826   8
   5  -2   0 107.573 5.58912   8
  -5   2   0 103.900 5.29987   2
  -5   2   0 102.807 5.21943   6
   5  -2   0 106.014 5.28473   3
   5  -2   0 108.080 3.89521  10
   5  -2   0 102.740 5.07718   6
  -5   2  -1 95.7087 5.13244   8
  -5   2  -1 98.9266 4.93794   2
   5  -2   1 93.9322 5.11517   8
   5  -2   1 94.4690 4.81825   3
   5  -2   1 90.7795 3.56554  10
  -5   2  -1 99.9764 4.86975   6
  -5   2  -2 161.328 7.06790   6
  -5   2  -2 165.273 7.14268   2
   5  -2   2 173.743 5.99897  10
  -5   2  -2 178.076 7.49239   8
   5  -2   2 174.247 7.45750   8
   5  -2   2 165.526 6.93820   3
  -5   2  -3 2.54449 1.96274   4
   5  -2   3 2.47836 1.83124   8
  -5   2  -3 0.67907 1.70973   2
  -5   2  -3 0.44804 1.60817   6
   5  -2   3 1.07200 1.53913   2
  -5   2  -3 0.52000 1.20927  10
  -5   2  -4 241.301 8.63978  10
  -5   2  -4 236.084 9.62622   4
   5  -2   4 236.865 9.53643   8
  -5   2  -4 222.982 9.32049   6
   5  -2   4 244.340 9.35084   2
   5  -2   5 159.805 7.28585   8
   5  -2   5 162.398 7.05387   2
  -5   2  -5 142.917 6.33452  10
  -5   2  -5 155.100 7.24644   4
  -5   2  -6 15.5658 2.87527   4
  -5   2  -6 14.0791 2.29987  10
   5  -2   6 10.8072 2.54059   2
   5  -2   7 18.8357 3.16610   4
   5  -2   7 27.5499 3.28319   2
  -5   2  -7 21.0602 3.23477   4
   5  -2   7 20.4969 3.07950   7
  -5   2  -7 26.9084 3.00613  10
   5  -2   8-0.37556 2.77510   4
   5  -2   8 2.17852 2.44657   2
  -5   2  -8 2.63345 2.38195  10
  -5   2  -8 2.93717 2.84679   4
   5  -2   8 1.75800 2.52414   7
  -5   2  -9 2.33234 2.68665  10
  -5   2  -9 0.80605 3.10863   4
   5  -2   9-0.41113 2.95106   4
   5  -2   9 2.34444 2.77113   7
   5  -2  10-0.44894 3.20295   4
  -5   2 -10 7.04881 3.55196   4
   5  -2  10-0.43027 3.12469   7
  -5   2 -10-3.75277 3.42721  10
  -5   2 -11 68.3347 6.30993   4
   5  -2  11 69.8930 6.25033   4
   5  -2  11 59.6229 5.70129   7
  -5   2 -11 48.9733 5.38156  10
   5  -2  12 138.924 8.94965   7
  -5   2 -12 161.530 9.54627   4
  -5   2 -12 133.893 8.49636  10
  -5   2 -13 2.99747 4.29526   5
   5  -1 -10 14.0595 4.21379  10
  -5   1   9 13.6767 4.61285   9
   5  -1  -9 8.41829 4.16682   7
  -5   1   9 15.9144 3.98492   5
  -5   1   9 18.9712 4.65383   3
  -5   1   8 2.02757 3.64085   9
   5  -1  -8 4.56410 3.77016   7
  -5   1   8 3.96916 3.16493   5
  -5   1   8 9.05196 3.70462   3
  -5   1   7-3.16774 3.29138   5
  -5   1   7-2.28580 3.22740   3
  -5   1   7 1.39654 3.15746   9
   5  -1  -7-2.15007 3.62721   3
   5  -1  -7-1.82356 3.34943   7
  -5   1   6 46.0530 4.69971   9
   5  -1  -6 39.4967 4.52989   7
  -5   1   6 39.1317 4.14208   5
  -5   1   6 56.1299 4.76081   3
   5  -1  -6 52.1589 4.69015   3
  -5   1   5 117.583 6.88182   9
   5  -1  -5 124.934 6.98806   1
   5  -1  -5 112.396 6.48251   3
   5  -1  -5 110.618 6.43164   6
  -5   1   5 109.652 6.32431   3
   5  -1  -5 106.686 6.49114   7
  -5   1   5 103.136 5.89293   5
  -5   1   4 0.87820 2.18715   3
   5  -1  -4 1.04128 2.35426   1
  -5   1   4 0.78896 2.36645   5
   5  -1  -4 0.30506 2.40118   6
  -5   1   4 2.49045 2.55381   8
   5  -1  -4 2.54277 2.30859   3
   5  -1  -3 126.456 6.56601   3
  -5   1   3 127.586 6.48798   3
   5  -1  -3 143.171 6.74681   6
   5  -1  -3 144.648 7.06146   1
  -5   1   3 137.190 6.49614   5
  -5   1   3 129.857 6.88847   8
   5  -1  -2 114.161 5.93830   3
  -5   1   2 126.127 6.32027   8
   5  -1  -2 128.481 6.16029   6
   5  -1  -2 122.079 6.19266   1
  -5   1   2 117.099 5.84017   5
  -5   1   1 623.554 20.7096   8
   5  -1  -1 591.328 20.1643   6
   5  -1  -1 592.643 20.2233   3
   5  -1  -1 615.837 20.4735   1
  -5   1   0 107.336 5.42627   8
   5  -1   0 118.355 5.64207   8
  -5   1   0 103.557 5.24720   2
   5  -1   0 104.073 5.15641   6
   5  -1   0 108.693 5.22501   3
  -5   1   0 100.926 5.20763   6
   5  -1   0 101.643 4.25483  10
  -5   1  -1 45.8690 3.38024   8
   5  -1   1 48.6998 3.52008   8
  -5   1  -1 53.9436 3.40810   2
   5  -1   1 47.8498 3.27444   6
   5  -1   1 48.1648 3.20479   3
  -5   1  -1 49.6106 3.40560   6
   5  -1   1 44.7691 2.45263  10
   5  -1   2 54.6071 3.60578   8
  -5   1  -2 54.0956 3.65118   8
   5  -1   2 51.4704 2.67219  10
  -5   1  -2 48.3403 3.41795   6
  -5   1  -2 54.1153 3.52398   2
  -5   1  -3 81.7097 4.53623   2
   5  -1   3 89.1651 4.74943   8
   5  -1   3 83.1804 4.55231   2
  -5   1  -3 86.4143 4.61275   6
  -5   1  -3 89.0083 4.70037   4
   5  -1   3 82.9357 3.77972  10
  -5   1  -3 86.7977 4.02013  10
  -5   1  -4 9.53413 1.98687   4
   5  -1   4 12.2280 2.15868   8
   5  -1   4 12.4129 2.13414   2
   5  -1   4 11.3205 1.75817  10
  -5   1  -4 11.2692 1.75058  10
  -5   1  -4 13.1306 2.26901   6
   5  -1   5 1.35164 1.87068   8
   5  -1   5 2.29894 1.99131   2
  -5   1  -5 2.82505 2.02219   4
  -5   1  -5 2.15040 1.77985  10
  -5   1  -6 15.7604 2.41930  10
   5  -1   6 19.2472 2.76518   2
  -5   1  -6 17.1368 2.63760   4
  -5   1  -7 22.3607 3.01928   4
   5  -1   7 18.1603 3.04582   2
   5  -1   7 19.7252 2.91652   7
  -5   1  -7 20.2839 2.75138  10
   5  -1   7 14.7562 2.79432   4
  -5   1  -8 0.67796 2.65470   4
   5  -1   8-2.13515 2.61431   7
   5  -1   8-1.73247 2.42707   4
  -5   1  -8 0.29762 2.39968  10
  -5   1  -9 99.7900 6.39303   4
   5  -1   9 96.7550 6.22288   4
   5  -1   9 98.5456 6.43129   7
  -5   1  -9 104.831 6.22727  10
   5  -1  10 144.914 8.03684   7
  -5   1 -10 134.550 7.56465  10
  -5   1 -10 128.600 7.66330   4
   5  -1  10 119.780 7.56610   4
  -5   1 -11 9.28983 3.79376  10
  -5   1 -11 9.98936 4.03135   4
   5  -1  11 10.6088 3.89906   4
   5  -1  11 6.17377 3.53779   7
   5  -1  12-1.54500 3.95162   7
   5  -1  12-1.00389 3.83133   4
  -5   1 -12 1.47585 4.22029   4
  -5   1 -12-2.33173 3.79535  10
   5  -1  13 0.69527 3.45464   3
  -5   1 -13 3.04726 3.96882   5
  -5   0   9 9.18814 4.89603   4
  -5   0   9 23.9049 4.93583   9
  -5   0   9 17.4476 4.17960   3
   5   0  -9 21.0582 4.91548   7
  -5   0   9 24.9773 4.55947   5
   5   0  -8 11.6043 3.95742   3
   5   0  -8 9.78124 3.94801   7
  -5   0   8 18.5956 4.11075   3
  -5   0   8 13.6948 3.68886   5
  -5   0   8 11.5788 4.13935   9
  -5   0   7 61.2923 5.01297   5
   5   0  -7 59.4167 5.53474   7
  -5   0   7 55.3006 4.99998   3
  -5   0   7 60.1689 5.74885   9
   5   0  -7 59.0558 5.24707   3
  -5   0   6 113.635 6.54036   5
   5   0  -6 124.086 7.45604   1
   5   0  -6 123.305 7.31306   7
  -5   0   6 118.919 6.86122   3
  -5   0   6 112.388 7.13014   9
   5   0  -6 130.142 7.15881   3
  -5   0   5 136.845 7.16097   5
   5   0  -5 147.673 7.90190   1
   5   0  -5 142.412 7.77754   7
  -5   0   5 164.213 7.50814   3
   5   0  -5 137.069 7.38487   3
  -5   0   5 143.913 7.88455   9
   5   0  -4 136.616 7.12748   6
  -5   0   4 135.555 6.75724   5
   5   0  -4 137.003 6.99165   3
   5   0  -4 130.283 7.07364   1
  -5   0   4 151.329 7.04788   3
   5   0  -3 141.131 7.02394   1
   5   0  -3 128.402 6.80249   6
  -5   0   3 137.467 7.05058   8
   5   0  -3 151.079 6.91923   3
  -5   0   3 137.588 6.70976   5
  -5   0   3 148.416 6.78747   3
   5   0  -2 76.1692 4.77224   1
   5   0  -2 91.0516 4.81617   3
  -5   0   2 71.6954 4.50562   5
   5   0  -2 72.5248 4.63718   6
  -5   0   2 72.6229 4.70164   8
   5   0  -1 62.9383 4.08123   1
   5   0  -1 61.9490 4.04116   6
   5   0  -1 66.2198 3.99780   3
  -5   0   1 63.0991 4.07360   5
  -5   0   1 68.6616 4.24525   8
   5   0   0 313.451 11.8441   8
  -5   0   0 329.600 11.8412   2
  -5   0   0 323.478 11.8472   6
   5   0   0 323.438 11.6467   3
   5   0   0 314.825 11.6946   6
  -5   0   0 319.758 11.8769   8
  -5   0  -1 1102.38 35.7066   8
  -5   0  -1 1184.80 35.7277   2
   5   0   1 1112.66 35.6685   8
  -5   0  -1 1134.53 35.6692   6
   5   0   1 1120.00 34.7632  10
   5   0   1 1130.24 35.5513   6
   5   0   2 68.3030 3.89712   6
  -5   0  -2 60.4022 3.81237   6
  -5   0  -2 67.4340 4.03112   8
   5   0   2 65.4675 3.97054   8
   5   0   2 64.3080 3.33374  10
  -5   0  -2 72.2918 4.03572   2
  -5   0  -3 229.820 9.34296   6
  -5   0  -3 233.115 8.91426  10
   5   0   3 251.675 8.83366  10
  -5   0  -3 254.952 9.54866   2
   5   0   3 251.961 9.44034   2
   5   0   3 256.578 9.55350   8
   5   0   4 4.08792 1.85388   8
  -5   0  -4 6.10281 1.69236  10
   5   0   4 7.22758 1.71125  10
  -5   0  -4 6.30553 1.94389   6
  -5   0  -4 6.52849 1.93174   4
   5   0   4 6.46315 1.99657   2
  -5   0  -5 24.0265 2.64379   4
   5   0   5 28.5027 2.91641   8
   5   0   5 28.7356 2.87284   2
   5   0   5 30.3177 2.55070  10
  -5   0  -5 26.5757 2.61723  10
  -5   0  -5 28.0390 2.91096   6
  -5   0  -6 181.500 7.66840   4
   5   0   6 192.278 7.44228  10
  -5   0  -6 148.075 7.16885  10
   5   0   6 167.569 7.74607   2
  -5   0  -7 27.8989 3.17536   4
   5   0   7 27.7257 3.35145   2
  -5   0  -7 27.3293 3.07314  10
   5   0   7 27.8626 3.18782   7
   5   0   7 34.8646 3.44176   4
   5   0   8 114.336 6.70543   7
  -5   0  -8 132.055 6.63256  10
  -5   0  -8 123.198 6.65847   4
   5   0   8 122.315 6.63768   4
  -5   0  -9 5.90563 2.73488   4
   5   0   9 2.47903 2.82911   4
  -5   0  -9 1.02317 2.65836  10
   5   0   9 0.39646 2.65358   7
  -5   0 -10 104.874 6.64731  10
  -5   0 -10 109.942 6.66590   4
   5   0  10 100.464 6.59666   4
   5   0  10 89.7866 6.51115   7
  -5   0 -11 61.9536 5.79820  10
   5   0  11 77.7712 6.23502   4
  -5   0 -11 78.7107 6.05500   4
   5   0  11 53.0922 5.76519   7
  -5   0 -12 34.2446 5.09668  10
   5   0  12 39.4909 5.39704   7
   5   0  12 35.6379 5.00996   4
   5   0  13 56.1602 5.50043   3
  -5   0 -13 56.6412 5.27168   5
   5   0  14 13.1621 4.33402   3
  -5  -1  10 9.53583 4.16736   3
  -5  -1   9-2.35101 3.60475   3
  -5  -1   9 1.18030 4.21048   9
   5   1  -8 13.9492 4.03554   3
  -5  -1   8 18.3125 3.78509   3
  -5  -1   8 19.0689 4.47436   9
   5   1  -8 10.4269 4.04305   7
  -5  -1   8 10.5728 3.85327   5
   5   1  -7 37.7681 4.53501   3
  -5  -1   7 44.5934 5.06686   9
  -5  -1   7 42.0025 4.54471   5
   5   1  -7 41.5286 4.91484   7
  -5  -1   7 33.9990 4.08161   3
   5   1  -6 99.1362 6.57798   1
   5   1  -6 99.9612 6.63510   7
  -5  -1   6 84.3939 5.71562   3
   5   1  -6 98.4362 6.07817   3
  -5  -1   6 88.6912 5.94004   5
  -5  -1   6 120.817 7.13581   9
   5   1  -5 122.840 7.01765   1
  -5  -1   5 123.117 6.39011   3
   5   1  -5 112.433 6.34147   3
   5   1  -5 117.335 6.89368   7
  -5  -1   5 114.595 6.43018   5
  -5  -1   5 112.718 6.92076   9
  -5  -1   4 22.4197 3.27942   9
   5   1  -4 21.4949 3.06857   3
   5   1  -4 23.3729 3.30492   1
  -5  -1   4 18.9990 3.04203   5
  -5  -1   3 164.354 7.77806   8
   5   1  -3 163.454 7.82820   1
   5   1  -3 158.850 7.36453   3
  -5  -1   3 170.391 7.57641   5
   5   1  -3 170.403 7.79908   6
  -5  -1   2 50.8360 3.68291   8
  -5  -1   2 35.0163 3.25399   5
   5   1  -2 41.3741 3.29516   3
   5   1  -2 38.4058 3.51281   6
   5   1  -2 44.3152 3.56209   1
   5   1  -1 643.482 21.3646   1
  -5  -1   1 644.525 21.4246   8
   5   1  -1 627.614 21.0221   3
  -5  -1   1 635.833 21.2304   5
   5   1  -1 639.602 21.4984   6
  -5  -1   0 191.271 8.12165   8
   5   1   0 191.370 8.09338   8
  -5  -1   0 199.814 8.15826   2
   5   1   0 208.944 8.26091   6
  -5  -1   0 199.775 8.07199   5
   5   1   0 203.794 7.89728   3
   5   1   1 111.394 5.40210   8
   5   1   1 111.924 5.04916  10
  -5  -1  -1 116.182 5.48582   6
  -5  -1  -1 111.167 5.34728   8
  -5  -1  -1 114.502 5.40641   2
   5   1   1 112.127 5.39526   6
   5   1   2 250.131 8.82839  10
  -5  -1  -2 238.261 9.15088   8
   5   1   2 232.454 9.09312   8
   5   1   2 243.602 9.15045   2
  -5  -1  -2 236.140 9.11288   2
  -5  -1  -2 226.517 9.10394   6
   5   1   2 232.477 9.13981   6
   5   1   3 80.2247 4.08355  10
  -5  -1  -3 81.4843 4.46905   6
  -5  -1  -3 92.6435 4.66500   2
   5   1   3 86.6435 4.49298   2
   5   1   3 85.1437 4.52395   8
  -5  -1  -4 2.75545 1.56434   4
   5   1   4 1.38606 1.58910   8
  -5  -1  -4 1.38283 1.64589   6
   5   1   4 4.56018 1.56647  10
   5   1   4 2.54651 1.62313   2
  -5  -1  -4 2.04672 1.59642  10
   5   1   5 23.1100 2.77115   2
  -5  -1  -5 24.8379 2.72175   6
  -5  -1  -5 23.2458 2.47737   4
  -5  -1  -5 26.9128 2.69198  10
   5   1   5 24.7114 2.42259  10
   5   1   6 13.2663 2.44192   2
  -5  -1  -6 11.7955 2.14081   4
   5   1   6 13.6787 2.21295  10
  -5  -1  -6 13.7127 2.27600  10
  -5  -1  -7 54.5197 3.91643   4
   5   1   7 53.6165 3.93920   4
   5   1   7 53.6645 4.18598   7
  -5  -1  -7 52.1686 3.98864  10
   5   1   7 56.5090 3.90412  10
   5   1   7 61.9040 4.44365   2
  -5  -1  -8 1.42803 2.32476   4
  -5  -1  -8 3.74062 2.42925  10
   5   1   8 0.71821 2.16053   7
   5   1   8 0.58119 2.20679   4
  -5  -1  -9 133.603 7.11737   4
   5   1   9 145.904 7.31126   4
   5   1   9 152.348 7.91638   7
  -5  -1  -9 133.670 7.31195  10
   5   1  10 122.081 7.58707   7
  -5  -1 -10 116.041 7.03410  10
   5   1  10 121.295 7.01341   4
  -5  -1 -10 123.343 7.03956   4
   5   1  11 3.84053 3.48794   7
   5   1  11 0.40672 3.46142   4
  -5  -1 -11 6.78246 3.39555   4
  -5  -1 -11 3.85542 3.42273  10
   5   1  12 3.64658 3.97644   7
   5   1  12 1.78886 3.73953   4
  -5  -1 -12-0.47418 3.63853  10
   5   1  13 3.89908 4.33749   4
  -5  -1 -13 6.13449 4.34784   9
   5   1  14 72.1734 6.45100   3
   5   2  -9 19.9480 4.59397   5
  -5  -2   8 2.53827 3.85268   5
   5   2  -8 4.77636 3.53025   3
  -5  -2   8 6.91693 3.98678   4
  -5  -2   8 2.24884 3.79086   9
   5   2  -8 11.0728 4.08826   5
   5   2  -8 6.86203 4.15743   7
   5   2  -7 22.7506 4.07455   5
   5   2  -7 18.5624 3.75815   3
  -5  -2   7 23.7226 4.22442   9
  -5  -2   7 24.1957 4.09836   5
   5   2  -7 18.1828 3.99746   7
   5   2  -6 11.5313 3.43866   5
   5   2  -6 11.5382 3.03432   3
  -5  -2   6 15.5279 3.79474   9
  -5  -2   6 13.9550 3.51901   5
   5   2  -6 12.5815 3.48535   7
   5   2  -5 0.39095 2.73855   1
   5   2  -5 0.97694 2.53762   5
   5   2  -5-0.39270 2.64569   7
   5   2  -5 0.30021 2.33946   3
  -5  -2   5 6.31615 3.09350   9
  -5  -2   5 1.36375 2.72300   5
   5   2  -4 22.3482 3.39133   1
  -5  -2   4 24.5742 3.37695   9
  -5  -2   4 22.3000 3.18747   5
   5   2  -4 18.5266 2.88542   3
   5   2  -4 15.7231 3.01761   5
   5   2  -3 310.114 12.5164   1
  -5  -2   3 326.431 12.3805   5
   5   2  -3 323.722 12.0224   3
   5   2  -3 311.693 12.6913   6
   5   2  -3 310.438 12.2629   5
  -5  -2   3 337.826 12.5507   8
  -5  -2   2 53.6574 3.89985   8
   5   2  -2 55.6600 3.82396   3
   5   2  -2 55.1568 4.06663   6
  -5  -2   2 54.8027 3.96155   5
   5   2  -2 49.1045 3.86700   1
  -5  -2   1 50.2318 3.52807   8
   5   2  -1 39.9681 3.63333   6
   5   2  -1 44.6374 3.21616   3
   5   2  -1 40.4966 3.43974   1
  -5  -2   1 40.3456 3.42939   5
  -5  -2   0 320.956 11.9168   2
  -5  -2   0 320.423 11.8552   8
   5   2   0 337.026 12.1654   6
  -5  -2   0 327.586 11.9283   5
  -5  -2  -1 334.865 12.2525   8
  -5  -2  -1 337.325 12.3413   2
  -5  -2  -1 358.371 12.6415   6
   5   2   1 345.969 12.3189   8
  -5  -2  -1 352.325 12.3434   5
   5   2   1 336.114 12.3634   6
   5   2   2 28.7944 2.73730   6
  -5  -2  -2 33.0596 2.77233   2
   5   2   2 26.6431 2.53288  10
  -5  -2  -2 32.4007 2.86057   6
  -5  -2  -2 33.9476 2.80584   5
   5   2   2 30.1168 2.66837   8
  -5  -2  -2 34.1379 2.78313   8
   5   2   3 3.31794 1.60244   8
  -5  -2  -3 5.42836 1.80033   2
   5   2   3 1.07862 1.54224   6
  -5  -2  -3 2.68664 1.80780   6
   5   2   3 3.90048 1.69132   2
   5   2   3 4.32518 1.66824  10
   5   2   4 148.425 6.40611   8
  -5  -2  -4 144.699 5.84480   4
   5   2   4 145.137 6.48241   2
  -5  -2  -4 144.772 6.44445   6
   5   2   4 140.003 6.19728  10
  -5  -2  -4 136.727 6.31634  10
  -5  -2  -5 339.632 11.6117   4
  -5  -2  -5 322.716 12.1964  10
   5   2   5 334.919 12.0065  10
   5   2   5 332.398 12.3284   2
  -5  -2  -5 323.626 12.1953   6
  -5  -2  -6 14.0125 2.56292   6
  -5  -2  -6 23.9136 2.46936   4
  -5  -2  -6 25.1020 2.93554  10
   5   2   6 22.3265 2.62016  10
   5   2   6 22.4475 2.89309   2
   5   2   7 36.2524 3.57217   2
  -5  -2  -7 34.9710 3.40635  10
   5   2   7 35.0360 3.18283  10
  -5  -2  -7 34.7853 3.11789   4
   5   2   7 38.4081 3.21390   4
   5   2   8 1.45813 2.22593  10
  -5  -2  -8 2.27851 2.32229  10
  -5  -2  -8-0.51881 2.15944   4
   5   2   8-0.71920 2.35610   7
   5   2   8-0.52631 2.37663   4
  -5  -2  -9 3.60804 2.68120  10
  -5  -2  -9 0.59336 2.41527   4
   5   2   9 1.20068 2.42095   4
   5   2   9 4.37963 2.95857   7
  -5  -2 -10-1.99956 2.97110  10
   5   2  10 2.63235 3.20466   7
   5   2  10 1.69441 2.80861   4
  -5  -2 -10 1.00182 2.62823   4
  -5  -2 -11 37.8486 4.84609  10
   5   2  11 44.1837 5.18405   7
   5   2  11 34.4943 4.41732   4
  -5  -2 -12 134.980 8.49473   9
  -5  -2 -12 145.459 8.81846  10
   5   2  12 150.068 8.35934   4
  -5  -2 -12 132.269 6.53159   5
   5   2  12 153.180 9.18009   7
  -5  -2 -13 9.45555 4.40350   9
   5   2  13 11.9330 4.44231   4
   5   3  -9 90.6833 7.34882   5
   5   3  -8 51.7026 5.03080   3
   5   3  -8 49.0052 5.74780   7
  -5  -3   8 34.2370 5.36344   4
   5   3  -8 46.3250 5.52995   5
  -5  -3   8 52.7257 5.84923   9
   5   3  -7 8.19999 3.26730   3
   5   3  -7 8.81903 3.91850   5
   5   3  -7 12.5748 3.89131   7
  -5  -3   7 11.1696 3.96852   4
  -5  -3   7 5.98734 3.66437   5
  -5  -3   7 12.2150 4.02074   9
  -5  -3   6-0.39674 3.16851   5
   5   3  -6-2.63479 2.99802   7
  -5  -3   6-3.39549 3.22332   9
   5   3  -6-0.61931 2.63425   3
   5   3  -6 1.87634 3.23271   5
  -5  -3   6 1.59318 3.00802   4
   5   3  -5 16.4920 2.97864   3
  -5  -3   5 14.3875 3.40138   9
   5   3  -5 10.8261 3.26979   5
  -5  -3   5 14.6805 3.56392   5
   5   3  -5 12.0548 3.18762   1
   5   3  -5 9.56241 3.03308   7
  -5  -3   4 61.1973 4.80446   5
   5   3  -4 74.5272 5.05281   1
   5   3  -4 57.8794 4.65629   5
  -5  -3   4 66.2271 5.17159   9
   5   3  -4 66.5134 4.37133   3
   5   3  -3 16.1105 2.83375   1
  -5  -3   3 17.8720 2.77199   8
   5   3  -3 9.31139 2.32828   3
  -5  -3   3 9.29991 2.51599   5
  -5  -3   3 13.2205 2.69596   9
   5   3  -3 13.4317 2.80106   5
   5   3  -2 243.472 9.49458   3
  -5  -3   2 241.718 9.99020   5
   5   3  -2 246.042 10.2632   6
  -5  -3   2 245.036 9.84732   8
   5   3  -2 240.554 9.93041   5
   5   3  -2 254.166 10.0949   1
   5   3  -1 566.615 19.1681   6
   5   3  -1 576.985 18.9631   1
   5   3  -1 526.879 18.3207   3
  -5  -3   1 548.437 18.6875   8
   5   3  -1 546.757 18.8656   5
  -5  -3   1 548.601 18.8997   5
  -5  -3   0 42.8306 3.37654   5
  -5  -3   0 42.9537 3.29211   2
  -5  -3   0 41.8193 3.21238   8
   5   3   0 45.3812 3.56480   6
  -5  -3  -1 1.31602 1.85890   5
   5   3   1 0.60053 1.65266   8
   5   3   1 1.19261 1.68218   6
  -5  -3  -1 2.54794 1.64705   8
  -5  -3  -1 3.73476 1.66022   2
  -5  -3  -1 2.94643 1.83524   6
  -5  -3  -2 7.30974 1.96671   5
   5   3   2 4.57991 1.79123  10
   5   3   2 2.72311 1.80273   8
   5   3   2 8.27724 2.01891   6
  -5  -3  -2 3.98634 1.64276   8
  -5  -3  -2 5.16276 1.94256   6
  -5  -3  -2 6.50778 1.73955   2
   5   3   3 532.098 18.2784  10
  -5  -3  -3 557.498 18.3475   2
   5   3   3 545.697 18.2112   2
  -5  -3  -3 561.875 18.3896   6
   5   3   3 539.900 18.2218   6
   5   3   3 533.323 18.0272   8
  -5  -3  -3 526.694 17.9376   5
  -5  -3  -3 539.784 17.2926   4
   5   3   4 428.130 14.7887  10
  -5  -3  -4 434.427 14.4141   5
  -5  -3  -4 417.891 14.7959   6
   5   3   4 432.565 14.8738   2
  -5  -3  -4 416.858 13.8055   4
   5   3   4 405.900 14.5438   8
  -5  -3  -5 20.3620 2.67616   6
  -5  -3  -5 22.2069 2.65876  10
   5   3   5 21.0544 2.57916  10
  -5  -3  -5 23.2248 2.03612   4
   5   3   5 25.5250 2.76262   2
  -5  -3  -6 106.620 5.62273   6
  -5  -3  -6 103.498 4.81942   4
   5   3   6 111.936 5.87667   2
  -5  -3  -6 105.296 5.76926  10
   5   3   6 105.195 5.46044  10
   5   3   7 0.82309 1.92184  10
  -5  -3  -7 2.99178 1.74641   4
  -5  -3  -7-0.28083 2.00367   6
   5   3   7 0.32344 2.14935   2
  -5  -3  -7 0.31364 2.08419  10
   5   3   7-0.20183 1.75306   4
  -5  -3  -8 4.45553 2.14226   4
  -5  -3  -8 2.04736 2.50729  10
   5   3   8 3.59611 2.38233  10
   5   3   8-1.17580 2.07601   4
   5   3   8 1.07777 2.48527   7
   5   3   9 0.79560 2.49216   7
   5   3   9 0.33008 2.50613  10
   5   3   9-0.81763 2.24863   4
  -5  -3  -9-0.27039 2.33882   4
  -5  -3  -9 1.49954 2.47371  10
  -5  -3 -10 14.4536 3.59125  10
   5   3  10 14.4399 3.42780   7
   5   3  10 20.8489 3.34202   4
   5   3  11 95.0780 6.21333   4
   5   3  11 102.502 7.18818   7
  -5  -3 -11 97.7848 6.94099  10
  -5  -3 -12 15.7905 4.21384   9
   5   3  12 12.8811 3.91066   4
  -5  -3 -12 14.3123 4.32185  10
   5   3  12 10.8933 4.18126   7
   5   3  13 60.5076 5.79432   4
  -5  -3 -13 54.0452 5.96425   9
   5   4  -9 59.0921 6.81786   5
   5   4  -8 19.2057 4.83969   5
   5   4  -8 20.3894 4.97044   7
  -5  -4   8 19.8800 4.77070   4
  -5  -4   7 18.0213 4.44959   9
   5   4  -7 24.3604 4.46305   7
   5   4  -7 19.8538 4.51712   5
   5   4  -7 22.8518 3.61616   3
  -5  -4   7 23.3623 4.45496   4
  -5  -4   6-0.42892 3.44610   5
   5   4  -6 7.54131 3.40801   7
  -5  -4   6 3.98064 3.40126   9
   5   4  -6 10.5135 3.61453   5
   5   4  -6 7.53183 2.71817   3
  -5  -4   6 5.61661 3.38804   4
   5   4  -5 31.6193 4.16949   5
   5   4  -5 38.0960 4.25639   1
  -5  -4   5 41.3188 4.22005   4
  -5  -4   5 29.2414 4.08023   5
   5   4  -5 37.9203 4.30124   7
   5   4  -5 38.5617 3.56393   3
  -5  -4   5 36.1700 4.45130   9
  -5  -4   4 11.6711 3.05849   5
   5   4  -4 7.97685 2.61553   1
   5   4  -4 11.4968 3.27087   5
  -5  -4   4 12.8602 3.24862   9
   5   4  -4 1.96961 2.23576   3
   5   4  -3 113.070 6.18007   1
  -5  -4   3 107.911 5.96967   8
   5   4  -3 101.529 6.17615   5
  -5  -4   3 119.913 6.51147   5
  -5  -4   3 116.068 6.50073   9
   5   4  -3 106.688 5.48692   3
   5   4  -2 41.7203 3.66963   1
  -5  -4   2 45.0084 3.46764   8
   5   4  -2 44.5547 3.91277   5
  -5  -4   2 45.5026 3.94267   5
   5   4  -2 47.9398 4.17981   6
  -5  -4   2 44.2289 3.84541   9
   5   4  -2 45.8355 3.40398   3
  -5  -4   1 79.1280 4.33456   8
   5   4  -1 69.8145 4.07664   3
   5   4  -1 70.8793 4.51414   1
  -5  -4   1 80.8039 4.90241   5
   5   4  -1 75.7553 4.66184   5
   5   4  -1 72.3444 4.73635   6
   5   4   0 478.428 16.5274   6
   5   4   0 475.659 16.3578   5
  -5  -4   0 453.657 15.7406   8
  -5  -4   0 458.690 16.1056   2
  -5  -4   0 462.904 16.2877   5
  -5  -4  -1 217.779 8.31141   8
   5   4   1 227.209 8.37631   8
   5   4   1 218.191 8.82036   6
  -5  -4  -1 212.873 8.66174   5
  -5  -4  -1 206.390 8.48602   2
  -5  -4  -2 9.09085 2.06992   5
  -5  -4  -2 11.2525 2.07625   2
   5   4   2 9.57551 2.20969  10
  -5  -4  -2 13.2689 2.34689   6
   5   4   2 12.1727 2.30791   6
   5   4   2 14.8615 2.06584   8
  -5  -4  -3 12.2745 2.27524   6
   5   4   3 11.8859 2.00504   2
   5   4   3 17.0514 2.43169  10
   5   4   3 12.7301 1.83197   8
  -5  -4  -3 15.1547 1.41796   4
  -5  -4  -3 10.5501 2.02724   5
   5   4   3 13.3285 2.16607   6
  -5  -4  -3 12.4499 2.15573   2
  -5  -4  -4 284.589 10.3450   5
  -5  -4  -4 287.234 9.48762   4
   5   4   4 287.186 11.0444  10
   5   4   4 284.868 10.7688   2
  -5  -4  -4 294.758 10.8694   6
   5   4   4 282.055 10.4874   8
  -5  -4  -5 398.558 13.6360   5
  -5  -4  -5 396.856 13.0759   4
   5   4   5 407.392 14.5292  10
   5   4   5 391.482 14.3906   2
  -5  -4  -5 422.248 14.4461   6
   5   4   5 404.873 14.1898   8
  -5  -4  -6 71.0888 4.84215  10
   5   4   6 88.1435 4.90528  10
  -5  -4  -6 76.2876 4.52903   6
  -5  -4  -6 68.2373 3.70800   5
  -5  -4  -6 74.8087 3.66816   4
   5   4   6 76.9021 4.75124   2
  -5  -4  -7-0.44632 1.56753   5
   5   4   7 0.86765 2.16062  10
  -5  -4  -7-0.17322 1.62219   4
   5   4   7 1.20557 1.71140   4
  -5  -4  -7 1.35917 2.12882   6
  -5  -4  -7 1.67810 2.42320  10
   5   4   7 1.59973 2.19865   2
  -5  -4  -8 1.19085 2.45634   6
  -5  -4  -8-1.08943 2.44638  10
   5   4   8-0.20613 1.84764   4
   5   4   8 3.73937 2.75010  10
   5   4   8 0.71678 2.36492   7
  -5  -4  -9 1.97437 2.82034  10
   5   4   9 9.51162 3.04378   7
   5   4   9 2.03151 2.58776  10
   5   4   9 5.35626 2.35437   4
   5   4  10 2.61212 3.18001   7
  -5  -4 -10 3.43843 3.49790  10
   5   4  10-1.97473 2.59524   4
   5   4  11 29.5176 4.67532   7
  -5  -4 -11 29.9634 4.82881  10
   5   4  11 34.3726 4.03083   4
   5   4  12 117.361 8.02054   7
   5   4  12 86.7435 6.41832   4
  -5  -4 -12 112.260 7.13860   9
  -5  -4 -12 119.412 8.00283  10
  -5  -4 -13 0.45530 3.77338   9
   5   4  13 0.39778 3.75099   4
  -5  -4 -14 11.6979 4.45529   9
   5   4  14 17.3253 4.53267   4
   5   5  -8 48.6459 6.02041   5
  -5  -5   8 43.4912 5.65075   4
   5   5  -8 48.4435 5.95602   7
   5   5  -7 36.6803 5.37988   5
   5   5  -7 29.0981 3.91493   3
  -5  -5   7 43.2981 5.36113   4
   5   5  -7 35.2331 5.02772   7
   5   5  -6-0.89144 3.32966   7
   5   5  -6-2.17707 3.62462   5
   5   5  -6 1.34294 2.55881   3
  -5  -5   6 2.41992 3.28232   4
  -5  -5   6-1.53333 3.41976   9
  -5  -5   5 38.1961 4.60952   5
   5   5  -5 25.5678 4.03348   7
  -5  -5   5 34.5918 4.20524   4
   5   5  -5 27.1857 4.35761   5
   5   5  -5 33.3130 3.35068   3
  -5  -5   5 37.4804 4.48180   9
  -5  -5   4 2.76447 2.95066   5
   5   5  -4-2.25641 3.01816   5
  -5  -5   4 0.90437 2.36125   8
  -5  -5   4 3.10423 2.62995   4
   5   5  -4 3.76488 2.61290   1
  -5  -5   4 3.33543 2.88400   9
   5   5  -4 1.16513 2.24297   3
  -5  -5   3 89.3307 5.76912   9
   5   5  -3 87.4925 4.84545   3
  -5  -5   3 84.6037 5.78000   5
   5   5  -3 96.0293 5.98604   5
   5   5  -3 88.1136 5.37702   1
  -5  -5   3 90.6669 5.18207   8
  -5  -5   3 84.9361 5.18075   4
   5   5  -2 8.72651 2.12913   3
   5   5  -2 6.31043 2.26651   1
   5   5  -2 9.23719 2.76582   5
  -5  -5   2 8.93672 2.19261   8
  -5  -5   2 8.64315 2.75345   5
  -5  -5   2 8.17679 2.52130   9
   5   5  -2 7.98841 2.56544   6
   5   5  -1 141.378 7.03810   6
  -5  -5   1 140.287 6.93250   9
   5   5  -1 143.613 6.61451   1
  -5  -5   1 148.388 7.14873   5
  -5  -5   1 134.666 6.13540   8
   5   5  -1 139.742 6.99506   5
  -5  -5   0 49.2897 3.90904   5
  -5  -5   0 52.8519 3.57201   2
  -5  -5   0 55.8247 3.26188   8
   5   5   0 41.8431 3.71057   6
   5   5   0 47.1173 3.75076   5
   5   5   1 6.31224 2.25026   5
  -5  -5  -1 6.36694 1.58698   8
  -5  -5  -1 7.27403 2.24837   5
   5   5   1 7.15423 2.24585   6
  -5  -5  -1 6.89898 1.92040   2
   5   5   2 393.560 14.6414  10
  -5  -5  -2 413.475 14.2550   5
   5   5   2 394.634 13.5714   8
  -5  -5  -2 396.148 14.0058   2
   5   5   2 401.749 14.2650   6
   5   5   3 464.745 16.0371  10
   5   5   3 429.568 14.8690   8
   5   5   3 450.853 15.3258   2
  -5  -5  -3 482.723 15.3530   5
   5   5   3 455.185 15.4118   6
  -5  -5  -3 465.526 15.7182   6
  -5  -5  -3 421.810 13.6709   4
  -5  -5  -4 17.9960 2.60563   6
  -5  -5  -4 21.0601 1.35675   4
   5   5   4 18.3579 2.28608   8
   5   5   4 23.4240 2.62596   2
  -5  -5  -4 22.9104 2.35893   5
   5   5   4 27.3672 3.09451  10
   5   5   5-0.99761 1.98326   2
  -5  -5  -5 2.89541 1.03485   4
  -5  -5  -5 3.34148 1.98797   6
   5   5   5 1.70506 1.63666   8
   5   5   5 3.37476 2.22522  10
  -5  -5  -5 2.64202 1.57453   5
  -5  -5  -6 1.32794 1.61557   5
  -5  -5  -6 2.48806 2.02648   6
   5   5   6 1.74506 2.17422  10
  -5  -5  -6 5.03193 2.49354  10
[truncated: 276,997 more chars]
